# Supplementary material for: Comparative genomics of the pathogenic ciliate Ichthyophthirius multifiliis, its free-living relatives and a host species provide insights into adoption of a parasitic lifestyle and prospects for disease control
Source: Genome Biol. 2011 Oct 17;12(10):R100. doi: 10.1186/gb-2011-12-10-r100 (PMC3341644; doi:10.1186/gb-2011-12-10-r100)
Supplement: Additional file 1 — Table S1 - additional assembly statistics. [file gb-2011-12-10-r100-S1.xlsx]

## Sheet: Sheet1
Total Scaffold Number	2017
Total Bases in Scaffolds	48886838
Mean Scaffold Length	24261
Max Scaffold Length	372597
N50 Scaffold Length	64024
Total Span of Scaffolds	48966850
IntraScaffold Gaps	258
Mean Gap Length	310
Total Contigs in Scaffolds	2274
Mean Contig Length	21508
Max Contig Length	362557
N50 Contig Length	55110
Total Contig Number >10000bp	1037
Total Bases in Contigs >10000bp	44805032
Percent Bases in Contigs >10000bp	91.65
Total Usable Reads	2707474
Fold Coverage of Contigs	18.98
