# Supplementary material for: Comparative genomics of the pathogenic ciliate Ichthyophthirius multifiliis, its free-living relatives and a host species provide insights into adoption of a parasitic lifestyle and prospects for disease control
Source: Genome Biol. 2011 Oct 17;12(10):R100. doi: 10.1186/gb-2011-12-10-r100 (PMC3341644; doi:10.1186/gb-2011-12-10-r100)
Supplement: Additional file 3 — Table S2. (a) Optical map results. Column B lists the scaffold IDs for the 295 scaffolds mapped to the 69 complete and four partial optical chromosome maps (listed in column A from largest to smallest, with the four partial chromosomes at the end). No scaffolds aligned reliably to chromosomes 53, 55, 65 and 66. Column C indicates the orientation of the scaffold sequence relative to the optical map, either end to beginning (EB) or vice versa. 'Chromosome Start' and 'Chromosome End' are calculated from the optical map data and correspond to the positions where each scaffold reliably aligns. 'Scaffold Start' and 'Scaffold End' indicate the portion of the predicted SpeI digest of each scaffold that aligns to the map. All lengths are in base pairs. Among the telomere-containing scaffolds, it is evident that the chromosome and scaffold values are not always in exact agreement with their chromosome-terminal positions due to experimental uncertainty in the optical mapping protocol. In the 18 cases (highlighted in yellow) where SOMA but not MapSolver placed a telomere-containing scaffold, the 'Chromosome Start' and 'Chromosome End' values are simply calculated from the total chromosome length and the length of the scaffold. In total, 242 scaffolds were placed by agreement between MapSolver and SOMA with no input from telomere data; 231 of these were placed by SOMA using the highest confidence MATCH algorithm, 9 using the FILTER algorithm and 2 using the SCHEDULE algorithm (see Materials and methods). Thirty-four scaffolds were placed by agreement between MapSolver, SOMA (33 MATCH, 1 SCHEDULE) and telomere position. Eighteen were placed by agreement between SOMA (9 MATCH, 7 SCHEDULE, 2 FILTER) and telomere position. One was placed on partial chromosome 73 by agreement between MapSolver, SOMA and telomere position, although the optical map position is non-terminal, presumably due to a misassembly (see Results and discussion). (b) Unmapped telomeric scaffolds. IDs of the 65 tel [file gb-2011-12-10-r100-S3.xlsx]

## Sheet: Sheet1
Table S2A
Chromosome Number	Scaffold Number	Genbank Accession ID	Orientation	Chromosome Start	Chromosome End	Scaffold Start	Scaffold End	Scaffold length	Telomeric cap (Y=yes)	SOMA alignment method
1	scaff_1120509251180	GL984141	EB	58100	117876	1206	63074	86890		MATCH
1	scaff_1120509251369	GL984330	EB	243336	403405	3713	165570	187948		MATCH
1	scaff_1120509251009	GL983973	BE	501282	543827	16749	60356	64270		MATCH
1	scaff_1120509251038	GL984001	BE	551877	591705	6198	45650	47737		MATCH
1	scaff_1120509251392	GL984353	BE	655323	736760	10051	91484	126985		MATCH
1	scaff_1120509251426	GL984387	BE	923570	1174058	1	250317	267197		MATCH
1	scaff_1120509250845	GL983809	EB	1219500	1474880	7195	265366	266411		MATCH
2	scaff_1120509251215	GL984176	BE	903371	924957	10991	32977	47872		MATCH
2	scaff_1120509251209	GL984170	EB	990790	1023114	23787	56377	57964		MATCH
2	scaff_1120509251248	GL984209	EB	1055204	1251542	344	199181	207743		MATCH
2	scaff_1120509251402	GL984363	EB	1362601	1407370	1	44291	64580	Y	MATCH
3	scaff_1120509250951	GL983915	BE	1	79245	1	79536	91719	Y	MATCH
3	scaff_1120509251236	GL984197	EB	104588	152248	25537	74026	87611		MATCH
3	scaff_1120509250908	GL983872	BE	524602	557574	13317	46290	49253		SCHEDULE
3	scaff_1120509250885	GL983849	EB	672600	923223	2944	253131	253130		MATCH
3	scaff_1120509250855	GL983819	BE	996294	1135682	21062	160888	163841		MATCH
3	scaff_1120509250895	GL983859	EB	1249647	1352986	6864	113244	115185	Y	MATCH
4	scaff_1120509251208	GL984169	BE	16401	67251	15396	65745	82616	Y	MATCH
4	scaff_1120509251207	GL984168	EB	133075	242745	10137	119507	120965		MATCH
4	scaff_1120509251332	GL984293	BE	297383	377086	1885	80758	110289		MATCH
4	scaff_1120509251401	GL984362	EB	408601	473059	1410	65099	67723		MATCH
4	scaff_1120509251368	GL984329	EB	489483	617002	7341	136309	150801		MATCH
4	scaff_1120509251129	GL984091	BE	657261	769149	1036	113307	132783		MATCH
4	scaff_1120509251396	GL984357	BE	849434	871259	30494	51723	53636		MATCH
4	scaff_1120509251258	GL984219	BE	945768	1004217	25917	84338	100449		MATCH
4	scaff_1120509250505	GL983633	EB	1051763	1084325	683	33360	35629		MATCH
4	scaff_1120509251382	GL984343	EB	1205362	1251353	189	45850	52577		MATCH
4	scaff_1120509251420	GL984381	EB	1257533	1301027	1	45128	47291	Y	MATCH
5	scaff_1120509251124	GL984086	BE	53169	185429	17332	149876	177251		MATCH
5	scaff_1120509251235	GL984196	EB	464396	606668	5228	150275	159567		MATCH
5	scaff_1120509251321	GL984282	EB	668681	939431	25143	301418	303347		MATCH
5	scaff_1120509250860	GL983824	EB	988626	1084119	1239	98062	116944		MATCH
5	scaff_1120509250202	GL983469	EB	1169247	1223313	1	53468	60935	Y	MATCH
6	scaff_1120509251178	GL984139	BE	23900	107059	10347	92807	99368		MATCH
6	scaff_1120509250223	GL983479	EB	138611	208916	9557	78267	91809		MATCH
6	scaff_1120509251414	GL984375	BE	221795	323576	2786	102143	118652		MATCH
6	scaff_1120509250839	GL983803	BE	647585	888381	28214	268615	272653		MATCH
6	scaff_1120509250117	GL983418	BE	901647	927854	1680	27533	34246		MATCH
6	scaff_1120509251140	GL984102	BE	942472	1009075	4569	73651	107760		MATCH
6	scaff_1120509251273	GL984234	BE	1043195	1161409			118214	Y	MATCH
7	scaff_1120509250881	GL983845	BE	1	34393			34393	Y	SCHEDULE
7	scaff_1120509250985	GL983949	EB	72127	99677	1766	28945	39380		MATCH
7	scaff_1120509251340	GL984301	BE	188051	231654	4362	48636	51588		MATCH
7	scaff_1120509250121	GL983419	BE	420993	495497	10779	85637	87320		MATCH
7	scaff_1120509249393	GL983042	BE	505224	843799	9550	345406	373041		MATCH
7	scaff_1120509250224	GL983480	EB	1028527	1136503	1	111007	113126	Y	MATCH
8	scaff_1120509249550	GL983116	EB	1	30813			30813	Y	SCHEDULE
8	scaff_1120509250987	GL983951	EB	41242	86790	22945	69212	79812		FILTER
8	scaff_1120509251419	GL984380	EB	118203	220528	5434	109895	119050		MATCH
8	scaff_1120509251286	GL984247	BE	267882	374212	13100	119727	122534		MATCH
8	scaff_1120509251244	GL984205	EB	497910	606572	15373	117880	143683		MATCH
8	scaff_1120509250296	GL983521	EB	702557	770512	147	68889	79067		MATCH
8	scaff_1120509251278	GL984239	EB	832131	872987	1930	42920	43614		MATCH
8	scaff_1120509251268	GL984229	EB	900004	1051328	29433	184827	188458	Y	MATCH
9	scaff_1120509251220	GL984181	BE	1	137614	1	138091	143409	Y	MATCH
9	scaff_1120509250133	GL983427	BE	253113	301067	4557	54213	57535		MATCH
9	scaff_1120509249410	GL983045	EB	536133	572412	12199	48683	59113		MATCH
9	scaff_1120509250246	GL983488	EB	635521	679967	5295	49595	71180		MATCH
9	scaff_1120509251045	GL984007	BE	701309	760609	874	59529	67138		MATCH
9	scaff_1120509251250	GL984211	BE	910279	1068227	3736	158512	158511		MATCH
10	scaff_1120509251031	GL983994	EB	52660	86792	3356	38267	59151		MATCH
10	scaff_1120509250877	GL983841	BE	102164	192463	11959	102990	102989		MATCH
10	scaff_1120509251271	GL984232	EB	192463	227145	3969	38009	40166		MATCH
10	scaff_1120509251342	GL984303	EB	547211	785274	7036	243348	244875		MATCH
10	scaff_1120509250859	GL983823	BE	803891	889844	11661	96913	97326		MATCH
10	scaff_1120509251151	GL984113	EB	920110	951847	8497	40298	40671		MATCH
11	scaff_1120509249416	GL983049	EB	1	71771	4408	78681	78680	Y	MATCH
11	scaff_1120509251112	GL984074	BE	218429	282430	4705	69258	72325		MATCH
11	scaff_1120509251357	GL984318	EB	309145	385507	2512	78722	102891		MATCH
11	scaff_1120509251251	GL984212	BE	406843	635490	18205	248409	255633		MATCH
11	scaff_1120509251358	GL984319	EB	695479	755864	5087	65752	71089		MATCH
12	scaff_1120509249643	GL983174	BE	64864	102694	177	37886	49622		MATCH
12	scaff_1120509251259	GL984220	BE	195535	219680	22791	46928	56407		MATCH
13	scaff_1120509249429	GL983054	BE	72941	116592	13493	57424	62565		FILTER
13	scaff_1120509251170	GL984131	BE	131045	184025	9148	62632	69621		MATCH
13	scaff_1120509250984	GL983948	EB	208704	300883	6569	97328	98938		MATCH
13	scaff_1120509251446	GL984406	EB	675489	720707	1	45385	57538		MATCH
14	scaff_1120509251404	GL984365	EB	160620	256298	21513	116017	116028		MATCH
14	scaff_1120509251183	GL984144	BE	292467	334388	6586	48955	93232		MATCH
14	scaff_1120509250981	GL983945	BE	386253	438444	9427	60378	64044		MATCH
14	scaff_1120509251032	GL983995	BE	591137	624800	1304	35725	58270		FILTER
14	scaff_1120509251445	GL984405	EB	717555	787939	7274	77814	81210		MATCH
14	scaff_1120509250915	GL983879	BE	838213	933004	5088	101410	101409	Y	MATCH
15	scaff_1120509251133	GL984095	BE	1	103797	1	107588	112172		MATCH
15	scaff_1120509250904	GL983868	BE	189811	328590	1335	141298	142399		MATCH
15	scaff_1120509250984	GL983948	BE	410362	471929	1331	63492	70313		MATCH
15	scaff_1120509251024	GL983987	BE	740401	807015	10247	77393	79738		MATCH
16	scaff_1120509251171	GL984132	BE	31159	179905	13778	161974	174812		MATCH
16	scaff_1120509249426	GL983053	EB	285695	338528	10674	62484	70568		MATCH
16	scaff_1120509251226	GL984187	EB	373622	433369	2735	61791	67775		MATCH
16	scaff_1120509250961	GL983925	BE	482237	583271	25072	124325	143071		MATCH
16	scaff_1120509251262	GL984223	BE	615149	648444	11039	44326	63113		MATCH
16	scaff_1120509250959	GL983923	EB	712073	746555	20549	55459	57647		MATCH
16	scaff_1120509250958	GL983922	EB	772547	833266	2588	63837	70021		MATCH
17	scaff_1120509250997	GL983961	BE	76206	111454	8320	43677	53282		MATCH
17	scaff_1120509250980	GL983944	BE	272193	288605	14939	31859	49035		MATCH
17	scaff_1120509251234	GL984195	EB	319469	348608	14046	42957	44140		MATCH
17	scaff_1120509251219	GL984180	BE	365384	424033	3018	62152	95975		MATCH
17	scaff_1120509250274	GL983505	BE	538553	604464	11011	78352	78887		MATCH
17	scaff_1120509251145	GL984107	BE	623302	644847	1245	22742	26803		MATCH
17	scaff_1120509249549	GL983115	EB	740253	748760	14507	23193	25582		FILTER
17	scaff_1120509251017	GL983980	BE	807406	867600	6693	66437	66436	Y	MATCH
18	scaff_1120509250146	GL983435	EB	8227	64173	13610	69929	78629	Y	MATCH
18	scaff_1120509250947	GL983911	EB	79597	122024	72654	115068	116673		MATCH
18	scaff_1120509250155	GL983438	BE	219724	256633	2628	38996	42456		MATCH
18	scaff_1120509251425	GL984386	EB	391115	462753	7548	79565	90605		MATCH
18	scaff_1120509250846	GL983810	BE	489045	518824	20323	50319	51550		MATCH
18	scaff_1120509250942	GL983906	EB	521657	579851	672	59445	61237		MATCH
18	scaff_1120509251352	GL984313	EB	588229	627240	28746	68365	75786		MATCH
18	scaff_1120509251277	GL984238	EB	667786	717094	12301	62068	74655		MATCH
18	scaff_1120509250306	GL983527	BE	756969	828350			71381	Y	MATCH
19	scaff_1120509250870	GL983834	EB	74748	158048	1575	84770	86089		MATCH
19	scaff_1120509251346	GL984307	EB	162801	239757	13781	91532	94611		MATCH
19	scaff_1120509250962	GL983926	EB	256991	329930	6730	80340	84160		MATCH
19	scaff_1120509250186	GL983459	EB	348050	389312	4767	46420	57695		MATCH
19	scaff_1120509251004	GL983968	BE	410379	493252	762	84918	110316		MATCH
19	scaff_1120509251067	GL984029	BE	774073	803963	1720	32765	32764	Y	MATCH
20	scaff_1120509251269	GL984230	BE	28639	119637	2447	92636	92743		MATCH
20	scaff_1120509251222	GL984183	EB	122397	234166	1491	115287	117615		MATCH
20	scaff_1120509250967	GL983931	BE	237443	332956	1160	97941	99088		MATCH
20	scaff_1120509251431	GL984392	EB	332956	361468	31500	60498	60684		MATCH
20	scaff_1120509251175	GL984136	BE	414638	529415	1146	117850	140173		MATCH
20	scaff_1120509251429	GL984390	BE	569555	677821	1809	111016	121512		MATCH
20	scaff_1120509251211	GL984172	EB	740452	784856	1	45494	60636	Y	MATCH
21	scaff_1120509251213	GL984174	BE	1	51276	1	51574	58990	Y	MATCH
21	scaff_1120509251120	GL984082	BE	208698	240945	7952	40451	48400		MATCH
21	scaff_1120509250943	GL983907	EB	256613	375909	4665	127088	134682		MATCH
21	scaff_1120509251365	GL984326	BE	450549	509774	1677	61046	79731		MATCH
21	scaff_1120509250615	GL983687	EB	535229	596253	25301	86902	91725		MATCH
21	scaff_1120509251190	GL984151	EB	687751	769066			81315	Y	MATCH
22	scaff_1120509251324	GL984285	EB	80570	134797	1092	56907	66635		MATCH
22	scaff_1120509250957	GL983921	EB	466260	558116	1424	94577	96215		MATCH
22	scaff_1120509250840	GL983804	EB	612512	654683	15592	58707	77430		MATCH
23	scaff_1120509251143	GL984105	EB	3183	70276	7643	74906	78707	Y	MATCH
23	scaff_1120509250731	GL983753	EB	83585	128184	7286	53109	59054		MATCH
23	scaff_1120509250461	GL983612	EB	154912	172051	9312	26798	37152		MATCH
23	scaff_1120509251165	GL984126	BE	333321	411863	5719	83737	88714		MATCH
23	scaff_1120509251241	GL984202	EB	418372	494562	8062	83995	85575		MATCH
23	scaff_1120509251016	GL983979	BE	647558	681299	9574	43609	67430		MATCH
24	scaff_1120509251181	GL984142	EB	47966	78896	1989	32299	55480		MATCH
24	scaff_1120509250841	GL983805	BE	176583	260155	935	84653	84717		MATCH
24	scaff_1120509251245	GL984206	BE	279883	405044	1	127965	140985		MATCH
24	scaff_1120509251428	GL984389	BE	430507	586856	11420	168214	174095		MATCH
25	scaff_1120509250989	GL983953	EB	92416	137492	14771	60221	64669		MATCH
25	scaff_1120509250843	GL983807	BE	286197	389521	18808	123957	138934		MATCH
25	scaff_1120509249760	GL983253	EB	582416	637772	611	55761	71847		MATCH
25	scaff_1120509250878	GL983842	BE	647913	675691	9025	38356	38878		MATCH
25	scaff_1120509251192	GL984153	EB	679133	726346	1	47279	49340	Y	MATCH
26	scaff_1120509249423	GL983051	BE	1	63234	1	61737	68026		FILTER
26	scaff_1120509251254	GL984215	BE	95095	128890	25246	59289	86909		MATCH
26	scaff_1120509251349	GL984310	BE	272253	337183	14358	81637	92301		MATCH
26	scaff_1120509250131	GL983425	BE	355278	452088	2514	99221	131174		MATCH
26	scaff_1120509251150	GL984112	EB	488475	524701	1	34813	38999		MATCH
26	scaff_1120509251299	GL984260	BE	644153	721861	4111	81876	81875	Y	MATCH
27	scaff_1120509251260	GL984221	BE	119850	155732	17720	53210	59171		MATCH
27	scaff_1120509251400	GL984361	BE	245016	416095	4862	179118	192797		MATCH
27	scaff_1120509250198	GL983467	EB	436682	476138	1581	40811	48556		MATCH
27	scaff_1120509250197	GL983466	EB	486745	506799	5026	25308	34302		MATCH
27	scaff_1120509251395	GL984356	EB	564118	713277	1	149480	152379	Y	MATCH
28	scaff_1120509251363	GL984324	EB	157800	185878	169	28453	37440		FILTER
28	scaff_1120509251177	GL984138	BE	391544	431218	18676	58375	59808		SCHEDULE
28	scaff_1120509250716	GL983744	EB	431218	563943	6519	138247	138246		MATCH
28	scaff_1120509250587	GL983673	BE	640526	702047	21001	82223	90328	Y	MATCH
29	scaff_1120509249969	GL984851	BE	84031	111011	4131	30741	43559		MATCH
29	scaff_1120509251336	GL984297	BE	194446	304967	2530	112725	113643		MATCH
29	scaff_1120509250345	GL983551	BE	400950	434541	28566	62490	63840		MATCH
29	scaff_1120509251048	GL984010	EB	444861	466570	14869	37107	45969		MATCH
29	scaff_1120509251142	GL984104	EB	594758	706630	1	115238	125254	Y	MATCH
30	scaff_1120509249536	GL983107	BE	40695	68778	1075	29124	30310		MATCH
30	scaff_1120509251000	GL983964	EB	173704	229126	3649	59490	68133		MATCH
30	scaff_1120509250966	GL983930	EB	279580	327295	1483	50170	79579		MATCH
30	scaff_1120509251006	GL983970	BE	375424	429520	10552	65405	69653		MATCH
30	scaff_1120509251421	GL984382	BE	601121	656470	2703	59818	62993		MATCH
30	scaff_1120509250321	GL983535	BE	670242	687905	10087	27586	37727		MATCH
31	scaff_1120509250518	GL983641	BE	1	28236	1	29319	36903	Y	MATCH
31	scaff_1120509250858	GL983822	EB	253089	304561	13484	65893	69828		MATCH
31	scaff_1120509251021	GL983984	EB	427059	520041	11155	103828	104728		MATCH
31	scaff_1120509251341	GL984302	BE	538658	561067	4454	27382	29051		MATCH
31	scaff_1120509251274	GL984235	BE	625423	676464			51041	Y	SCHEDULE
32	scaff_1120509250080	GL983412	EB	1	87934	1832	90019	90018	Y	MATCH
32	scaff_1120509250288	GL983517	BE	130903	228839	1837	96608	100435		MATCH
32	scaff_1120509251394	GL984355	EB	324650	415831	26056	117669	129965		MATCH
32	scaff_1120509249459	GL983070	EB	596543	647850			51307	Y	FILTER
33	scaff_1120509251405	GL984366	EB	1	44535			44535	Y	SCHEDULE
33	scaff_1120509250477	GL983617	EB	120027	320812	13953	215575	215757		MATCH
33	scaff_1120509251182	GL984143	EB	405545	458462	2439	54373	65404		MATCH
33	scaff_1120509250199	GL983468	EB	478332	496854	7207	25354	43063		FILTER
33	scaff_1120509249657	GL983181	EB	535638	560435	31891	56543	88394		MATCH
34	scaff_1120509251331	GL984292	EB	390441	474023	19322	103803	104564		FILTER
35	scaff_1120509249407	GL983044	EB	82058	148407	20501	87228	89408		MATCH
35	scaff_1120509250771	GL983776	EB	388352	467824	4531	83801	88344		MATCH
35	scaff_1120509250992	GL983956	BE	523633	601045	3429	79769	79768	Y	MATCH
36	scaff_1120509249695	GL983209	BE	14075	96935	3959	85543	91157		MATCH
36	scaff_1120509251399	GL984360	BE	128150	336046	6810	213746	213880		MATCH
36	scaff_1120509250372	GL983567	EB	361422	395480	1739	34924	37634		MATCH
36	scaff_1120509251257	GL984218	EB	516953	578824			61871	Y	MATCH
37	scaff_1120509249415	GL983048	EB	1	67628	13151	81072	81071	Y	MATCH
37	scaff_1120509250965	GL983929	EB	163055	215681	12272	65582	67427		MATCH
37	scaff_1120509250191	GL983462	BE	246597	355628	18881	131675	137908		MATCH
37	scaff_1120509250857	GL983821	EB	417206	453534	23422	59655	66656		MATCH
37	scaff_1120509249450	GL983066	EB	509479	572244			62765	Y	FILTER
38	scaff_1120509250183	GL983456	BE	280637	363842	243	86415	91116		MATCH
39	scaff_1120509251162	GL984123	BE	1	84029			84029	Y	MATCH
39	scaff_1120509251378	GL984339	EB	89922	140120	5898	56911	63479		MATCH
39	scaff_1120509251039	GL984002	BE	217628	271034	7922	61246	67968		MATCH
39	scaff_1120509251418	GL984379	EB	341248	450701	8933	120683	121480		MATCH
39	scaff_1120509251397	GL984358	BE	474297	544929	11246	81405	81404	Y	MATCH
40	scaff_1120509251375	GL984336	BE	1	29738			29738	Y	SCHEDULE
40	scaff_1120509250889	GL983853	EB	98201	109457	10756	22190	30953		MATCH
40	scaff_1120509249646	GL983176	EB	132659	200249	3175	72772	73662		MATCH
40	scaff_1120509250879	GL983843	BE	403058	539752	2626	138827	138826	Y	MATCH
41	scaff_1120509251202	GL984163	BE	69408	128168	2871	62014	62994		MATCH
41	scaff_1120509250956	GL983920	BE	199626	228577	40944	70078	86531		MATCH
41	scaff_1120509250986	GL983950	BE	246385	313188	687	68793	77545		MATCH
41	scaff_1120509250104	GL983415	EB	389349	450119	929	62700	76827		MATCH
42	scaff_1120509251127	GL984089	BE	97501	180430	9424	92561	102005		MATCH
42	scaff_1120509250834	GL983799	BE	251529	287530	65046	101464	108337		MATCH
42	scaff_1120509251239	GL984200	EB	310650	335724	143	26215	40045		MATCH
42	scaff_1120509250264	GL983500	EB	394353	466370	1076	73007	79802		MATCH
43	scaff_1120509251035	GL983998	EB	125878	151732	1513	27576	34619		MATCH
43	scaff_1120509250941	GL983905	BE	186537	215274	2506	31658	39551		MATCH
43	scaff_1120509251126	GL984088	EB	467221	507035	10800	51719	76022	Y	MATCH
44	scaff_1120509251179	GL984140	BE	199118	212163	9880	23341	25505		MATCH
44	scaff_1120509250953	GL983917	BE	225401	340458	11511	126991	151721		MATCH
44	scaff_1120509250865	GL983829	BE	376690	404492	12116	39543	50962		MATCH
45	scaff_1120509251391	GL984352	BE	1	136126	1	135634	139336	Y	MATCH
45	scaff_1120509251243	GL984204	EB	177844	319917	11029	152330	165186		MATCH
45	scaff_1120509250668	GL983717	BE	343532	381399	12437	49268	52637		MATCH
45	scaff_1120509251231	GL984192	EB	434107	494578	6353	64670	79491		MATCH
46	scaff_1120509250733	GL983755	EB	1	104454	5779	111386	111385		MATCH
46	scaff_1120509251351	GL984312	EB	112149	260561	17025	165925	166975		MATCH
46	scaff_1120509250949	GL983913	BE	282645	318097	4914	38882	46974		MATCH
47	scaff_1120509250871	GL983835	BE	1	47621			47621	Y	MATCH
47	scaff_1120509251417	GL984378	EB	110513	258769	11569	165968	165967		MATCH
47	scaff_1120509251282	GL984243	BE	411927	443902	10806	43726	44681		MATCH
48	scaff_1120509251309	GL984270	EB	1	124024	15733	140093	140092	Y	MATCH
48	scaff_1120509251334	GL984295	BE	154290	239232	1	86522	94337		MATCH
48	scaff_1120509251319	GL984280	BE	419571	451204	469	32412	34417		MATCH
49	scaff_1120509251051	GL984013	BE	22592	38948	23862	40106	40366	Y	MATCH
49	scaff_1120509251003	GL983967	EB	67441	133916	7188	75387	75386		MATCH
49	scaff_1120509250968	GL983932	BE	166998	259331	4463	97301	104378		MATCH
50	scaff_1120509251204	GL984165	EB	101555	161900	12404	73234	85819		MATCH
50	scaff_1120509251280	GL984241	EB	240332	335590	4090	101008	101262		MATCH
50	scaff_1120509251062	GL984024	EB	415659	457381			41722	Y	MATCH
51	scaff_1120509251194	GL984155	BE	1	37581			37581	Y	SCHEDULE
51	scaff_1120509250277	GL983507	EB	270041	321177	29457	80829	92681		MATCH
52	scaff_1120509251119	GL984081	BE	9955	69784	2560	62846	73429		MATCH
52	scaff_1120509251131	GL984093	BE	162977	233895	3863	74014	87670		MATCH
52	scaff_1120509250107	GL983417	BE	364357	412729	1046	48643	48642	Y	MATCH
54	scaff_1120509249434	GL983057	EB	196440	248308	8569	61064	61366		MATCH
54	scaff_1120509250866	GL983830	BE	345442	391362	3170	47754	47753	Y	MATCH
56	scaff_1120509251279	GL984240	BE	44059	65792	2622	24180	25891		MATCH
56	scaff_1120509251164	GL984125	BE	111286	259176	15916	164496	188540		MATCH
57	scaff_1120509250682	GL983725	EB	72422	96522	805	23955	29992		MATCH
57	scaff_1120509249592	GL983140	BE	200547	280133	12181	91943	103106		MATCH
58	scaff_1120509251152	GL984114	BE	1	42785			42785	Y	MATCH
58	scaff_1120509250918	GL983882	BE	135849	207492	27321	100079	110931		MATCH
58	scaff_1120509251096	GL984058	BE	261209	280175	2258	21640	21900		MATCH
58	scaff_1120509249421	GL983050	BE	295288	334574	6364	46668	76813		MATCH
59	scaff_1120509251075	GL984037	BE	152897	172642	9142	28833	30628		MATCH
59	scaff_1120509250099	GL983414	EB	249233	300990	7765	58251	65009		MATCH
60	scaff_1120509251184	GL984145	EB	163340	217552	13308	67975	74916		MATCH
60	scaff_1120509250206	GL983473	EB	232232	271806	614	39784	41175		MATCH
60	scaff_1120509250267	GL983502	BE	291441	355149	14457	77749	77748		MATCH
61	scaff_1120509250278	GL983508	BE	133878	202252	16663	84571	120445		MATCH
61	scaff_1120509250452	GL983607	BE	321563	342655	17835	40091	47479		MATCH
62	scaff_1120509251265	GL984226	BE	298777	349149	4281	54383	56664	Y	MATCH
63	scaff_1120509250848	GL983812	BE	1	174988	1	179587	184483	Y	MATCH
63	scaff_1120509251186	GL984147	BE	203780	270839	900	69326	71340		MATCH
63	scaff_1120509251225	GL984186	BE	293772	345542	2533	54729	54728		MATCH
64	scaff_1120509251289	GL984250	BE	14511	91787	1	77578	83694		MATCH
64	scaff_1120509251325	GL984286	BE	139715	228559	14401	103346	112002		MATCH
64	scaff_1120509250421	GL983593	BE	260642	308788	3144	49927	49926	Y	SCHEDULE
67	scaff_1120509249658	GL983182	BE	33129	105083	2916	74620	82064		MATCH
67	scaff_1120509251166	GL984127	BE	226568	256320	4649	34356	41812		MATCH
68	scaff_1120509251156	GL984118	BE	1	39214			39214	Y	SCHEDULE
68	scaff_1120509251069	GL984031	EB	66332	143079	49721	126526	132425		MATCH
68	scaff_1120509251335	GL984296	EB	213984	275897	1035	61516	70427	Y	MATCH
69	scaff_1120509251387	GL984348	BE	115586	162208	35168	83117	86763		MATCH
69	scaff_1120509251042	GL984004	EB	203236	264990			61754	Y	MATCH
70 (Partial)	scaff_1120509250739	GL983758	BE	305407	342919	4684	43339	46434		MATCH
70 (Partial)	scaff_1120509251047	GL984009	BE	381488	397742	19527	35918	51182		MATCH
70 (Partial)	scaff_1120509250964	GL983928	EB	483858	532835	28844	77656	84251		MATCH
70 (Partial)	scaff_1120509249445	GL983061	BE	814176	850586	5250	41977	58223		FILTER
71 (Partial)	scaff_1120509250279	GL983509	BE	174979	242161	4137	71635	83031		MATCH
71 (Partial)	scaff_1120509251287	GL984248	EB	295999	319637	510	24214	27615		MATCH
71 (Partial)	scaff_1120509250550	GL983657	BE	319637	347664	1	27003	33687		MATCH
71 (Partial)	scaff_1120509251167	GL984128	BE	363826	389549	9274	34564	39951		MATCH
71 (Partial)	scaff_1120509250937	GL983901	EB	418136	512444	5104	99164	122302		MATCH
71 (Partial)	scaff_1120509250831	GL983798	EB	532473	597379	36491	100636	114864		MATCH
72 (Partial)	scaff_1120509250329	GL983540	BE	20140	68337	18708	66857	68862		MATCH
73 (Partial)	scaff_1120509250154	GL983437	EB	158321	311798	2245	157292	188504	Y: non-terminal map position	MATCH
73 (Partial)	scaff_1120509251210	GL984171	BE	318830	413315	1770	97157	98988		MATCH
73 (Partial)	scaff_1120509250935	GL983899	EB	420179	531916	16379	127562	133230		MATCH
73 (Partial)	scaff_1120509250980	GL983944	BE	552770	616035	3436	67112	76366		MATCH
Table S2B
Scaffold Number	Genbank Accession ID	Scaffold length	Begenning or End (B/E)
scaff_1120509250154	GL983437	188504	E
scaff_1120509250402	GL983583	74830	B
scaff_1120509251306	GL984267	68937	B
scaff_1120509251147	GL984109	62697	B
scaff_1120509251356	GL984317	62094	E
scaff_1120509251025	GL983988	61076	E
scaff_1120509250382	GL983571	60587	E
scaff_1120509249768	GL983260	57927	E
scaff_1120509249747	GL983246	56052	E
scaff_1120509249520	GL983097	42954	B
scaff_1120509249574	GL983130	42911	E
scaff_1120509249490	GL983083	41380	E
scaff_1120509250239	GL983484	40126	B
scaff_1120509251057	GL984019	40123	E
scaff_1120509251153	GL984115	38882	E
scaff_1120509250383	GL983572	37866	E
scaff_1120509249527	GL983100	37416	E
scaff_1120509249505	GL983090	36168	E
scaff_1120509249535	GL983106	35300	E
scaff_1120509251068	GL984030	31701	B
scaff_1120509249539	GL983108	30853	B
scaff_1120509249562	GL983123	30815	E
scaff_1120509250424	GL983595	29802	E
scaff_1120509250501	GL983631	29292	E
scaff_1120509249600	GL983146	28016	E
scaff_1120509251198	GL984159	26582	B
scaff_1120509251229	GL984190	25925	E
scaff_1120509250327	GL983538	24856	B
scaff_1120509251433	GL984394	23420	E
scaff_1120509251228	GL984189	23207	B
scaff_1120509251089	GL984051	23089	E
scaff_1120509249668	GL983190	21332	E
scaff_1120509250192	GL983463	21080	B
scaff_1120509250693	GL983731	19365	B
scaff_1120509250892	GL983856	18041	B
scaff_1120509249712	GL983224	16148	E
scaff_1120509249752	GL983249	14784	B
scaff_1120509251104	GL984066	14753	E
scaff_1120509249735	GL983237	14712	B
scaff_1120509251158	GL984120	13405	B
scaff_1120509249798	GL983284	11509	E
scaff_1120509249780	GL983270	11345	B
scaff_1120509250919	GL983883	10536	B
scaff_1120509250368	GL983564	10091	E
scaff_1120509249579	GL983134	9557	E
scaff_1120509249807	GL983291	9246	B
scaff_1120509249793	GL983280	9040	E
scaff_1120509250210	GL983474	8073	B
scaff_1120509249848	GL983314	7945	E
scaff_1120509249852	GL983317	7578	E
scaff_1120509249873	GL983335	6817	E
scaff_1120509251123	GL984085	6100	B
scaff_1120509249895	GL983351	5304	E
scaff_1120509249937	GL983378	4894	B
scaff_1120509249941	GL983381	4565	E
scaff_1120509249927	GL983375	3892	E
scaff_1120509249871	GL983333	3756	E
scaff_1120509250675	GL983722	3014	B
scaff_1120509250323	GL984622	2633	E
scaff_1120509250824	GL984515	2478	B
scaff_1120509250053	GL984908	1441	E
scaff_1120509250068	GL984964	1346	B
scaff_1120509250031	GL984710	1188	E
scaff_1120509249409	GL984497	1118	B
scaff_1120509250078	GL984803	1089	B
