# Supplementary material for: Comparative genomics of the pathogenic ciliate Ichthyophthirius multifiliis, its free-living relatives and a host species provide insights into adoption of a parasitic lifestyle and prospects for disease control
Source: Genome Biol. 2011 Oct 17;12(10):R100. doi: 10.1186/gb-2011-12-10-r100 (PMC3341644; doi:10.1186/gb-2011-12-10-r100)
Supplement: Additional file 5 — Table S4 - non-coding RNAs in the Ich genome. [file gb-2011-12-10-r100-S5.XLSX]

## Sheet: Sheet1
Nuclear Genome tRNAs
Type	Copy Number
Ala	9
Arg	9
Asn	7
Asp	5
Cys	4
Gln	11
Glu	8
Gly	9
His	3
Ile	7
Leu	13
Lys	11
Met	5
Phe	4
Pro	4
Sec	1
Ser	10
Thr	8
Trp	3
Tyr	4
Val	7
Undet	2
Total	144
Mitochondrial Genome tRNAs
Type	Copy Number
Glu	1
Phe	1
Trp	1
Tyr	2
5S rRNAs
Length	Scaffold	Genbank Accession ID	end5	end3	Notes
120	1120509250668	GL983717	46976	47094
119	1120509250668	GL983717	47866	47984
119	1120509251402	GL984363	23878	23760
119	1120509250107	GL983417	28619	28501
119	1120509250107	GL983417	28137	28255
119	1120509251243	GL984204	148164	148045
119	1120509251243	GL984204	148869	148987
119	1120509251243	GL984204	150447	150565
119	1120509251414	GL984375	96004	96122
119	1120509251414	GL984375	100532	100650
118	1120509251414	GL984375	115176	115059	divergent 3' end
118	1120509250974	GL983938	41252	41135
93	1120509249389	GL983040	93	1	truncated by end of scaffold
Other ncRNAs
Type	Copy Number
SRP (7SL)	2
U1	1
U2	2
U3	1
U4	1
U5	1
U6	2
