# Supplementary material for: Comparative genomics of the pathogenic ciliate Ichthyophthirius multifiliis, its free-living relatives and a host species provide insights into adoption of a parasitic lifestyle and prospects for disease control
Source: Genome Biol. 2011 Oct 17;12(10):R100. doi: 10.1186/gb-2011-12-10-r100 (PMC3341644; doi:10.1186/gb-2011-12-10-r100)
Supplement: Additional file 7 — Table S5 - mapping of Ich predicted proteins to ortholog groups, phylogeny, kinome annotation and enzyme annotation. [file gb-2011-12-10-r100-S7.XLSX]

## Sheet: Sheet1
Ortholog group ID	Ich gene ID	Orthology of Ich genes with bacteria, archaea and eukaryotes	Further breakdown of phyletic grouping to show exclusive ortholgy	Shared phyogeny of Ich genes among ciliates	Gene ID of best hit from OrthoMCL proteome (previously grouped protein)	Gene ID of best hit from OrthoMCL proteome (previously ungrouped protein)	Gene Id of Ich paralog	Protein Kinase Pfam annotation	Orthology based protein Kinase group annotation	Orthology based protein Kinase family annotation	EC numbers (KEGG annotation)	EC numbers (orthology annotation; number of orthologs representing each EC number is shown within brackets)
OG4_10077	IMG5_206852	archaea+eukaryote	#N/A	Ptet + Tthe + Ich	tthe|244.m00026			#N/A	#N/A	#N/A	#N/A	3.6.3.1(58)
OG4_10784	IMG5_206928	eukaryote	#N/A	Ptet + Tthe + Ich	tthe|25.m00280			#N/A	#N/A	#N/A	#N/A	#N/A
OG4_10800	IMG5_206590	eukaryote	#N/A	Ptet + Tthe + Ich	tthe|188.m00071			#N/A	#N/A	#N/A	#N/A	3.1.3.2(15)
OG4_10800	IMG5_206721	eukaryote	#N/A	Ptet + Tthe + Ich	tthe|188.m00071			#N/A	#N/A	#N/A	#N/A	3.1.3.2(15)
OG4_10800	IMG5_206731	eukaryote	#N/A	Ptet + Tthe + Ich	tthe|188.m00071			#N/A	#N/A	#N/A	#N/A	3.1.3.2(15)
OG4_11216	IMG5_M206954	bacteria+eukaryote	#N/A	Ptet + Ich	tmar|NP_229305			#N/A	#N/A	#N/A	#N/A	#N/A
OG4_12043	IMG5_206853	eukaryote	#N/A	Ptet + Tthe + Ich	tthe|196.m00046			#N/A	#N/A	#N/A	#N/A	#N/A
OG4_12092	IMG5_089911	eukaryote	#N/A	Ptet + Tthe + Ich	tthe|268.m00039			#N/A	#N/A	#N/A	#N/A	#N/A
OG4_13002	IMG5_108686	eukaryote	#N/A	Ptet + Tthe + Ich	tthe|11.m00308			#N/A	#N/A	#N/A	#N/A	3.1.1.47(8)
OG4_15227	IMG5_151879	eukaryote	#N/A	Ptet + Tthe + Ich	tthe|252.m00022			PF00069	STE	Dicty2	#N/A	2.7.11.1(1); 2.7.1.-(1); 2.7.1.37(1)
OG4_15201	IMG5_091269	eukaryote	#N/A	Ptet + Tthe + Ich	tthe|80.m00183			PF00069	Other	Ciliate-E2	#N/A	2.7.11.17(4)
OG4_15576	IMG5_206931	eukaryote	#N/A	Ptet + Tthe + Ich	tthe|76.m00142			#N/A	#N/A	#N/A	#N/A	#N/A
OG4_19809	IMG5_029931	eukaryote	#N/A	Ptet + Tthe + Ich	tthe|144.m00086			#N/A	#N/A	#N/A	#N/A	3.6.1.-(1)
OG4_19469	IMG5_129652	Bacteria+archaea+eukaryote	cililate specific	Ptet + Tthe + Ich	tthe|160.m00059			#N/A	#N/A	#N/A	#N/A	3.5.1.11(1)
OG4_22695	IMG5_149746	eukaryote	#N/A	Ptet + Tthe + Ich	tthe|5.m00491			#N/A	#N/A	#N/A	#N/A	#N/A
OG4_48946	IMG5_149753	eukaryote	#N/A	Tthe + Ich	tthe|8.m00482			#N/A	#N/A	#N/A	#N/A	#N/A
OG4_10133	IMG5_164010	bacteria+eukaryote	#N/A	Ptet + Tthe + Ich	tthe|68.m00207			#N/A	#N/A	#N/A	5.2.1.8	5.2.1.8, (37)
OG4_10133	IMG5_190630	bacteria+eukaryote	#N/A	Ptet + Tthe + Ich	tthe|19.m00307			#N/A	#N/A	#N/A	5.2.1.8	5.2.1.8, (37)
OG4_10499	IMG5_190730	bacteria+eukaryote	#N/A	Ptet + Tthe + Ich	tthe|15.m00566			#N/A	#N/A	#N/A	2.3.1.179	2.3.1.-, (2); 2.3.1.179, (18)
OG4_10603	IMG5_030210	eukaryote	#N/A	Ptet + Tthe + Ich	tthe|4.m00633			#N/A	CMGC	SRPK	#N/A	2.7.11.1, (15); 2.7.1.-, (2); 2.7.1.37, (1)
OG4_10603	IMG5_119260	eukaryote	cililate specific	Ptet + Tthe + Ich	tthe|51.m00250			#N/A	CMGC	SRPK	#N/A	2.7.11.1, (15); 2.7.1.-, (2); 2.7.1.37, (1)
OG4_10603	IMG5_159080	eukaryote	#N/A	Ptet + Tthe + Ich	tthe|51.m00250			#N/A	CMGC	SRPK	#N/A	2.7.11.1, (15); 2.7.1.-, (2); 2.7.1.37, (1)
OG4_10603	IMG5_160410	eukaryote	#N/A	Ptet + Tthe + Ich	tthe|18.m00270			PF00069	CMGC	SRPK	#N/A	2.7.11.1, (15); 2.7.1.-, (2); 2.7.1.37, (1)
OG4_10603	IMG5_201920	eukaryote	#N/A	Ptet + Tthe + Ich	tthe|18.m00270			PF00069	CMGC	SRPK	#N/A	2.7.11.1, (15); 2.7.1.-, (2); 2.7.1.37, (1)
OG4_10604	IMG5_023250	bacteria+eukaryote	#N/A	Ptet + Tthe + Ich	tthe|91.m00158			#N/A	#N/A	#N/A	#N/A	#N/A
OG4_10800	IMG5_012480	eukaryote	#N/A	Ptet + Tthe + Ich	tthe|269.m00022			#N/A	#N/A	#N/A	3.1.3.2	3.1.3.2, (15)
OG4_10800	IMG5_074820	eukaryote	#N/A	Ptet + Tthe + Ich	tthe|188.m00071			#N/A	#N/A	#N/A	3.1.3.2	3.1.3.2, (15)
OG4_10800	IMG5_150410	eukaryote	#N/A	Ptet + Tthe + Ich	tthe|4.m00388			#N/A	#N/A	#N/A	3.1.3.2	3.1.3.2, (15)
OG4_10800	IMG5_185740	eukaryote	#N/A	Ptet + Tthe + Ich	tthe|188.m00071			#N/A	#N/A	#N/A	3.1.3.2	3.1.3.2, (15)
OG4_10800	IMG5_196220	eukaryote	#N/A	Ptet + Tthe + Ich	tthe|269.m00022			#N/A	#N/A	#N/A	3.1.3.2	3.1.3.2, (15)
OG4_10800	IMG5_197280	eukaryote	#N/A	Ptet + Tthe + Ich	tthe|188.m00071			#N/A	#N/A	#N/A	3.1.3.2	3.1.3.2, (15)
OG4_11217	IMG5_050820	eukaryote	cililate specific	Ptet + Tthe + Ich	tthe|53.m00194			#N/A	#N/A	#N/A	#N/A	#N/A
OG4_11217	IMG5_101180	eukaryote	cililate specific	Ptet + Tthe + Ich	tthe|53.m00194			#N/A	#N/A	#N/A	#N/A	#N/A
OG4_11217	IMG5_153610	eukaryote	cililate specific	Ptet + Tthe + Ich	tthe|53.m00194			#N/A	#N/A	#N/A	#N/A	#N/A
OG4_11256	IMG5_002000	eukaryote	cililate specific	Ptet + Tthe + Ich	tthe|16.m00372			#N/A	#N/A	#N/A	#N/A	#N/A
OG4_11256	IMG5_055820	eukaryote	cililate specific	Ptet + Tthe + Ich	tthe|16.m00372			#N/A	#N/A	#N/A	#N/A	#N/A
OG4_11256	IMG5_101500	eukaryote	cililate specific	Ptet + Tthe + Ich	tthe|16.m00372			#N/A	#N/A	#N/A	#N/A	#N/A
OG4_118739	IMG5_134980	eukaryote	#N/A	Ptet + Tthe + Ich	tthe|26.m00270			#N/A	#N/A	#N/A	#N/A	#N/A
OG4_11885	IMG5_049580	eukaryote	cililate specific	Ptet + Tthe + Ich	tthe|50.m00193			#N/A	#N/A	#N/A	#N/A	#N/A
OG4_12807	IMG5_113420	eukaryote	cililate specific	Ptet + Ich	ptro|ENSPTRP00000001670			#N/A	#N/A	#N/A	#N/A	#N/A
OG4_12928	IMG5_011360	bacteria+eukaryote	#N/A	Ptet + Tthe + Ich	tthe|11.m00280			#N/A	#N/A	#N/A	#N/A	#N/A
OG4_12928	IMG5_012470	bacteria+eukaryote	#N/A	Ptet + Tthe + Ich	tthe|3.m01796			#N/A	#N/A	#N/A	#N/A	#N/A
OG4_12928	IMG5_083300	bacteria+eukaryote	cililate specific	Ptet + Tthe + Ich	tthe|3.m01796			#N/A	#N/A	#N/A	#N/A	#N/A
OG4_12928	IMG5_099260	bacteria+eukaryote	cililate specific	Ptet + Tthe + Ich	tthe|11.m00280			#N/A	#N/A	#N/A	#N/A	#N/A
OG4_12928	IMG5_101880	bacteria+eukaryote	cililate specific	Ptet + Tthe + Ich	tthe|3.m01796			#N/A	#N/A	#N/A	#N/A	#N/A
OG4_12928	IMG5_129550	bacteria+eukaryote	cililate specific	Ptet + Tthe + Ich	tthe|3.m01796			#N/A	#N/A	#N/A	#N/A	#N/A
OG4_12928	IMG5_155730	bacteria+eukaryote	#N/A	Ptet + Tthe + Ich	tthe|3.m01796			#N/A	#N/A	#N/A	#N/A	#N/A
OG4_12928	IMG5_171820	bacteria+eukaryote	cililate specific	Ptet + Tthe + Ich	tthe|3.m01796			#N/A	#N/A	#N/A	#N/A	#N/A
OG4_13116	IMG5_042060	eukaryote	cililate specific	Ptet + Tthe + Ich	mdom|ENSMODP00000005875			#N/A	#N/A	#N/A	#N/A	2.4.1.-, (11)
OG4_13117	IMG5_108980	bacteria+eukaryote	#N/A	Ptet + Tthe + Ich	tthe|25.m00301			#N/A	#N/A	#N/A	#N/A	#N/A
OG4_13654	IMG5_116420	bacteria+eukaryote	cililate specific	Ptet + Tthe + Ich	tthe|37.m00255			#N/A	#N/A	#N/A	#N/A	#N/A
OG4_14856	IMG5_076180	bacteria+eukaryote	#N/A	Ptet + Tthe + Ich	tthe|283.m00026			#N/A	#N/A	#N/A	1.14.11.16	1.14.11.16, (3)
OG4_14856	IMG5_170590	bacteria+eukaryote	cililate specific	Ptet + Tthe + Ich	tthe|283.m00026			#N/A	#N/A	#N/A	1.14.11.16	1.14.11.16, (3)
OG4_15201	IMG5_018860	eukaryote	cililate specific	Ptet + Tthe + Ich	tthe|63.m00208			PF00069	Other	Ciliate-E2	2.7.11.17	2.7.11.17, (4)
OG4_15201	IMG5_018990	eukaryote	cililate specific	Ptet + Tthe + Ich	tthe|57.m00195			PF00069	Other	Ciliate-E2	2.7.11.17	2.7.11.17, (4)
OG4_15201	IMG5_026880	eukaryote	cililate specific	Ptet + Tthe + Ich	tthe|100.m00151			PF00069	Other	Ciliate-E2	2.7.11.17	2.7.11.17, (4)
OG4_15201	IMG5_053520	eukaryote	cililate specific	Ptet + Tthe + Ich	tthe|100.m00151			PF00069	Other	Ciliate-E2	2.7.11.17	2.7.11.17, (4)
OG4_15201	IMG5_061640	eukaryote	cililate specific	Ptet + Tthe + Ich	tthe|100.m00151			#N/A	Other	Ciliate-E2	2.7.11.17	2.7.11.17, (4)
OG4_15201	IMG5_076810	eukaryote	cililate specific	Ptet + Tthe + Ich	tthe|282.m00025			PF00069	Other	Ciliate-E2	2.7.11.17	2.7.11.17, (4)
OG4_15201	IMG5_088110	eukaryote	cililate specific	Ptet + Tthe + Ich	tthe|211.m00049			PF00069	Other	Ciliate-E2	2.7.11.17	2.7.11.17, (4)
OG4_15201	IMG5_096950	eukaryote	cililate specific	Ptet + Tthe + Ich	tthe|100.m00151			PF00069	Other	Ciliate-E2	2.7.11.17	2.7.11.17, (4)
OG4_15201	IMG5_097490	eukaryote	cililate specific	Ptet + Tthe + Ich	tthe|63.m00208			#N/A	Other	Ciliate-E2	2.7.11.17	2.7.11.17, (4)
OG4_15201	IMG5_098530	eukaryote	cililate specific	Ptet + Tthe + Ich	tthe|57.m00195			PF00069	Other	Ciliate-E2	2.7.11.17	2.7.11.17, (4)
OG4_15201	IMG5_101610	eukaryote	cililate specific	Ptet + Tthe + Ich	tthe|282.m00025			PF00069	Other	Ciliate-E2	2.7.11.17	2.7.11.17, (4)
OG4_15201	IMG5_108150	eukaryote	cililate specific	Ptet + Tthe + Ich	tthe|100.m00151			PF00069	Other	Ciliate-E2	2.7.11.17	2.7.11.17, (4)
OG4_15201	IMG5_108840	eukaryote	#N/A	Ptet + Tthe + Ich	tthe|57.m00195			PF00069	Other	Ciliate-E2	2.7.11.17	2.7.11.17, (4)
OG4_15201	IMG5_110960	eukaryote	cililate specific	Ptet + Tthe + Ich	tthe|100.m00151			#N/A	Other	Ciliate-E2	2.7.11.17	2.7.11.17, (4)
OG4_15201	IMG5_118250	eukaryote	cililate specific	Ptet + Tthe + Ich	tthe|100.m00151			PF00069	Other	Ciliate-E2	2.7.11.17	2.7.11.17, (4)
OG4_15201	IMG5_129000	eukaryote	cililate specific	Ptet + Tthe + Ich	tthe|37.m00277			#N/A	Other	Ciliate-E2	2.7.11.17	2.7.11.17, (4)
OG4_15201	IMG5_129590	eukaryote	cililate specific	Ptet + Tthe + Ich	tthe|130.m00113			PF00069	CAMK	CAMK1	2.7.11.17	2.7.11.17, (4)
OG4_15201	IMG5_130250	eukaryote	cililate specific	Ptet + Tthe + Ich	tthe|63.m00208			PF00069	Other	Ciliate-E2	2.7.11.17	2.7.11.17, (4)
OG4_15201	IMG5_132450	eukaryote	cililate specific	Ptet + Tthe + Ich	tthe|130.m00113			PF00069	CAMK	CAMK1	2.7.11.17	2.7.11.17, (4)
OG4_15201	IMG5_135680	eukaryote	cililate specific	Ptet + Tthe + Ich	tthe|57.m00195			PF00069	Other	Ciliate-E2	2.7.11.17	2.7.11.17, (4)
OG4_15201	IMG5_154120	eukaryote	cililate specific	Ptet + Tthe + Ich	tthe|100.m00151			#N/A	Other	Ciliate-E2	2.7.11.17	2.7.11.17, (4)
OG4_15201	IMG5_155170	eukaryote	cililate specific	Ptet + Tthe + Ich	tthe|218.m00055			PF00069	Other	Ciliate-E2	2.7.11.17	2.7.11.17, (4)
OG4_15201	IMG5_158820	eukaryote	cililate specific	Ptet + Tthe + Ich	tthe|100.m00151			PF00069	Other	Ciliate-E2	2.7.11.17	2.7.11.17, (4)
OG4_15201	IMG5_160380	eukaryote	cililate specific	Ptet + Tthe + Ich	tthe|130.m00113			PF00069	CAMK	CAMK1	2.7.11.17	2.7.11.17, (4)
OG4_15201	IMG5_160940	eukaryote	cililate specific	Ptet + Tthe + Ich	tthe|63.m00208			PF00069	Other	Ciliate-E2	2.7.11.17	2.7.11.17, (4)
OG4_15201	IMG5_161140	eukaryote	cililate specific	Ptet + Tthe + Ich	tthe|65.m00233			PF00069	Other	Ciliate-E2	2.7.11.17	2.7.11.17, (4)
OG4_15201	IMG5_165460	eukaryote	cililate specific	Ptet + Tthe + Ich	tthe|57.m00195			PF00069	Other	Ciliate-E2	2.7.11.17	2.7.11.17, (4)
OG4_15201	IMG5_179380	eukaryote	cililate specific	Ptet + Tthe + Ich	tthe|100.m00151			PF00069	Other	Ciliate-E2	2.7.11.17	2.7.11.17, (4)
OG4_15201	IMG5_181300	eukaryote	cililate specific	Ptet + Tthe + Ich	tthe|118.m00132			#N/A	Other	Ciliate-E2	2.7.11.17	2.7.11.17, (4)
OG4_15201	IMG5_182050	eukaryote	cililate specific	Ptet + Tthe + Ich	tthe|57.m00195			PF00069	Other	Ciliate-E2	2.7.11.17	2.7.11.17, (4)
OG4_15201	IMG5_183020	eukaryote	cililate specific	Ptet + Tthe + Ich	tthe|37.m00277			#N/A	Other	Ciliate-E2	2.7.11.17	2.7.11.17, (4)
OG4_15201	IMG5_183430	eukaryote	cililate specific	Ptet + Tthe + Ich	tthe|80.m00183			PF00069	Other	Ciliate-E2	2.7.11.17	2.7.11.17, (4)
OG4_15201	IMG5_184140	eukaryote	cililate specific	Ptet + Tthe + Ich	tthe|57.m00195			PF00069	Other	Ciliate-E2	2.7.11.17	2.7.11.17, (4)
OG4_15201	IMG5_187260	eukaryote	cililate specific	Ptet + Tthe + Ich	tthe|130.m00113			PF00069	CAMK	CAMK1	2.7.11.17	2.7.11.17, (4)
OG4_15201	IMG5_187900	eukaryote	cililate specific	Ptet + Tthe + Ich	tthe|218.m00055			#N/A	Other	Ciliate-E2	2.7.11.17	2.7.11.17, (4)
OG4_15201	IMG5_187910	eukaryote	cililate specific	Ptet + Tthe + Ich	tthe|218.m00055			#N/A	Other	Ciliate-E2	2.7.11.17	2.7.11.17, (4)
OG4_15201	IMG5_191520	eukaryote	cililate specific	Ptet + Tthe + Ich	tthe|218.m00055			PF00069	Other	Ciliate-E2	2.7.11.17	2.7.11.17, (4)
OG4_15201	IMG5_195070	eukaryote	cililate specific	Ptet + Tthe + Ich	tthe|130.m00113			PF00069	CAMK	CAMK1	2.7.11.17	2.7.11.17, (4)
OG4_15201	IMG5_199410	eukaryote	cililate specific	Ptet + Tthe + Ich	tthe|65.m00233			PF00069	Other	Ciliate-E2	2.7.11.17	2.7.11.17, (4)
OG4_37650	IMG5_079810	eukaryote	#N/A	Ptet + Tthe + Ich	tthe|124.m00094			#N/A	#N/A	#N/A	#N/A	#N/A
OG4_37650	IMG5_106960	eukaryote	#N/A	Ptet + Tthe + Ich	tthe|124.m00094			#N/A	#N/A	#N/A	#N/A	#N/A
OG4_37650	IMG5_183060	eukaryote	cililate specific	Ptet + Tthe + Ich	tthe|124.m00094			#N/A	#N/A	#N/A	#N/A	#N/A
OG4_76740	IMG5_037680	eukaryote	cililate specific	Ptet + Tthe + Ich	tthe|11.m00529			#N/A	#N/A	#N/A	#N/A	#N/A
OG4_76740	IMG5_041310	eukaryote	cililate specific	Ptet + Tthe + Ich	tthe|11.m00529			#N/A	#N/A	#N/A	#N/A	#N/A
OG4_94417	IMG5_134950	eukaryote	#N/A	Tthe + Ich	tthe|79.m00159			#N/A	#N/A	#N/A	#N/A	#N/A
OG4_95043	IMG5_179440	eukaryote	#N/A	Ptet + Tthe + Ich	tthe|29.m00208			#N/A	#N/A	#N/A	3.2.1.106	3.2.1.106, (1)
OG4_94403	IMG5_179190	eukaryote	#N/A	Ptet + Tthe + Ich	tthe|63.m00263			#N/A	#N/A	#N/A	#N/A	#N/A
OG4_93542	IMG5_192310	eukaryote	cililate specific	Ptet + Tthe + Ich	tthe|6.m00365			#N/A	#N/A	#N/A	#N/A	#N/A
OG4_93241	IMG5_100800	eukaryote	#N/A	Ptet + Tthe + Ich	tthe|172.m00079			#N/A	#N/A	#N/A	#N/A	#N/A
OG4_93241	IMG5_127880	eukaryote	#N/A	Ptet + Tthe + Ich	tthe|172.m00079			#N/A	#N/A	#N/A	#N/A	#N/A
OG4_93164	IMG5_202630	eukaryote	#N/A	Ptet + Tthe + Ich	tthe|112.m00114			#N/A	#N/A	#N/A	#N/A	#N/A
OG4_92981	IMG5_098890	eukaryote	#N/A	Ptet + Tthe + Ich	tthe|110.m00150			#N/A	#N/A	#N/A	#N/A	#N/A
OG4_92981	IMG5_156070	eukaryote	#N/A	Ptet + Tthe + Ich	tthe|110.m00150			#N/A	#N/A	#N/A	#N/A	#N/A
OG4_92721	IMG5_036920	bacteria	firmicutes only	Ich specific	bant|YP_021412			#N/A	#N/A	#N/A	#N/A	#N/A
OG4_92568	IMG5_069700	eukaryote	#N/A	Ptet + Tthe + Ich	tthe|273.m00030			#N/A	#N/A	#N/A	#N/A	#N/A
OG4_92339	IMG5_001980	eukaryote	cililate specific	Ptet + Tthe + Ich	tthe|91.m00119			#N/A	#N/A	#N/A	#N/A	#N/A
OG4_92339	IMG5_056920	eukaryote	#N/A	Ptet + Tthe + Ich	tthe|40.m00239			#N/A	#N/A	#N/A	#N/A	#N/A
OG4_92339	IMG5_147240	eukaryote	#N/A	Ptet + Tthe + Ich	tthe|40.m00239			#N/A	#N/A	#N/A	#N/A	#N/A
OG4_91397	IMG5_086120	eukaryote	#N/A	Ptet + Tthe + Ich	tthe|11.m00456			#N/A	CK1	CK1	#N/A	#N/A
OG4_91397	IMG5_097570	eukaryote	#N/A	Ptet + Tthe + Ich	tthe|11.m00456			#N/A	CK1	CK1	#N/A	#N/A
OG4_91397	IMG5_136680	eukaryote	cililate specific	Ptet + Tthe + Ich	tthe|11.m00456			#N/A	CK1	CK1	#N/A	#N/A
OG4_91397	IMG5_175070	eukaryote	#N/A	Ptet + Tthe + Ich	tthe|11.m00456			PF00069	CK1	CK1	#N/A	#N/A
OG4_91397	IMG5_196020	eukaryote	#N/A	Ptet + Tthe + Ich	tthe|11.m00456			PF00069	CK1	CK1	#N/A	#N/A
OG4_91397	IMG5_205360	eukaryote	#N/A	Ptet + Tthe + Ich	tthe|11.m00456			PF00069	CK1	CK1	#N/A	#N/A
OG4_91168	IMG5_134920	eukaryote	viridiplantae only	Ich specific	atha|NP_188933			#N/A	#N/A	#N/A	#N/A	#N/A
OG4_90225	IMG5_070480	eukaryote	cililate specific	Ptet + Tthe + Ich	tthe|225.m00055			#N/A	#N/A	#N/A	#N/A	#N/A
OG4_90225	IMG5_073400	eukaryote	cililate specific	Ptet + Tthe + Ich	tthe|225.m00055			#N/A	#N/A	#N/A	#N/A	#N/A
OG4_90225	IMG5_145790	eukaryote	#N/A	Ptet + Tthe + Ich	tthe|126.m00136			#N/A	#N/A	#N/A	#N/A	#N/A
OG4_90210	IMG5_056230	eukaryote	#N/A	Ptet + Tthe + Ich	tthe|61.m00222			#N/A	#N/A	#N/A	#N/A	#N/A
OG4_90042	IMG5_059270	eukaryote	#N/A	Ptet + Tthe + Ich	tthe|3.m01874			#N/A	#N/A	#N/A	#N/A	#N/A
OG4_90042	IMG5_113450	eukaryote	#N/A	Ptet + Tthe + Ich	tthe|1.m00832			#N/A	#N/A	#N/A	#N/A	#N/A
OG4_90042	IMG5_147050	eukaryote	cililate specific	Ptet + Tthe + Ich	tthe|1.m00832			#N/A	#N/A	#N/A	#N/A	#N/A
OG4_89766	IMG5_100740	eukaryote	cililate specific	Ptet + Tthe + Ich	tthe|197.m00059			#N/A	#N/A	#N/A	#N/A	#N/A
OG4_89629	IMG5_130790	eukaryote	#N/A	Tthe + Ich	tthe|230.m00043			#N/A	#N/A	#N/A	#N/A	#N/A
OG4_89629	IMG5_148610	eukaryote	#N/A	Tthe + Ich	tthe|230.m00043			#N/A	#N/A	#N/A	#N/A	#N/A
OG4_89529	IMG5_070500	eukaryote	cililate specific	Ptet + Tthe + Ich	tthe|100.m00107			#N/A	#N/A	#N/A	#N/A	#N/A
OG4_89529	IMG5_080950	eukaryote	#N/A	Ptet + Tthe + Ich	tthe|247.m00047			#N/A	#N/A	#N/A	#N/A	#N/A
OG4_89529	IMG5_169250	eukaryote	#N/A	Ptet + Tthe + Ich	tthe|100.m00107			#N/A	#N/A	#N/A	#N/A	#N/A
OG4_89218	IMG5_089160	eukaryote	#N/A	Ptet + Tthe + Ich	tthe|127.m00081			#N/A	#N/A	#N/A	#N/A	#N/A
OG4_89218	IMG5_154110	eukaryote	cililate specific	Ptet + Tthe + Ich	tthe|127.m00081			#N/A	#N/A	#N/A	#N/A	#N/A
OG4_89033	IMG5_150740	eukaryote	cililate specific	Ich specific	osat|NP_001061688			#N/A	#N/A	#N/A	#N/A	#N/A
OG4_88589	IMG5_084920	eukaryote	#N/A	Ptet + Tthe + Ich	tthe|9.m00395			#N/A	#N/A	#N/A	#N/A	#N/A
OG4_88589	IMG5_096500	eukaryote	#N/A	Ptet + Tthe + Ich	tthe|54.m00285			#N/A	#N/A	#N/A	#N/A	#N/A
OG4_88589	IMG5_103130	eukaryote	#N/A	Ptet + Tthe + Ich	tthe|54.m00285			#N/A	#N/A	#N/A	#N/A	#N/A
OG4_88589	IMG5_151550	eukaryote	cililate specific	Ptet + Tthe + Ich	tthe|9.m00395			#N/A	#N/A	#N/A	#N/A	#N/A
OG4_88160	IMG5_121820	archaea+eukaryote	#N/A	Ich specific	tvag|TVAG_261690			#N/A	#N/A	#N/A	#N/A	#N/A
OG4_87803	IMG5_035660	eukaryote	#N/A	Ptet + Tthe + Ich	tthe|78.m00127			PF00069	TKL	TKL-ciliate2	#N/A	#N/A
OG4_87803	IMG5_197380	eukaryote	#N/A	Ptet + Tthe + Ich	tthe|78.m00127			PF00069	TKL	TKL-ciliate2	#N/A	#N/A
OG4_87713	IMG5_102010	eukaryote	#N/A	Ptet + Tthe + Ich	tthe|56.m00265			#N/A	#N/A	#N/A	#N/A	#N/A
OG4_86852	IMG5_118030	eukaryote	#N/A	Ptet + Tthe + Ich	tthe|14.m00502			#N/A	#N/A	#N/A	#N/A	#N/A
OG4_86852	IMG5_142810	eukaryote	#N/A	Ptet + Tthe + Ich	tthe|27.m00207			#N/A	#N/A	#N/A	#N/A	#N/A
OG4_86292	IMG5_001170	eukaryote	#N/A	Tthe + Ich	tthe|85.m00188			#N/A	#N/A	#N/A	#N/A	#N/A
OG4_86284	IMG5_034570	eukaryote	#N/A	Ptet + Tthe + Ich	tthe|73.m00197			#N/A	#N/A	#N/A	#N/A	#N/A
OG4_86274	IMG5_157040	eukaryote	cililate specific	Ptet + Tthe + Ich	tthe|94.m00148			#N/A	#N/A	#N/A	#N/A	#N/A
OG4_86272	IMG5_150790	eukaryote	#N/A	Tthe + Ich	tthe|45.m00205			#N/A	#N/A	#N/A	#N/A	#N/A
OG4_86268	IMG5_156100	eukaryote	#N/A	Ptet + Tthe + Ich	tthe|40.m00252			#N/A	#N/A	#N/A	#N/A	#N/A
OG4_86265	IMG5_007810	eukaryote	#N/A	Tthe + Ich	tthe|39.m00230			#N/A	#N/A	#N/A	#N/A	#N/A
OG4_86265	IMG5_102620	eukaryote	#N/A	Tthe + Ich	tthe|39.m00230			#N/A	#N/A	#N/A	#N/A	#N/A
OG4_86254	IMG5_149710	eukaryote	#N/A	Ptet + Tthe + Ich	tthe|3.m01719			#N/A	#N/A	#N/A	#N/A	#N/A
OG4_86254	IMG5_149720	eukaryote	cililate specific	Ptet + Tthe + Ich	tthe|3.m01719			#N/A	#N/A	#N/A	#N/A	#N/A
OG4_86254	IMG5_159340	eukaryote	#N/A	Ptet + Tthe + Ich	tthe|36.m00251			#N/A	#N/A	#N/A	#N/A	#N/A
OG4_86254	IMG5_159350	eukaryote	#N/A	Ptet + Tthe + Ich	tthe|36.m00251			#N/A	#N/A	#N/A	#N/A	#N/A
OG4_86254	IMG5_196170	eukaryote	#N/A	Ptet + Tthe + Ich	tthe|3.m01719			#N/A	#N/A	#N/A	#N/A	#N/A
OG4_86246	IMG5_136080	eukaryote	#N/A	Ptet + Tthe + Ich	tthe|27.m00307			#N/A	#N/A	#N/A	#N/A	#N/A
OG4_86246	IMG5_190560	eukaryote	#N/A	Ptet + Tthe + Ich	tthe|44.m00198			#N/A	#N/A	#N/A	#N/A	#N/A
OG4_86246	IMG5_205140	eukaryote	cililate specific	Ptet + Tthe + Ich	tthe|73.m00173			#N/A	#N/A	#N/A	#N/A	#N/A
OG4_86234	IMG5_113390	eukaryote	cililate specific	Ptet + Tthe + Ich	tthe|93.m00103			#N/A	#N/A	#N/A	#N/A	#N/A
OG4_86212	IMG5_023020	eukaryote	#N/A	Ptet + Tthe + Ich	tthe|61.m00288			#N/A	#N/A	#N/A	#N/A	#N/A
OG4_86212	IMG5_162290	eukaryote	cililate specific	Ptet + Tthe + Ich	tthe|61.m00288			#N/A	#N/A	#N/A	#N/A	#N/A
OG4_86209	IMG5_048910	eukaryote	#N/A	Ptet + Tthe + Ich	tthe|18.m00304			#N/A	#N/A	#N/A	#N/A	#N/A
OG4_86209	IMG5_194190	eukaryote	#N/A	Ptet + Tthe + Ich	tthe|17.m00468			#N/A	#N/A	#N/A	#N/A	#N/A
OG4_86194	IMG5_008750	eukaryote	#N/A	Ptet + Tthe + Ich	tthe|158.m00117			#N/A	#N/A	#N/A	#N/A	#N/A
OG4_86194	IMG5_124920	eukaryote	cililate specific	Ptet + Tthe + Ich	tthe|44.m00273			#N/A	#N/A	#N/A	#N/A	#N/A
OG4_86190	IMG5_074780	eukaryote	cililate specific	Ptet + Tthe + Ich	tthe|238.m00038			#N/A	#N/A	#N/A	#N/A	#N/A
OG4_86185	IMG5_123720	eukaryote	cililate specific	Ptet + Tthe + Ich	tthe|208.m00043			#N/A	#N/A	#N/A	#N/A	#N/A
OG4_86179	IMG5_185180	eukaryote	cililate specific	Ptet + Tthe + Ich	tthe|18.m00341			#N/A	#N/A	#N/A	#N/A	#N/A
OG4_86176	IMG5_085460	eukaryote	cililate specific	Ptet + Tthe + Ich	tthe|14.m00300			#N/A	#N/A	#N/A	#N/A	#N/A
OG4_86161	IMG5_016980	eukaryote	cililate specific	Ptet + Tthe + Ich	tthe|40.m00228			#N/A	#N/A	#N/A	#N/A	#N/A
OG4_86161	IMG5_172960	eukaryote	cililate specific	Ptet + Tthe + Ich	tthe|40.m00228			#N/A	#N/A	#N/A	#N/A	#N/A
OG4_86160	IMG5_142990	eukaryote	cililate specific	Ptet + Tthe + Ich	tthe|184.m00047			#N/A	#N/A	#N/A	#N/A	#N/A
OG4_86160	IMG5_182090	eukaryote	cililate specific	Ptet + Tthe + Ich	tthe|6.m00345			#N/A	#N/A	#N/A	#N/A	#N/A
OG4_86160	IMG5_185190	eukaryote	cililate specific	Ptet + Tthe + Ich	tthe|6.m00345			#N/A	#N/A	#N/A	#N/A	#N/A
OG4_86153	IMG5_114130	eukaryote	cililate specific	Tthe + Ich	tthe|255.m00041			#N/A	#N/A	#N/A	#N/A	#N/A
OG4_86151	IMG5_142770	eukaryote	cililate specific	Ptet + Tthe + Ich	tthe|68.m00256			#N/A	#N/A	#N/A	#N/A	#N/A
OG4_86150	IMG5_098700	eukaryote	cililate specific	Ptet + Tthe + Ich	tthe|67.m00178			#N/A	#N/A	#N/A	#N/A	#N/A
OG4_86147	IMG5_066560	eukaryote	cililate specific	Ptet + Tthe + Ich	tthe|12.m00392			#N/A	#N/A	#N/A	#N/A	#N/A
OG4_86147	IMG5_146290	eukaryote	cililate specific	Ptet + Tthe + Ich	tthe|12.m00392			#N/A	#N/A	#N/A	#N/A	#N/A
OG4_86146	IMG5_012610	eukaryote	cililate specific	Ptet + Tthe + Ich	tthe|2.m02107			#N/A	#N/A	#N/A	#N/A	#N/A
OG4_86146	IMG5_157320	eukaryote	cililate specific	Ptet + Tthe + Ich	tthe|2.m02107			#N/A	#N/A	#N/A	#N/A	#N/A
OG4_86146	IMG5_163430	eukaryote	cililate specific	Ptet + Tthe + Ich	tthe|2.m02107			#N/A	#N/A	#N/A	#N/A	#N/A
OG4_86142	IMG5_117730	eukaryote	cililate specific	Ptet + Tthe + Ich	tthe|13.m00440			#N/A	#N/A	#N/A	#N/A	#N/A
OG4_86142	IMG5_141220	eukaryote	cililate specific	Ptet + Tthe + Ich	tthe|13.m00440			#N/A	#N/A	#N/A	#N/A	#N/A
OG4_86137	IMG5_042880	eukaryote	cililate specific	Ptet + Tthe + Ich	tthe|8.m00327			#N/A	#N/A	#N/A	#N/A	#N/A
OG4_86137	IMG5_145140	eukaryote	cililate specific	Ptet + Tthe + Ich	tthe|8.m00327			#N/A	#N/A	#N/A	#N/A	#N/A
OG4_86137	IMG5_190360	eukaryote	cililate specific	Ptet + Tthe + Ich	tthe|41.m00244			#N/A	#N/A	#N/A	#N/A	#N/A
OG4_86137	IMG5_190370	eukaryote	cililate specific	Ptet + Tthe + Ich	tthe|41.m00244			#N/A	#N/A	#N/A	#N/A	#N/A
OG4_86137	IMG5_194620	eukaryote	cililate specific	Ptet + Tthe + Ich	tthe|41.m00244			#N/A	#N/A	#N/A	#N/A	#N/A
OG4_86136	IMG5_054530	eukaryote	cililate specific	Ptet + Tthe + Ich	tthe|57.m00227			#N/A	#N/A	#N/A	#N/A	#N/A
OG4_86136	IMG5_122300	eukaryote	cililate specific	Ptet + Tthe + Ich	tthe|57.m00227			#N/A	#N/A	#N/A	#N/A	#N/A
OG4_86136	IMG5_142490	eukaryote	cililate specific	Ptet + Tthe + Ich	tthe|142.m00070			#N/A	#N/A	#N/A	#N/A	#N/A
OG4_86135	IMG5_034800	eukaryote	cililate specific	Ptet + Tthe + Ich	tthe|202.m00059			#N/A	#N/A	#N/A	#N/A	#N/A
OG4_86135	IMG5_150620	eukaryote	#N/A	Ptet + Tthe + Ich	tthe|22.m00276			#N/A	#N/A	#N/A	#N/A	#N/A
OG4_86135	IMG5_154720	eukaryote	#N/A	Ptet + Tthe + Ich	tthe|22.m00276			#N/A	#N/A	#N/A	#N/A	#N/A
OG4_86135	IMG5_164560	eukaryote	#N/A	Ptet + Tthe + Ich	tthe|202.m00059			#N/A	#N/A	#N/A	#N/A	#N/A
OG4_86134	IMG5_138480	eukaryote	#N/A	Tthe + Ich	tthe|11.m00361			#N/A	#N/A	#N/A	#N/A	#N/A
OG4_86127	IMG5_083710	eukaryote	#N/A	Ptet + Tthe + Ich	tthe|9.m00319			#N/A	#N/A	#N/A	#N/A	#N/A
OG4_86127	IMG5_105440	eukaryote	cililate specific	Ptet + Tthe + Ich	tthe|6.m00651			#N/A	#N/A	#N/A	#N/A	#N/A
OG4_86122	IMG5_056000	eukaryote	#N/A	Ptet + Tthe + Ich	tthe|25.m00214			PF00069	Other	Ciliate-E2	#N/A	#N/A
OG4_86120	IMG5_116820	eukaryote	#N/A	Ptet + Tthe + Ich	tthe|168.m00075			#N/A	#N/A	#N/A	#N/A	#N/A
OG4_86120	IMG5_116830	eukaryote	#N/A	Ptet + Tthe + Ich	tthe|46.m00300			#N/A	#N/A	#N/A	#N/A	#N/A
OG4_86120	IMG5_154060	eukaryote	cililate specific	Ptet + Tthe + Ich	tthe|168.m00075			#N/A	#N/A	#N/A	#N/A	#N/A
OG4_86120	IMG5_187420	eukaryote	cililate specific	Ptet + Tthe + Ich	tthe|103.m00165			#N/A	#N/A	#N/A	#N/A	#N/A
OG4_86117	IMG5_072670	eukaryote	cililate specific	Ptet + Tthe + Ich	tthe|101.m00175			#N/A	#N/A	#N/A	#N/A	#N/A
OG4_86116	IMG5_147740	eukaryote	cililate specific	Ptet + Tthe + Ich	tthe|86.m00162			#N/A	#N/A	#N/A	#N/A	#N/A
OG4_86110	IMG5_025740	eukaryote	#N/A	Ptet + Tthe + Ich	tthe|53.m00179			#N/A	#N/A	#N/A	#N/A	#N/A
OG4_86110	IMG5_025750	eukaryote	#N/A	Ptet + Tthe + Ich	tthe|53.m00179			#N/A	#N/A	#N/A	#N/A	#N/A
OG4_86110	IMG5_073240	eukaryote	cililate specific	Ptet + Tthe + Ich	tthe|53.m00179			#N/A	#N/A	#N/A	#N/A	#N/A
OG4_86110	IMG5_155100	eukaryote	cililate specific	Ptet + Tthe + Ich	tthe|97.m00121			#N/A	#N/A	#N/A	#N/A	#N/A
OG4_86110	IMG5_190060	eukaryote	#N/A	Ptet + Tthe + Ich	tthe|53.m00179			#N/A	#N/A	#N/A	#N/A	#N/A
OG4_86110	IMG5_190070	eukaryote	#N/A	Ptet + Tthe + Ich	tthe|53.m00179			#N/A	#N/A	#N/A	#N/A	#N/A
OG4_86109	IMG5_029930	eukaryote	#N/A	Ptet + Tthe + Ich	tthe|126.m00074			#N/A	#N/A	#N/A	#N/A	#N/A
OG4_86109	IMG5_055050	eukaryote	#N/A	Ptet + Tthe + Ich	tthe|10.m00532			#N/A	#N/A	#N/A	#N/A	#N/A
OG4_86109	IMG5_055060	eukaryote	cililate specific	Ptet + Tthe + Ich	tthe|10.m00532			#N/A	#N/A	#N/A	#N/A	#N/A
OG4_86109	IMG5_072330	eukaryote	#N/A	Ptet + Tthe + Ich	tthe|10.m00532			#N/A	#N/A	#N/A	#N/A	#N/A
OG4_86109	IMG5_078330	eukaryote	#N/A	Ptet + Tthe + Ich	tthe|126.m00075			#N/A	#N/A	#N/A	#N/A	#N/A
OG4_86109	IMG5_083820	eukaryote	cililate specific	Ptet + Tthe + Ich	tthe|126.m00075			#N/A	#N/A	#N/A	#N/A	#N/A
OG4_86109	IMG5_169290	eukaryote	#N/A	Ptet + Tthe + Ich	tthe|126.m00075			#N/A	#N/A	#N/A	#N/A	#N/A
OG4_86109	IMG5_179370	eukaryote	#N/A	Ptet + Tthe + Ich	tthe|126.m00075			#N/A	#N/A	#N/A	#N/A	#N/A
OG4_86106	IMG5_164940	eukaryote	#N/A	Ptet + Tthe + Ich	tthe|10.m00465			#N/A	#N/A	#N/A	#N/A	#N/A
OG4_86100	IMG5_106400	eukaryote	#N/A	Ptet + Tthe + Ich	tthe|39.m00200			#N/A	#N/A	#N/A	#N/A	#N/A
OG4_86100	IMG5_173700	eukaryote	cililate specific	Ptet + Tthe + Ich	tthe|78.m00197			#N/A	CMGC	GSK	#N/A	#N/A
OG4_85559	IMG5_187220	eukaryote	#N/A	Tthe + Ich	tthe|97.m00157			PF00069	AGC	PKA	2.7.11.11	2.7.11.11, (1)
OG4_84995	IMG5_004360	eukaryote	#N/A	Ptet + Tthe + Ich	tthe|111.m00091			#N/A	#N/A	#N/A	#N/A	#N/A
OG4_84995	IMG5_012350	eukaryote	#N/A	Ptet + Tthe + Ich	tthe|36.m00220			#N/A	#N/A	#N/A	#N/A	#N/A
OG4_84921	IMG5_099650	eukaryote	#N/A	Ptet + Tthe + Ich	tthe|57.m00156			#N/A	#N/A	#N/A	#N/A	#N/A
OG4_84921	IMG5_132500	eukaryote	cililate specific	Ptet + Tthe + Ich	tthe|48.m00204			#N/A	#N/A	#N/A	#N/A	#N/A
OG4_84726	IMG5_194590	eukaryote	cililate specific	Ptet + Tthe + Ich	tthe|6.m00507			#N/A	#N/A	#N/A	#N/A	#N/A
OG4_84726	IMG5_194600	eukaryote	#N/A	Ptet + Tthe + Ich	tthe|6.m00507			#N/A	#N/A	#N/A	#N/A	#N/A
OG4_84489	IMG5_069760	eukaryote	#N/A	Ptet + Tthe + Ich	tthe|15.m00496			#N/A	#N/A	#N/A	#N/A	#N/A
OG4_84489	IMG5_107360	eukaryote	cililate specific	Ptet + Tthe + Ich	tthe|76.m00239			#N/A	#N/A	#N/A	#N/A	#N/A
OG4_84489	IMG5_195930	eukaryote	#N/A	Ptet + Tthe + Ich	tthe|15.m00496			#N/A	#N/A	#N/A	#N/A	#N/A
OG4_84489	IMG5_201480	eukaryote	#N/A	Ptet + Tthe + Ich	tthe|15.m00496			#N/A	#N/A	#N/A	#N/A	#N/A
OG4_84261	IMG5_123670	eukaryote	#N/A	Ptet + Tthe + Ich	tthe|190.m00048			#N/A	#N/A	#N/A	#N/A	#N/A
OG4_84236	IMG5_194270	eukaryote	metazoa only	Ich specific	nvec|gw.1676.3.1			#N/A	#N/A	#N/A	#N/A	#N/A
OG4_84183	IMG5_135580	eukaryote	#N/A	Ptet + Tthe + Ich	tthe|78.m00167			#N/A	#N/A	#N/A	#N/A	#N/A
OG4_84144	IMG5_123410	eukaryote	#N/A	Ptet + Tthe + Ich	tthe|25.m00337			#N/A	#N/A	#N/A	#N/A	#N/A
OG4_83932	IMG5_002310	eukaryote	#N/A	Ptet + Tthe + Ich	tthe|132.m00072			#N/A	#N/A	#N/A	#N/A	#N/A
OG4_83914	IMG5_070660	eukaryote	#N/A	Ptet + Tthe + Ich	tthe|102.m00124			#N/A	#N/A	#N/A	#N/A	#N/A
OG4_83909	IMG5_169540	eukaryote	#N/A	Ptet + Tthe + Ich	tthe|32.m00162			#N/A	#N/A	#N/A	#N/A	#N/A
OG4_83906	IMG5_047480	eukaryote	#N/A	Ptet + Tthe + Ich	tthe|180.m00074			#N/A	#N/A	#N/A	#N/A	#N/A
OG4_83895	IMG5_087370	eukaryote	#N/A	Ptet + Tthe + Ich	tthe|36.m00215			#N/A	#N/A	#N/A	#N/A	#N/A
OG4_83895	IMG5_120280	eukaryote	#N/A	Ptet + Tthe + Ich	tthe|36.m00215			#N/A	#N/A	#N/A	#N/A	#N/A
OG4_83895	IMG5_121540	eukaryote	#N/A	Ptet + Tthe + Ich	tthe|36.m00215			#N/A	#N/A	#N/A	#N/A	#N/A
OG4_83880	IMG5_113900	eukaryote	#N/A	Ptet + Tthe + Ich	tthe|188.m00072			#N/A	#N/A	#N/A	#N/A	#N/A
OG4_83727	IMG5_067150	eukaryote	#N/A	Ptet + Tthe + Ich	tthe|111.m00096			#N/A	#N/A	#N/A	#N/A	#N/A
OG4_83727	IMG5_124000	eukaryote	#N/A	Ptet + Tthe + Ich	tthe|111.m00096			#N/A	#N/A	#N/A	#N/A	#N/A
OG4_83443	IMG5_063790	eukaryote	#N/A	Ptet + Tthe + Ich	tthe|117.m00087			#N/A	#N/A	#N/A	#N/A	#N/A
OG4_83443	IMG5_116380	eukaryote	#N/A	Ptet + Tthe + Ich	tthe|117.m00087			#N/A	#N/A	#N/A	#N/A	#N/A
OG4_83443	IMG5_116390	eukaryote	#N/A	Ptet + Tthe + Ich	tthe|117.m00087			#N/A	#N/A	#N/A	#N/A	#N/A
OG4_83443	IMG5_173130	eukaryote	#N/A	Ptet + Tthe + Ich	tthe|10.m00360			#N/A	#N/A	#N/A	#N/A	#N/A
OG4_82950	IMG5_102000	eukaryote	#N/A	Ptet + Tthe + Ich	tthe|76.m00224			#N/A	#N/A	#N/A	#N/A	#N/A
OG4_82950	IMG5_117990	eukaryote	#N/A	Ptet + Tthe + Ich	tthe|15.m00414			#N/A	#N/A	#N/A	#N/A	#N/A
OG4_82950	IMG5_118000	eukaryote	#N/A	Ptet + Tthe + Ich	tthe|15.m00414			#N/A	#N/A	#N/A	#N/A	#N/A
OG4_82950	IMG5_152520	eukaryote	#N/A	Ptet + Tthe + Ich	tthe|15.m00414			#N/A	#N/A	#N/A	#N/A	#N/A
OG4_82297	IMG5_023840	eukaryote	#N/A	Ptet + Tthe + Ich	tthe|48.m00247			#N/A	#N/A	#N/A	#N/A	#N/A
OG4_82297	IMG5_120530	eukaryote	#N/A	Ptet + Tthe + Ich	tthe|159.m00072			#N/A	#N/A	#N/A	#N/A	#N/A
OG4_80291	IMG5_039240	eukaryote	#N/A	Ptet + Tthe + Ich	tthe|213.m00061			#N/A	CAMK	CDPK	2.7.11.17	2.7.11.17, (2)
OG4_79215	IMG5_062110	eukaryote	ameobozoa only	Ich specific	edis|EDI_190620			#N/A	#N/A	#N/A	#N/A	#N/A
OG4_78602	IMG5_200940	eukaryote	cililate specific	Ptet + Tthe + Ich	tthe|43.m00244			#N/A	#N/A	#N/A	#N/A	#N/A
OG4_78181	IMG5_071950	eukaryote	cililate specific	Ich specific	einv|EIN_099600			#N/A	#N/A	#N/A	#N/A	#N/A
OG4_77818	IMG5_000790	eukaryote	cililate specific	Ptet + Tthe + Ich	tthe|232.m00062			#N/A	#N/A	#N/A	#N/A	#N/A
OG4_77818	IMG5_000710	eukaryote	cililate specific	Ptet + Tthe + Ich	tthe|1.m00689			#N/A	#N/A	#N/A	#N/A	#N/A
OG4_77818	IMG5_001520	eukaryote	cililate specific	Ptet + Tthe + Ich	tthe|232.m00062			#N/A	#N/A	#N/A	#N/A	#N/A
OG4_77818	IMG5_062980	eukaryote	cililate specific	Ptet + Tthe + Ich	tthe|232.m00062			#N/A	#N/A	#N/A	#N/A	#N/A
OG4_77818	IMG5_093020	eukaryote	cililate specific	Ptet + Tthe + Ich	tthe|1.m00689			#N/A	#N/A	#N/A	#N/A	#N/A
OG4_77818	IMG5_093030	eukaryote	cililate specific	Ptet + Tthe + Ich	tthe|1.m00689			#N/A	#N/A	#N/A	#N/A	#N/A
OG4_77818	IMG5_111980	eukaryote	cililate specific	Ptet + Tthe + Ich	tthe|1.m00689			#N/A	#N/A	#N/A	#N/A	#N/A
OG4_77818	IMG5_149890	eukaryote	cililate specific	Ptet + Tthe + Ich	tthe|1.m00689			#N/A	#N/A	#N/A	#N/A	#N/A
OG4_77818	IMG5_155360	eukaryote	cililate specific	Ptet + Tthe + Ich	tthe|1.m00689			#N/A	#N/A	#N/A	#N/A	#N/A
OG4_77197	IMG5_119810	eukaryote	cililate specific	Ptet + Ich	ddis|mybZ			#N/A	#N/A	#N/A	#N/A	#N/A
OG4_77184	IMG5_041950	eukaryote	cililate specific	Ptet + Ich	ddis|DDB_G0291904			#N/A	#N/A	#N/A	#N/A	#N/A
OG4_77172	IMG5_191980	eukaryote	cililate specific	Ptet + Tthe + Ich	tthe|304.m00027			#N/A	#N/A	#N/A	#N/A	#N/A
OG4_77168	IMG5_127220	eukaryote	cililate specific	Ptet + Tthe + Ich	tthe|37.m00224			#N/A	#N/A	#N/A	#N/A	#N/A
OG4_77168	IMG5_173470	eukaryote	cililate specific	Ptet + Tthe + Ich	tthe|9.m00312			#N/A	#N/A	#N/A	#N/A	#N/A
OG4_77043	IMG5_032170	eukaryote	cililate specific	Ptet + Tthe + Ich	tthe|10.m00304			#N/A	#N/A	#N/A	#N/A	#N/A
OG4_77033	IMG5_005660	eukaryote	cililate specific	Ptet + Tthe + Ich	tthe|56.m00176			#N/A	#N/A	#N/A	#N/A	#N/A
OG4_77033	IMG5_106370	eukaryote	cililate specific	Ptet + Tthe + Ich	tthe|56.m00176			#N/A	#N/A	#N/A	#N/A	#N/A
OG4_77033	IMG5_124560	eukaryote	cililate specific	Ptet + Tthe + Ich	tthe|56.m00176			#N/A	#N/A	#N/A	#N/A	#N/A
OG4_77033	IMG5_196640	eukaryote	cililate specific	Ptet + Tthe + Ich	tthe|13.m00483			#N/A	#N/A	#N/A	#N/A	#N/A
OG4_76903	IMG5_129260	eukaryote	cililate specific	Ptet + Tthe + Ich	tthe|57.m00182			#N/A	#N/A	#N/A	#N/A	#N/A
OG4_76846	IMG5_017770	eukaryote	cililate specific	Tthe + Ich	tthe|172.m00078			#N/A	#N/A	#N/A	#N/A	#N/A
OG4_76815	IMG5_008710	eukaryote	cililate specific	Ptet + Tthe + Ich	tthe|7.m00503			#N/A	#N/A	#N/A	#N/A	#N/A
OG4_76815	IMG5_021850	eukaryote	cililate specific	Ptet + Tthe + Ich	tthe|7.m00503			#N/A	#N/A	#N/A	#N/A	#N/A
OG4_76815	IMG5_065700	eukaryote	#N/A	Ptet + Tthe + Ich	tthe|16.m00308			#N/A	#N/A	#N/A	#N/A	#N/A
OG4_76812	IMG5_047770	eukaryote	#N/A	Ptet + Tthe + Ich	tthe|12.m00334			#N/A	#N/A	#N/A	#N/A	#N/A
OG4_76773	IMG5_169370	eukaryote	#N/A	Ptet + Tthe + Ich	tthe|51.m00151			#N/A	#N/A	#N/A	#N/A	#N/A
OG4_76773	IMG5_170060	eukaryote	cililate specific	Ptet + Tthe + Ich	tthe|51.m00151			#N/A	#N/A	#N/A	#N/A	#N/A
OG4_76741	IMG5_093910	eukaryote	#N/A	Ptet + Tthe + Ich	tthe|77.m00211			#N/A	#N/A	#N/A	#N/A	#N/A
OG4_76405	IMG5_076350	eukaryote	cililate specific	Ptet + Tthe + Ich	tthe|10.m00453			#N/A	#N/A	#N/A	#N/A	#N/A
OG4_76405	IMG5_076360	eukaryote	cililate specific	Ptet + Tthe + Ich	tthe|10.m00453			#N/A	#N/A	#N/A	#N/A	#N/A
OG4_76405	IMG5_152350	eukaryote	#N/A	Ptet + Tthe + Ich	tthe|136.m00113			#N/A	#N/A	#N/A	#N/A	#N/A
OG4_76210	IMG5_194070	eukaryote	cililate specific	Ptet + Tthe + Ich	tthe|30.m00348			#N/A	#N/A	#N/A	#N/A	#N/A
OG4_75842	IMG5_036380	eukaryote	cililate specific	Ptet + Ich	cint|ENSCINP00000029540			#N/A	#N/A	#N/A	#N/A	#N/A
OG4_75161	IMG5_106000	eukaryote	#N/A	Ptet + Tthe + Ich	tthe|197.m00077			#N/A	#N/A	#N/A	#N/A	#N/A
OG4_74548	IMG5_002330	eukaryote	#N/A	Ptet + Tthe + Ich	tthe|76.m00238			#N/A	#N/A	#N/A	#N/A	#N/A
OG4_74548	IMG5_062790	eukaryote	#N/A	Ptet + Tthe + Ich	tthe|15.m00503			#N/A	#N/A	#N/A	#N/A	#N/A
OG4_74548	IMG5_076610	eukaryote	#N/A	Ptet + Tthe + Ich	tthe|76.m00238			#N/A	#N/A	#N/A	#N/A	#N/A
OG4_74473	IMG5_061480	eukaryote	#N/A	Ptet + Tthe + Ich	tthe|27.m00304			#N/A	#N/A	#N/A	#N/A	#N/A
OG4_74388	IMG5_055870	eukaryote	#N/A	Ptet + Tthe + Ich	tthe|44.m00293			PF00069	Other	NEK	2.7.10.1, 2.7.11.1	2.7.11.1, (2); 2.7.10.1, (1)
OG4_74388	IMG5_109080	eukaryote	cililate specific	Ptet + Tthe + Ich	tthe|44.m00293			#N/A	Other	NEK	2.7.10.1, 2.7.11.1	2.7.11.1, (2); 2.7.10.1, (1)
OG4_73490	IMG5_038390	bacteria+eukaryote	#N/A	Ptet + Tthe + Ich	tthe|3.m01875			#N/A	#N/A	#N/A	#N/A	#N/A
OG4_73490	IMG5_060140	bacteria+eukaryote	cililate specific	Ptet + Tthe + Ich	tthe|3.m01875			#N/A	#N/A	#N/A	#N/A	#N/A
OG4_73490	IMG5_099700	bacteria+eukaryote	cililate specific	Ptet + Tthe + Ich	tthe|3.m01875			#N/A	#N/A	#N/A	#N/A	#N/A
OG4_73457	IMG5_131740	eukaryote	#N/A	Ptet + Tthe + Ich	tthe|17.m00375			#N/A	#N/A	#N/A	#N/A	#N/A
OG4_73353	IMG5_097470	eukaryote	cililate specific	Ptet + Tthe + Ich	tthe|87.m00262			#N/A	#N/A	#N/A	#N/A	#N/A
OG4_73353	IMG5_177960	eukaryote	#N/A	Ptet + Tthe + Ich	tthe|128.m00140			#N/A	#N/A	#N/A	#N/A	#N/A
OG4_73318	IMG5_087780	eukaryote	metazoa only	Ich specific	nvec|e_gw.23.268.1			#N/A	#N/A	#N/A	#N/A	#N/A
OG4_73272	IMG5_191200	eukaryote	#N/A	Ptet + Tthe + Ich	tthe|30.m00197			#N/A	#N/A	#N/A	#N/A	#N/A
OG4_73255	IMG5_115710	eukaryote	#N/A	Ptet + Tthe + Ich	tthe|17.m00368			#N/A	#N/A	#N/A	#N/A	#N/A
OG4_73255	IMG5_120740	eukaryote	#N/A	Ptet + Tthe + Ich	tthe|141.m00118			#N/A	#N/A	#N/A	#N/A	#N/A
OG4_73255	IMG5_194760	eukaryote	cililate specific	Ptet + Tthe + Ich	tthe|141.m00118			#N/A	#N/A	#N/A	#N/A	#N/A
OG4_71632	IMG5_130980	eukaryote	#N/A	Ptet + Tthe + Ich	tthe|34.m00224			#N/A	#N/A	#N/A	#N/A	#N/A
OG4_71632	IMG5_131620	eukaryote	#N/A	Ptet + Tthe + Ich	tthe|34.m00224			#N/A	#N/A	#N/A	#N/A	#N/A
OG4_71632	IMG5_174600	eukaryote	#N/A	Ptet + Tthe + Ich	tthe|62.m00149			#N/A	#N/A	#N/A	#N/A	#N/A
OG4_71632	IMG5_183400	eukaryote	#N/A	Ptet + Tthe + Ich	tthe|34.m00224			#N/A	#N/A	#N/A	#N/A	#N/A
OG4_71632	IMG5_199430	eukaryote	cililate specific	Ptet + Tthe + Ich	tthe|34.m00224			#N/A	#N/A	#N/A	#N/A	#N/A
OG4_70440	IMG5_169560	eukaryote	cililate specific	Ptet + Tthe + Ich	tthe|21.m00199			#N/A	#N/A	#N/A	#N/A	#N/A
OG4_69274	IMG5_084960	eukaryote	#N/A	Ptet + Tthe + Ich	tthe|3.m01729			#N/A	#N/A	#N/A	#N/A	#N/A
OG4_69204	IMG5_007670	eukaryote	#N/A	Ptet + Tthe + Ich	tthe|18.m00453			PF00069	CAMK	Ciliate-C1	#N/A	#N/A
OG4_68713	IMG5_111100	eukaryote	#N/A	Ptet + Tthe + Ich	tthe|67.m00225			#N/A	#N/A	#N/A	#N/A	#N/A
OG4_68713	IMG5_160310	eukaryote	#N/A	Ptet + Tthe + Ich	tthe|67.m00225			#N/A	#N/A	#N/A	#N/A	#N/A
OG4_68713	IMG5_197160	eukaryote	#N/A	Ptet + Tthe + Ich	tthe|12.m00373			#N/A	#N/A	#N/A	#N/A	#N/A
OG4_68613	IMG5_084630	eukaryote	#N/A	Ptet + Tthe + Ich	tthe|11.m00288			#N/A	#N/A	#N/A	#N/A	#N/A
OG4_68574	IMG5_057150	bacteria+eukaryote	#N/A	Ptet + Tthe + Ich	tthe|12.m00429			#N/A	#N/A	#N/A	#N/A	#N/A
OG4_68552	IMG5_016370	eukaryote	#N/A	Ich specific	edis|EDI_075200			#N/A	#N/A	#N/A	#N/A	#N/A
OG4_68483	IMG5_061900	eukaryote	#N/A	Ptet + Tthe + Ich	tthe|4.m00471			#N/A	#N/A	#N/A	#N/A	#N/A
OG4_68197	IMG5_177800	eukaryote	#N/A	Ich specific	edis|EDI_256010			#N/A	#N/A	#N/A	#N/A	#N/A
OG4_68041	IMG5_120720	eukaryote	cililate specific	Ptet + Tthe + Ich	tthe|109.m00131			#N/A	#N/A	#N/A	#N/A	#N/A
OG4_67948	IMG5_127330	eukaryote	#N/A	Ptet + Tthe + Ich	tthe|106.m00160			#N/A	AGC	Akt	2.7.11.1	2.7.11.1, (1)
OG4_67948	IMG5_154930	eukaryote	#N/A	Ptet + Tthe + Ich	tthe|116.m00104			PF00069	AGC	Akt	2.7.11.1	2.7.11.1, (1)
OG4_67823	IMG5_057980	eukaryote	#N/A	Ptet + Tthe + Ich	tthe|48.m00196			#N/A	#N/A	#N/A	#N/A	#N/A
OG4_67795	IMG5_151570	eukaryote	#N/A	Ptet + Tthe + Ich	tthe|21.m00246			#N/A	#N/A	#N/A	#N/A	#N/A
OG4_67615	IMG5_053740	bacteria	cililate specific	Ich specific	vcho|NP_231303			#N/A	#N/A	#N/A	#N/A	#N/A
OG4_67561	IMG5_014920	eukaryote	#N/A	Ptet + Tthe + Ich	tthe|45.m00192			PF00069	Other	NEK	2.7.11.1, 3.1.1.61	2.7.11.1, (2); 3.1.1.61, (1)
OG4_67472	IMG5_168660	archaea+eukaryote	cililate specific	Ptet + Tthe + Ich	tthe|3.m01863			#N/A	#N/A	#N/A	#N/A	#N/A
OG4_67456	IMG5_112050	eukaryote	cililate specific	Ptet + Tthe + Ich	tthe|34.m00395			#N/A	#N/A	#N/A	#N/A	#N/A
OG4_67283	IMG5_154730	eukaryote	cililate specific	Ptet + Tthe + Ich	tthe|287.m00029			#N/A	#N/A	#N/A	#N/A	#N/A
OG4_67114	IMG5_204280	eukaryote	cililate specific	Ich specific	apis|XP_001944237			#N/A	#N/A	#N/A	#N/A	#N/A
OG4_67035	IMG5_171440	eukaryote	#N/A	Ptet + Tthe + Ich	tthe|10.m00543			#N/A	#N/A	#N/A	#N/A	#N/A
OG4_67035	IMG5_175110	eukaryote	cililate specific	Ptet + Tthe + Ich	tthe|10.m00543			#N/A	#N/A	#N/A	#N/A	#N/A
OG4_67035	IMG5_202330	eukaryote	cililate specific	Ptet + Tthe + Ich	tthe|2.m02140			#N/A	#N/A	#N/A	#N/A	#N/A
OG4_66927	IMG5_118240	eukaryote	cililate specific	Tthe + Ich	tthe|193.m00031			#N/A	#N/A	#N/A	#N/A	#N/A
OG4_66798	IMG5_001270	eukaryote	cililate specific	Ptet + Tthe + Ich	tthe|11.m00306			#N/A	#N/A	#N/A	#N/A	#N/A
OG4_66637	IMG5_183250	eukaryote	#N/A	Ptet + Tthe + Ich	tthe|142.m00089			#N/A	#N/A	#N/A	#N/A	#N/A
OG4_65728	IMG5_122310	eukaryote	cililate specific	Ptet + Tthe + Ich	tthe|66.m00192			#N/A	#N/A	#N/A	#N/A	#N/A
OG4_65725	IMG5_190610	eukaryote	#N/A	Ptet + Tthe + Ich	tthe|26.m00237			#N/A	#N/A	#N/A	#N/A	#N/A
OG4_65724	IMG5_096990	eukaryote	#N/A	Ptet + Tthe + Ich	tthe|24.m00256			#N/A	#N/A	#N/A	#N/A	#N/A
OG4_65720	IMG5_084110	eukaryote	#N/A	Ptet + Tthe + Ich	tthe|21.m00367			#N/A	#N/A	#N/A	#N/A	#N/A
OG4_65714	IMG5_055340	eukaryote	#N/A	Ptet + Tthe + Ich	tthe|34.m00312			#N/A	#N/A	#N/A	#N/A	#N/A
OG4_65713	IMG5_107540	eukaryote	#N/A	Ptet + Tthe + Ich	tthe|36.m00176			#N/A	#N/A	#N/A	#N/A	#N/A
OG4_65713	IMG5_128270	eukaryote	#N/A	Ptet + Tthe + Ich	tthe|36.m00176			#N/A	#N/A	#N/A	#N/A	#N/A
OG4_65711	IMG5_064770	eukaryote	cililate specific	Ptet + Tthe + Ich	tthe|19.m00225			PF00069	Other	Ciliate-A9	2.7.10.1	2.7.11.17, (1); 2.7.10.1, (1)
OG4_65711	IMG5_067940	eukaryote	#N/A	Ptet + Tthe + Ich	tthe|19.m00225			#N/A	Other	Ciliate-A9	2.7.10.1	2.7.11.17, (1); 2.7.10.1, (1)
OG4_65709	IMG5_069880	eukaryote	#N/A	Ptet + Tthe + Ich	tthe|6.m00508			#N/A	#N/A	#N/A	#N/A	#N/A
OG4_65709	IMG5_193190	eukaryote	#N/A	Ptet + Tthe + Ich	tthe|6.m00508			#N/A	#N/A	#N/A	#N/A	#N/A
OG4_65707	IMG5_030700	eukaryote	#N/A	Ptet + Tthe + Ich	tthe|92.m00115			#N/A	#N/A	#N/A	#N/A	#N/A
OG4_65707	IMG5_106360	eukaryote	cililate specific	Ptet + Tthe + Ich	tthe|39.m00171			#N/A	#N/A	#N/A	#N/A	#N/A
OG4_65699	IMG5_016570	eukaryote	#N/A	Ptet + Tthe + Ich	tthe|58.m00234			#N/A	#N/A	#N/A	#N/A	#N/A
OG4_65699	IMG5_051990	eukaryote	cililate specific	Ptet + Tthe + Ich	tthe|141.m00092			#N/A	#N/A	#N/A	#N/A	#N/A
OG4_65699	IMG5_053510	eukaryote	#N/A	Ptet + Tthe + Ich	tthe|141.m00092			#N/A	#N/A	#N/A	#N/A	#N/A
OG4_65699	IMG5_063570	eukaryote	#N/A	Ptet + Tthe + Ich	tthe|58.m00235			#N/A	#N/A	#N/A	#N/A	#N/A
OG4_65699	IMG5_141460	eukaryote	#N/A	Ptet + Tthe + Ich	tthe|141.m00092			#N/A	#N/A	#N/A	#N/A	#N/A
OG4_65699	IMG5_166970	eukaryote	#N/A	Ptet + Tthe + Ich	tthe|58.m00235			#N/A	#N/A	#N/A	#N/A	#N/A
OG4_65699	IMG5_170390	eukaryote	#N/A	Ptet + Tthe + Ich	tthe|58.m00234			#N/A	#N/A	#N/A	#N/A	#N/A
OG4_65699	IMG5_202160	eukaryote	#N/A	Ptet + Tthe + Ich	tthe|58.m00235			#N/A	#N/A	#N/A	#N/A	#N/A
OG4_65694	IMG5_171290	eukaryote	cililate specific	Ptet + Tthe + Ich	tthe|58.m00202			#N/A	#N/A	#N/A	#N/A	#N/A
OG4_65692	IMG5_000670	eukaryote	cililate specific	Ptet + Tthe + Ich	tthe|67.m00159			#N/A	#N/A	#N/A	#N/A	#N/A
OG4_65691	IMG5_122920	eukaryote	#N/A	Tthe + Ich	tthe|24.m00235			#N/A	#N/A	#N/A	#N/A	#N/A
OG4_65690	IMG5_081840	eukaryote	#N/A	Ptet + Tthe + Ich	tthe|129.m00110			#N/A	#N/A	#N/A	#N/A	#N/A
OG4_65687	IMG5_151530	eukaryote	cililate specific	Ptet + Tthe + Ich	tthe|124.m00098			#N/A	#N/A	#N/A	#N/A	#N/A
OG4_65686	IMG5_206380	eukaryote	#N/A	Ptet + Tthe + Ich	tthe|30.m00335			#N/A	#N/A	#N/A	#N/A	#N/A
OG4_65683	IMG5_006670	eukaryote	#N/A	Ptet + Tthe + Ich	tthe|52.m00158			#N/A	#N/A	#N/A	#N/A	#N/A
OG4_65681	IMG5_154500	eukaryote	#N/A	Ptet + Tthe + Ich	tthe|12.m00486			#N/A	#N/A	#N/A	#N/A	#N/A
OG4_65679	IMG5_145360	eukaryote	#N/A	Ptet + Tthe + Ich	tthe|12.m00391			#N/A	#N/A	#N/A	#N/A	#N/A
OG4_65667	IMG5_092180	eukaryote	cililate specific	Ptet + Tthe + Ich	tthe|27.m00201			#N/A	Other	Ciliate-E2	#N/A	#N/A
OG4_65667	IMG5_098110	eukaryote	#N/A	Ptet + Tthe + Ich	tthe|4.m00628			PF00069	Other	Ciliate-E2	#N/A	#N/A
OG4_65667	IMG5_110510	eukaryote	#N/A	Ptet + Tthe + Ich	tthe|4.m00628			PF00069	Other	Ciliate-E2	#N/A	#N/A
OG4_65657	IMG5_154660	eukaryote	cililate specific	Tthe + Ich	tthe|12.m00511			#N/A	#N/A	#N/A	#N/A	#N/A
OG4_65657	IMG5_203840	eukaryote	#N/A	Tthe + Ich	tthe|46.m00239			#N/A	#N/A	#N/A	#N/A	#N/A
OG4_65656	IMG5_038610	eukaryote	#N/A	Ptet + Tthe + Ich	tthe|17.m00357			#N/A	Other	Ciliate-A2	2.7.11.1	2.7.11.1, (2)
OG4_65656	IMG5_050830	eukaryote	#N/A	Ptet + Tthe + Ich	tthe|100.m00175			#N/A	CAMK	Ciliate-C1	2.7.11.1	2.7.11.1, (2)
OG4_65656	IMG5_057040	eukaryote	#N/A	Ptet + Tthe + Ich	tthe|160.m00069			PF00069	CAMK	Ciliate-C1	2.7.11.1	2.7.11.1, (2)
OG4_65656	IMG5_122480	eukaryote	#N/A	Ptet + Tthe + Ich	tthe|160.m00069			PF00069	CAMK	Ciliate-C1	2.7.11.1	2.7.11.1, (2)
OG4_65656	IMG5_168210	eukaryote	#N/A	Ptet + Tthe + Ich	tthe|80.m00153			#N/A	CAMK	Ciliate-C1	2.7.11.1	2.7.11.1, (2)
OG4_65655	IMG5_107260	eukaryote	#N/A	Ptet + Tthe + Ich	tthe|30.m00227			#N/A	#N/A	#N/A	#N/A	#N/A
OG4_65653	IMG5_124230	eukaryote	#N/A	Tthe + Ich	tthe|6.m00501			#N/A	#N/A	#N/A	#N/A	#N/A
OG4_65653	IMG5_148680	eukaryote	#N/A	Tthe + Ich	tthe|6.m00501			#N/A	#N/A	#N/A	#N/A	#N/A
OG4_65653	IMG5_161120	eukaryote	#N/A	Tthe + Ich	tthe|10.m00408			#N/A	#N/A	#N/A	#N/A	#N/A
OG4_65652	IMG5_104310	eukaryote	#N/A	Ptet + Tthe + Ich	tthe|18.m00455			PF00069	Other	Aur	2.7.11.1	2.7.11.1, (1)
OG4_65652	IMG5_149050	eukaryote	#N/A	Ptet + Tthe + Ich	tthe|34.m00210			PF00069	Other	Aur	2.7.11.1	2.7.11.1, (1)
OG4_65648	IMG5_097410	eukaryote	#N/A	Ptet + Tthe + Ich	tthe|230.m00059			#N/A	#N/A	#N/A	#N/A	#N/A
OG4_65560	IMG5_111670	eukaryote	#N/A	Ptet + Tthe + Ich	tthe|184.m00041			#N/A	#N/A	#N/A	#N/A	#N/A
OG4_65560	IMG5_198310	eukaryote	#N/A	Ptet + Tthe + Ich	tthe|184.m00041			#N/A	#N/A	#N/A	#N/A	#N/A
OG4_65274	IMG5_127670	eukaryote	#N/A	Ptet + Tthe + Ich	tthe|117.m00108			#N/A	#N/A	#N/A	#N/A	#N/A
OG4_65188	IMG5_141110	eukaryote	#N/A	Ptet + Tthe + Ich	tthe|17.m00461			#N/A	#N/A	#N/A	#N/A	#N/A
OG4_65188	IMG5_175810	eukaryote	#N/A	Ptet + Tthe + Ich	tthe|17.m00461			#N/A	#N/A	#N/A	#N/A	#N/A
OG4_65188	IMG5_176800	eukaryote	#N/A	Ptet + Tthe + Ich	tthe|48.m00254			#N/A	#N/A	#N/A	#N/A	#N/A
OG4_65188	IMG5_184180	eukaryote	#N/A	Ptet + Tthe + Ich	tthe|300.m00015			#N/A	#N/A	#N/A	#N/A	#N/A
OG4_65188	IMG5_190190	eukaryote	#N/A	Ptet + Tthe + Ich	tthe|82.m00159			#N/A	#N/A	#N/A	#N/A	#N/A
OG4_65154	IMG5_066230	eukaryote	#N/A	Ptet + Tthe + Ich	tthe|104.m00108			#N/A	#N/A	#N/A	#N/A	#N/A
OG4_65149	IMG5_194220	eukaryote	#N/A	Ptet + Tthe + Ich	tthe|29.m00200			#N/A	#N/A	#N/A	#N/A	#N/A
OG4_64987	IMG5_163260	eukaryote	apicomplexa only	Ich specific	pfal|PF13_0073			#N/A	#N/A	#N/A	#N/A	#N/A
OG4_64948	IMG5_201270	eukaryote	#N/A	Ptet + Tthe + Ich	tthe|166.m00056			#N/A	#N/A	#N/A	#N/A	#N/A
OG4_64917	IMG5_188360	eukaryote	apicomplexa only	Ich specific	pcha|PCAS_030990			#N/A	#N/A	#N/A	#N/A	#N/A
OG4_64915	IMG5_047420	eukaryote	#N/A	Ptet + Tthe + Ich	tthe|75.m00218			#N/A	#N/A	#N/A	#N/A	#N/A
OG4_64915	IMG5_064980	eukaryote	#N/A	Ptet + Tthe + Ich	tthe|75.m00218			#N/A	#N/A	#N/A	#N/A	#N/A
OG4_64915	IMG5_094980	eukaryote	cililate specific	Ptet + Tthe + Ich	tthe|75.m00218			#N/A	#N/A	#N/A	#N/A	#N/A
OG4_64645	IMG5_001230	eukaryote	cililate specific	Ptet + Tthe + Ich	tthe|54.m00217			PF00069	AGC	AktR	2.7.11.1	2.7.11.1, (1)
OG4_64645	IMG5_004380	eukaryote	#N/A	Ptet + Tthe + Ich	tthe|122.m00095			PF00069	AGC	AktR	2.7.11.1	2.7.11.1, (1)
OG4_64645	IMG5_114280	eukaryote	cililate specific	Ptet + Tthe + Ich	tthe|54.m00217			PF00069	AGC	AktR	2.7.11.1	2.7.11.1, (1)
OG4_64645	IMG5_119480	eukaryote	cililate specific	Ptet + Tthe + Ich	tthe|46.m00224			PF00069	AGC	AktR	2.7.11.1	2.7.11.1, (1)
OG4_64645	IMG5_153380	eukaryote	#N/A	Ptet + Tthe + Ich	tthe|46.m00224			PF00069	AGC	AktR	2.7.11.1	2.7.11.1, (1)
OG4_64645	IMG5_158450	eukaryote	#N/A	Ptet + Tthe + Ich	tthe|54.m00217			PF00069	AGC	AktR	2.7.11.1	2.7.11.1, (1)
OG4_64622	IMG5_013450	eukaryote	#N/A	Ptet + Tthe + Ich	tthe|133.m00110			#N/A	#N/A	#N/A	#N/A	#N/A
OG4_64622	IMG5_064530	eukaryote	#N/A	Ptet + Tthe + Ich	tthe|133.m00110			#N/A	#N/A	#N/A	#N/A	#N/A
OG4_64615	IMG5_148080	eukaryote	#N/A	Ptet + Tthe + Ich	tthe|1.m01056			#N/A	#N/A	#N/A	#N/A	#N/A
OG4_64575	IMG5_020520	eukaryote	#N/A	Ptet + Tthe + Ich	tthe|57.m00141			#N/A	#N/A	#N/A	#N/A	#N/A
OG4_64575	IMG5_024040	eukaryote	#N/A	Ptet + Tthe + Ich	tthe|66.m00249			#N/A	#N/A	#N/A	#N/A	#N/A
OG4_64575	IMG5_187320	eukaryote	#N/A	Ptet + Tthe + Ich	tthe|32.m00234			#N/A	#N/A	#N/A	#N/A	#N/A
OG4_64575	IMG5_204130	eukaryote	#N/A	Ptet + Tthe + Ich	tthe|66.m00249			#N/A	#N/A	#N/A	#N/A	#N/A
OG4_64505	IMG5_171420	eukaryote	#N/A	Ptet + Tthe + Ich	tthe|79.m00197			#N/A	#N/A	#N/A	#N/A	#N/A
OG4_63003	IMG5_019280	eukaryote	#N/A	Ptet + Tthe + Ich	tthe|97.m00174			#N/A	#N/A	#N/A	#N/A	#N/A
OG4_63003	IMG5_112730	eukaryote	#N/A	Ptet + Tthe + Ich	tthe|53.m00204			#N/A	#N/A	#N/A	#N/A	#N/A
OG4_62893	IMG5_003040	eukaryote	#N/A	Ptet + Tthe + Ich	tthe|154.m00124			#N/A	#N/A	#N/A	#N/A	#N/A
OG4_62893	IMG5_049140	eukaryote	#N/A	Ptet + Tthe + Ich	tthe|44.m00280			#N/A	#N/A	#N/A	#N/A	#N/A
OG4_62893	IMG5_066050	eukaryote	#N/A	Ptet + Tthe + Ich	tthe|154.m00124			#N/A	#N/A	#N/A	#N/A	#N/A
OG4_62893	IMG5_066550	eukaryote	#N/A	Ptet + Tthe + Ich	tthe|198.m00072			#N/A	#N/A	#N/A	#N/A	#N/A
OG4_62893	IMG5_171070	eukaryote	#N/A	Ptet + Tthe + Ich	tthe|154.m00124			#N/A	#N/A	#N/A	#N/A	#N/A
OG4_62893	IMG5_172640	eukaryote	#N/A	Ptet + Tthe + Ich	tthe|44.m00280			#N/A	#N/A	#N/A	#N/A	#N/A
OG4_62851	IMG5_193590	bacteria+eukaryote	#N/A	Ptet + Tthe + Ich	tthe|32.m00188			#N/A	#N/A	#N/A	#N/A	#N/A
OG4_62806	IMG5_160250	bacteria+eukaryote	#N/A	Ptet + Tthe + Ich	tthe|6.m00576			#N/A	#N/A	#N/A	#N/A	#N/A
OG4_62800	IMG5_170380	eukaryote	#N/A	Ptet + Tthe + Ich	tthe|74.m00110			#N/A	#N/A	#N/A	#N/A	#N/A
OG4_62800	IMG5_198160	eukaryote	#N/A	Ptet + Tthe + Ich	tthe|74.m00110			#N/A	#N/A	#N/A	#N/A	#N/A
OG4_62328	IMG5_001300	eukaryote	#N/A	Ptet + Tthe + Ich	tthe|214.m00041			#N/A	#N/A	#N/A	#N/A	#N/A
OG4_62328	IMG5_127650	eukaryote	#N/A	Ptet + Tthe + Ich	tthe|23.m00347			#N/A	#N/A	#N/A	#N/A	#N/A
OG4_62316	IMG5_165020	eukaryote	#N/A	Ptet + Tthe + Ich	tthe|131.m00118			#N/A	#N/A	#N/A	#N/A	#N/A
OG4_62187	IMG5_201970	eukaryote	#N/A	Ptet + Tthe + Ich	tthe|75.m00200			#N/A	#N/A	#N/A	#N/A	#N/A
OG4_62178	IMG5_070040	eukaryote	#N/A	Ptet + Tthe + Ich	tthe|52.m00155			#N/A	#N/A	#N/A	#N/A	#N/A
OG4_62178	IMG5_196700	eukaryote	#N/A	Ptet + Tthe + Ich	tthe|52.m00155			#N/A	#N/A	#N/A	#N/A	#N/A
OG4_62162	IMG5_088040	eukaryote	#N/A	Ptet + Tthe + Ich	tthe|78.m00153			#N/A	#N/A	#N/A	#N/A	#N/A
OG4_62126	IMG5_203400	eukaryote	cililate specific	Ptet + Tthe + Ich	tthe|244.m00032			#N/A	#N/A	#N/A	#N/A	#N/A
OG4_61983	IMG5_124280	eukaryote	#N/A	Ptet + Tthe + Ich	tthe|27.m00348			#N/A	#N/A	#N/A	#N/A	#N/A
OG4_61983	IMG5_194730	eukaryote	#N/A	Ptet + Tthe + Ich	tthe|14.m00354			#N/A	#N/A	#N/A	#N/A	#N/A
OG4_61968	IMG5_166990	eukaryote	cililate specific	Ptet + Tthe + Ich	tthe|4.m00387			#N/A	#N/A	#N/A	#N/A	#N/A
OG4_61943	IMG5_041730	eukaryote	#N/A	Ptet + Tthe + Ich	tthe|197.m00083			#N/A	#N/A	#N/A	#N/A	#N/A
OG4_61943	IMG5_091080	eukaryote	#N/A	Ptet + Tthe + Ich	tthe|197.m00083			#N/A	#N/A	#N/A	#N/A	#N/A
OG4_61943	IMG5_106500	eukaryote	#N/A	Ptet + Tthe + Ich	tthe|197.m00083			#N/A	#N/A	#N/A	#N/A	#N/A
OG4_61943	IMG5_155130	eukaryote	#N/A	Ptet + Tthe + Ich	tthe|197.m00083			#N/A	#N/A	#N/A	#N/A	#N/A
OG4_61943	IMG5_155150	eukaryote	#N/A	Ptet + Tthe + Ich	tthe|197.m00083			#N/A	#N/A	#N/A	#N/A	#N/A
OG4_61820	IMG5_167020	eukaryote	#N/A	Ich specific	cneo|XP_570954			#N/A	#N/A	#N/A	#N/A	#N/A
OG4_61749	IMG5_002780	eukaryote	cililate specific	Ptet + Tthe + Ich	tthe|49.m00262			#N/A	#N/A	#N/A	#N/A	#N/A
OG4_61728	IMG5_047460	eukaryote	#N/A	Ptet + Tthe + Ich	tthe|12.m00361			#N/A	#N/A	#N/A	#N/A	#N/A
OG4_61728	IMG5_176060	eukaryote	#N/A	Ptet + Tthe + Ich	tthe|65.m00217			#N/A	#N/A	#N/A	#N/A	#N/A
OG4_61610	IMG5_079010	eukaryote	#N/A	Ich specific	mmus|ENSMUSP00000082142			#N/A	#N/A	#N/A	#N/A	#N/A
OG4_61484	IMG5_119650	eukaryote	#N/A	Tthe + Ich	tthe|271.m00034			#N/A	#N/A	#N/A	#N/A	#N/A
OG4_61400	IMG5_002130	eukaryote	cililate specific	Ich specific	hsap|ENSP00000409039			#N/A	#N/A	#N/A	#N/A	#N/A
OG4_61400	IMG5_142390	eukaryote	metazoa only	Ich specific	hsap|ENSP00000409039			#N/A	#N/A	#N/A	#N/A	#N/A
OG4_61343	IMG5_132440	eukaryote	cililate specific	Ptet + Tthe + Ich	tthe|103.m00103			#N/A	#N/A	#N/A	#N/A	#N/A
OG4_61319	IMG5_050480	eukaryote	cililate specific	Ptet + Tthe + Ich	tthe|57.m00244			#N/A	#N/A	#N/A	#N/A	#N/A
OG4_61309	IMG5_184170	eukaryote	cililate specific	Ich specific	sman|Smp_102220			#N/A	#N/A	#N/A	#N/A	#N/A
OG4_61267	IMG5_122700	eukaryote	cililate specific	Ptet + Tthe + Ich	tthe|37.m00207			#N/A	#N/A	#N/A	#N/A	#N/A
OG4_61267	IMG5_172400	eukaryote	cililate specific	Ptet + Tthe + Ich	tthe|91.m00184			#N/A	#N/A	#N/A	#N/A	#N/A
OG4_61267	IMG5_184310	eukaryote	#N/A	Ptet + Tthe + Ich	tthe|31.m00228			#N/A	#N/A	#N/A	#N/A	#N/A
OG4_61092	IMG5_057070	eukaryote	#N/A	Ptet + Tthe + Ich	tthe|39.m00163			#N/A	#N/A	#N/A	#N/A	#N/A
OG4_61092	IMG5_057090	eukaryote	#N/A	Ptet + Tthe + Ich	tthe|39.m00163			#N/A	#N/A	#N/A	#N/A	#N/A
OG4_61092	IMG5_057100	eukaryote	#N/A	Ptet + Tthe + Ich	tthe|39.m00163			#N/A	#N/A	#N/A	#N/A	#N/A
OG4_61092	IMG5_061230	eukaryote	cililate specific	Ptet + Tthe + Ich	tthe|39.m00163			#N/A	#N/A	#N/A	#N/A	#N/A
OG4_61092	IMG5_062440	eukaryote	#N/A	Ptet + Tthe + Ich	tthe|52.m00301			#N/A	#N/A	#N/A	#N/A	#N/A
OG4_61092	IMG5_062450	eukaryote	#N/A	Ptet + Tthe + Ich	tthe|52.m00301			#N/A	#N/A	#N/A	#N/A	#N/A
OG4_61092	IMG5_135140	eukaryote	#N/A	Ptet + Tthe + Ich	tthe|52.m00301			#N/A	#N/A	#N/A	#N/A	#N/A
OG4_61092	IMG5_152130	eukaryote	#N/A	Ptet + Tthe + Ich	tthe|39.m00163			#N/A	#N/A	#N/A	#N/A	#N/A
OG4_61092	IMG5_164510	eukaryote	#N/A	Ptet + Tthe + Ich	tthe|52.m00301			#N/A	#N/A	#N/A	#N/A	#N/A
OG4_60556	IMG5_020710	eukaryote	#N/A	Ptet + Tthe + Ich	tthe|7.m00567			#N/A	#N/A	#N/A	#N/A	#N/A
OG4_60281	IMG5_019550	eukaryote	#N/A	Ptet + Tthe + Ich	tthe|15.m00435			#N/A	#N/A	#N/A	#N/A	#N/A
OG4_60281	IMG5_132970	eukaryote	cililate specific	Ptet + Tthe + Ich	tthe|13.m00318			#N/A	#N/A	#N/A	#N/A	#N/A
OG4_60281	IMG5_201660	eukaryote	#N/A	Ptet + Tthe + Ich	tthe|65.m00135			#N/A	#N/A	#N/A	#N/A	#N/A
OG4_60263	IMG5_127340	eukaryote	#N/A	Ptet + Tthe + Ich	tthe|190.m00045			#N/A	#N/A	#N/A	4.2.1.1	4.2.1.1, (2)
OG4_60263	IMG5_156530	eukaryote	#N/A	Ptet + Tthe + Ich	tthe|127.m00066			#N/A	#N/A	#N/A	4.2.1.1	4.2.1.1, (2)
OG4_60231	IMG5_100500	eukaryote	#N/A	Ptet + Tthe + Ich	tthe|16.m00414			#N/A	#N/A	#N/A	6.3.2.19	6.3.2.19, (1)
OG4_60231	IMG5_100510	eukaryote	#N/A	Ptet + Tthe + Ich	tthe|16.m00414			#N/A	#N/A	#N/A	6.3.2.19	6.3.2.19, (1)
OG4_60231	IMG5_100520	eukaryote	#N/A	Ptet + Tthe + Ich	tthe|16.m00414			#N/A	#N/A	#N/A	6.3.2.19	6.3.2.19, (1)
OG4_60032	IMG5_143160	eukaryote	#N/A	Ptet + Tthe + Ich	tthe|63.m00229			#N/A	#N/A	#N/A	#N/A	#N/A
OG4_60032	IMG5_169400	eukaryote	cililate specific	Ptet + Tthe + Ich	tthe|63.m00229			#N/A	#N/A	#N/A	#N/A	#N/A
OG4_60032	IMG5_203190	eukaryote	#N/A	Ptet + Tthe + Ich	tthe|63.m00229			#N/A	#N/A	#N/A	#N/A	#N/A
OG4_59912	IMG5_061920	eukaryote	#N/A	Ptet + Tthe + Ich	tthe|1.m00854			#N/A	#N/A	#N/A	#N/A	#N/A
OG4_59912	IMG5_194230	eukaryote	#N/A	Ptet + Tthe + Ich	tthe|1.m00854			#N/A	#N/A	#N/A	#N/A	#N/A
OG4_59901	IMG5_058970	eukaryote	#N/A	Ptet + Tthe + Ich	tthe|2.m02111			#N/A	#N/A	#N/A	#N/A	#N/A
OG4_59901	IMG5_058980	eukaryote	#N/A	Ptet + Tthe + Ich	tthe|2.m02111			#N/A	#N/A	#N/A	#N/A	#N/A
OG4_59901	IMG5_167770	eukaryote	#N/A	Ptet + Tthe + Ich	tthe|12.m00503			#N/A	#N/A	#N/A	#N/A	#N/A
OG4_59901	IMG5_167780	eukaryote	#N/A	Ptet + Tthe + Ich	tthe|2.m02111			#N/A	#N/A	#N/A	#N/A	#N/A
OG4_59901	IMG5_203780	eukaryote	#N/A	Ptet + Tthe + Ich	tthe|2.m02111			#N/A	#N/A	#N/A	#N/A	#N/A
OG4_59901	IMG5_203790	eukaryote	#N/A	Ptet + Tthe + Ich	tthe|2.m02111			#N/A	#N/A	#N/A	#N/A	#N/A
OG4_59892	IMG5_050000	eukaryote	#N/A	Ptet + Tthe + Ich	tthe|88.m00116			#N/A	#N/A	#N/A	#N/A	#N/A
OG4_59892	IMG5_109360	eukaryote	#N/A	Ptet + Tthe + Ich	tthe|88.m00116			#N/A	#N/A	#N/A	#N/A	#N/A
OG4_59892	IMG5_199380	eukaryote	#N/A	Ptet + Tthe + Ich	tthe|88.m00116			#N/A	#N/A	#N/A	#N/A	#N/A
OG4_59871	IMG5_203330	eukaryote	#N/A	Ich specific	cpar|cgd1_3550			#N/A	#N/A	#N/A	#N/A	#N/A
OG4_59868	IMG5_159710	eukaryote	#N/A	Ptet + Tthe + Ich	tthe|58.m00236			#N/A	#N/A	#N/A	#N/A	#N/A
OG4_59774	IMG5_033220	eukaryote	cililate specific	Ich specific	tgon|TogoCp10			#N/A	#N/A	#N/A	#N/A	#N/A
OG4_59739	IMG5_056500	eukaryote	#N/A	Tthe + Ich	tthe|97.m00146			#N/A	#N/A	#N/A	#N/A	#N/A
OG4_59739	IMG5_160830	eukaryote	cililate specific	Tthe + Ich	tthe|97.m00146			#N/A	#N/A	#N/A	#N/A	#N/A
OG4_59739	IMG5_170110	eukaryote	#N/A	Tthe + Ich	tthe|97.m00146			#N/A	#N/A	#N/A	#N/A	#N/A
OG4_59487	IMG5_092650	bacteria+eukaryote	#N/A	Ptet + Tthe + Ich	tthe|96.m00096			#N/A	#N/A	#N/A	#N/A	#N/A
OG4_59487	IMG5_092660	bacteria+eukaryote	#N/A	Ptet + Tthe + Ich	tthe|96.m00096			#N/A	#N/A	#N/A	#N/A	#N/A
OG4_59487	IMG5_098330	bacteria+eukaryote	#N/A	Ptet + Tthe + Ich	tthe|96.m00096			#N/A	#N/A	#N/A	#N/A	#N/A
OG4_59487	IMG5_107100	bacteria+eukaryote	cililate specific	Ptet + Tthe + Ich	tthe|96.m00096			#N/A	#N/A	#N/A	#N/A	#N/A
OG4_59487	IMG5_148630	bacteria+eukaryote	#N/A	Ptet + Tthe + Ich	tthe|104.m00147			#N/A	#N/A	#N/A	#N/A	#N/A
OG4_59289	IMG5_159140	eukaryote	#N/A	Ptet + Tthe + Ich	tthe|68.m00165			#N/A	#N/A	#N/A	#N/A	#N/A
OG4_59289	IMG5_175530	eukaryote	#N/A	Ptet + Tthe + Ich	tthe|68.m00165			#N/A	#N/A	#N/A	#N/A	#N/A
OG4_59267	IMG5_117520	eukaryote	cililate specific	Ptet + Tthe + Ich	tthe|46.m00161			#N/A	#N/A	#N/A	#N/A	#N/A
OG4_59267	IMG5_171770	eukaryote	cililate specific	Ptet + Tthe + Ich	tthe|46.m00161			#N/A	#N/A	#N/A	#N/A	#N/A
OG4_58372	IMG5_067380	eukaryote	cililate specific	Ptet + Tthe + Ich	tthe|14.m00476			#N/A	#N/A	#N/A	#N/A	#N/A
OG4_58078	IMG5_110230	eukaryote	#N/A	Ptet + Tthe + Ich	tthe|62.m00217			#N/A	#N/A	#N/A	#N/A	#N/A
OG4_58078	IMG5_126410	eukaryote	cililate specific	Ptet + Tthe + Ich	tthe|62.m00217			#N/A	#N/A	#N/A	#N/A	#N/A
OG4_57958	IMG5_055830	eukaryote	ameobozoa only	Ich specific	ddis|roco8			#N/A	#N/A	#N/A	#N/A	#N/A
OG4_57950	IMG5_174360	eukaryote	#N/A	Ptet + Tthe + Ich	tthe|1.m00890			#N/A	#N/A	#N/A	#N/A	#N/A
OG4_57950	IMG5_193740	eukaryote	#N/A	Ptet + Tthe + Ich	tthe|1.m00890			#N/A	#N/A	#N/A	#N/A	#N/A
OG4_57932	IMG5_136340	eukaryote	#N/A	Ptet + Tthe + Ich	tthe|62.m00195			#N/A	#N/A	#N/A	#N/A	#N/A
OG4_57793	IMG5_105980	eukaryote	#N/A	Ptet + Tthe + Ich	tthe|28.m00259			#N/A	#N/A	#N/A	3.1.3.16	3.1.3.16, (1)
OG4_57793	IMG5_199910	eukaryote	#N/A	Ptet + Tthe + Ich	tthe|28.m00259			#N/A	#N/A	#N/A	3.1.3.16	3.1.3.16, (1)
OG4_57792	IMG5_097500	eukaryote	#N/A	Ptet + Tthe + Ich	tthe|76.m00157			#N/A	#N/A	#N/A	#N/A	#N/A
OG4_57691	IMG5_124190	eukaryote	cililate specific	Ptet + Tthe + Ich	tthe|108.m00194			#N/A	Other	NEK	2.7.11.1	2.7.11.1, (2)
OG4_57691	IMG5_161990	eukaryote	#N/A	Ptet + Tthe + Ich	tthe|108.m00194			#N/A	Other	NEK	2.7.11.1	2.7.11.1, (2)
OG4_57691	IMG5_166870	eukaryote	#N/A	Ptet + Tthe + Ich	tthe|108.m00194			PF00069	Other	NEK	2.7.11.1	2.7.11.1, (2)
OG4_57614	IMG5_148790	bacteria+eukaryote	#N/A	Ptet + Tthe + Ich	tthe|26.m00356			#N/A	#N/A	#N/A	#N/A	#N/A
OG4_57397	IMG5_108450	eukaryote	#N/A	Tthe + Ich	tthe|28.m00356			#N/A	#N/A	#N/A	2.5.1.18	2.5.1.18, (1)
OG4_57275	IMG5_194930	bacteria+eukaryote	#N/A	Ich specific	bmal|YP_105397			#N/A	#N/A	#N/A	#N/A	#N/A
OG4_56993	IMG5_198100	eukaryote	#N/A	Ptet + Tthe + Ich	tthe|2.m02245			#N/A	#N/A	#N/A	#N/A	#N/A
OG4_56807	IMG5_118180	eukaryote	#N/A	Tthe + Ich	tthe|115.m00129			#N/A	#N/A	#N/A	3.1.1.79	3.1.1.79, (1)
OG4_56771	IMG5_078780	eukaryote	#N/A	Ptet + Ich	ehis|EHI_093850			#N/A	#N/A	#N/A	#N/A	#N/A
OG4_56585	IMG5_155760	eukaryote	apicomplexa only	Ich specific	pfal|PFC10_API0039			#N/A	#N/A	#N/A	#N/A	#N/A
OG4_56517	IMG5_089910	bacteria+eukaryote	#N/A	Ptet + Ich	ehis|EHI_129520			#N/A	#N/A	#N/A	#N/A	#N/A
OG4_56110	IMG5_193570	eukaryote	#N/A	Ptet + Tthe + Ich	tthe|9.m00311			#N/A	#N/A	#N/A	#N/A	#N/A
OG4_55603	IMG5_002690	eukaryote	cililate specific	Tthe + Ich	tthe|132.m00100			#N/A	#N/A	#N/A	1.4.3.3	1.4.3.3, (2)
OG4_55603	IMG5_177110	eukaryote	#N/A	Tthe + Ich	tthe|132.m00100			#N/A	#N/A	#N/A	1.4.3.3	1.4.3.3, (2)
OG4_55456	IMG5_167590	eukaryote	#N/A	Ptet + Tthe + Ich	tthe|269.m00023			#N/A	#N/A	#N/A	#N/A	#N/A
OG4_55456	IMG5_197430	eukaryote	#N/A	Ptet + Tthe + Ich	tthe|65.m00178			#N/A	#N/A	#N/A	#N/A	#N/A
OG4_55454	IMG5_125370	eukaryote	#N/A	Ptet + Tthe + Ich	tthe|22.m00296			#N/A	#N/A	#N/A	#N/A	#N/A
OG4_55451	IMG5_010800	eukaryote	#N/A	Ptet + Tthe + Ich	tthe|50.m00185			#N/A	#N/A	#N/A	#N/A	#N/A
OG4_55451	IMG5_011590	eukaryote	#N/A	Ptet + Tthe + Ich	tthe|50.m00185			#N/A	#N/A	#N/A	#N/A	#N/A
OG4_55451	IMG5_080570	eukaryote	#N/A	Ptet + Tthe + Ich	tthe|50.m00185			#N/A	#N/A	#N/A	#N/A	#N/A
OG4_55451	IMG5_117780	eukaryote	#N/A	Ptet + Tthe + Ich	tthe|36.m00205			#N/A	#N/A	#N/A	#N/A	#N/A
OG4_55451	IMG5_134050	eukaryote	#N/A	Ptet + Tthe + Ich	tthe|50.m00185			#N/A	#N/A	#N/A	#N/A	#N/A
OG4_55451	IMG5_142790	eukaryote	#N/A	Ptet + Tthe + Ich	tthe|36.m00205			#N/A	#N/A	#N/A	#N/A	#N/A
OG4_55451	IMG5_150430	eukaryote	#N/A	Ptet + Tthe + Ich	tthe|36.m00205			#N/A	#N/A	#N/A	#N/A	#N/A
OG4_55451	IMG5_152150	eukaryote	#N/A	Ptet + Tthe + Ich	tthe|36.m00205			#N/A	#N/A	#N/A	#N/A	#N/A
OG4_55451	IMG5_155060	eukaryote	#N/A	Ptet + Tthe + Ich	tthe|36.m00205			#N/A	#N/A	#N/A	#N/A	#N/A
OG4_55451	IMG5_167320	eukaryote	#N/A	Ptet + Tthe + Ich	tthe|36.m00205			#N/A	#N/A	#N/A	#N/A	#N/A
OG4_55451	IMG5_173750	eukaryote	#N/A	Ptet + Tthe + Ich	tthe|36.m00205			#N/A	#N/A	#N/A	#N/A	#N/A
OG4_55451	IMG5_190680	eukaryote	#N/A	Ptet + Tthe + Ich	tthe|20.m00301			#N/A	#N/A	#N/A	#N/A	#N/A
OG4_55451	IMG5_200090	eukaryote	cililate specific	Ptet + Tthe + Ich	tthe|50.m00185			#N/A	#N/A	#N/A	#N/A	#N/A
OG4_55450	IMG5_107480	eukaryote	cililate specific	Tthe + Ich	tthe|2.m02277			#N/A	#N/A	#N/A	#N/A	#N/A
OG4_55449	IMG5_007620	eukaryote	cililate specific	Ptet + Tthe + Ich	tthe|46.m00285			#N/A	#N/A	#N/A	#N/A	#N/A
OG4_55449	IMG5_123620	eukaryote	#N/A	Ptet + Tthe + Ich	tthe|196.m00064			#N/A	#N/A	#N/A	#N/A	#N/A
OG4_55449	IMG5_155850	eukaryote	#N/A	Ptet + Tthe + Ich	tthe|46.m00285			#N/A	#N/A	#N/A	#N/A	#N/A
OG4_55449	IMG5_185500	eukaryote	#N/A	Ptet + Tthe + Ich	tthe|68.m00166			#N/A	#N/A	#N/A	#N/A	#N/A
OG4_55447	IMG5_013210	eukaryote	#N/A	Tthe + Ich	tthe|18.m00261			PF00069	Other	Ciliate-E2	2.7.11.1	2.7.11.1, (1)
OG4_55447	IMG5_171950	eukaryote	#N/A	Tthe + Ich	tthe|18.m00261			#N/A	Other	Ciliate-E2	2.7.11.1	2.7.11.1, (1)
OG4_55447	IMG5_199490	eukaryote	#N/A	Tthe + Ich	tthe|50.m00225			PF00069	Other	Ciliate-E2	2.7.11.1	2.7.11.1, (1)
OG4_55443	IMG5_010390	eukaryote	#N/A	Tthe + Ich	tthe|81.m00144			#N/A	#N/A	#N/A	#N/A	#N/A
OG4_55443	IMG5_015270	eukaryote	#N/A	Tthe + Ich	tthe|83.m00111			#N/A	#N/A	#N/A	#N/A	#N/A
OG4_55443	IMG5_177150	eukaryote	#N/A	Tthe + Ich	tthe|239.m00030			#N/A	#N/A	#N/A	#N/A	#N/A
OG4_55443	IMG5_177160	eukaryote	#N/A	Tthe + Ich	tthe|239.m00030			#N/A	#N/A	#N/A	#N/A	#N/A
OG4_55443	IMG5_191770	eukaryote	#N/A	Tthe + Ich	tthe|83.m00111			#N/A	#N/A	#N/A	#N/A	#N/A
OG4_55442	IMG5_040260	eukaryote	#N/A	Ptet + Tthe + Ich	tthe|23.m00292			#N/A	#N/A	#N/A	#N/A	#N/A
OG4_55442	IMG5_075500	eukaryote	#N/A	Ptet + Tthe + Ich	tthe|23.m00292			#N/A	#N/A	#N/A	#N/A	#N/A
OG4_55442	IMG5_106950	eukaryote	#N/A	Ptet + Tthe + Ich	tthe|23.m00292			#N/A	#N/A	#N/A	#N/A	#N/A
OG4_55442	IMG5_202060	eukaryote	#N/A	Ptet + Tthe + Ich	tthe|150.m00105			#N/A	#N/A	#N/A	#N/A	#N/A
OG4_55440	IMG5_049330	eukaryote	#N/A	Ptet + Tthe + Ich	tthe|14.m00382			#N/A	#N/A	#N/A	#N/A	#N/A
OG4_55440	IMG5_058030	eukaryote	#N/A	Ptet + Tthe + Ich	tthe|14.m00382			#N/A	#N/A	#N/A	#N/A	#N/A
OG4_55440	IMG5_116720	eukaryote	#N/A	Ptet + Tthe + Ich	tthe|14.m00382			#N/A	#N/A	#N/A	#N/A	#N/A
OG4_55440	IMG5_178110	eukaryote	#N/A	Ptet + Tthe + Ich	tthe|14.m00382			#N/A	#N/A	#N/A	#N/A	#N/A
OG4_55440	IMG5_178890	eukaryote	#N/A	Ptet + Tthe + Ich	tthe|208.m00034			#N/A	#N/A	#N/A	#N/A	#N/A
OG4_55433	IMG5_055330	eukaryote	#N/A	Ptet + Tthe + Ich	tthe|131.m00083			#N/A	#N/A	#N/A	#N/A	#N/A
OG4_55433	IMG5_092530	eukaryote	#N/A	Ptet + Tthe + Ich	tthe|30.m00338			#N/A	#N/A	#N/A	#N/A	#N/A
OG4_55433	IMG5_098950	eukaryote	#N/A	Ptet + Tthe + Ich	tthe|30.m00338			#N/A	#N/A	#N/A	#N/A	#N/A
OG4_55433	IMG5_131730	eukaryote	#N/A	Ptet + Tthe + Ich	tthe|238.m00035			#N/A	#N/A	#N/A	#N/A	#N/A
OG4_55432	IMG5_166210	eukaryote	#N/A	Tthe + Ich	tthe|62.m00272			#N/A	#N/A	#N/A	#N/A	#N/A
OG4_55432	IMG5_166220	eukaryote	#N/A	Tthe + Ich	tthe|62.m00273			#N/A	#N/A	#N/A	#N/A	#N/A
OG4_55422	IMG5_009230	eukaryote	cililate specific	Ptet + Tthe + Ich	tthe|111.m00103			#N/A	#N/A	#N/A	#N/A	#N/A
OG4_55422	IMG5_014170	eukaryote	cililate specific	Ptet + Tthe + Ich	tthe|46.m00264			#N/A	#N/A	#N/A	#N/A	#N/A
OG4_55421	IMG5_122030	eukaryote	cililate specific	Ptet + Tthe + Ich	tthe|18.m00466			#N/A	#N/A	#N/A	#N/A	#N/A
OG4_55421	IMG5_134320	eukaryote	#N/A	Ptet + Tthe + Ich	tthe|18.m00466			#N/A	#N/A	#N/A	#N/A	#N/A
OG4_55421	IMG5_143790	eukaryote	#N/A	Ptet + Tthe + Ich	tthe|18.m00466			#N/A	#N/A	#N/A	#N/A	#N/A
OG4_55419	IMG5_136330	eukaryote	#N/A	Ptet + Tthe + Ich	tthe|11.m00526			#N/A	#N/A	#N/A	#N/A	#N/A
OG4_55419	IMG5_168580	eukaryote	#N/A	Ptet + Tthe + Ich	tthe|11.m00526			#N/A	#N/A	#N/A	#N/A	#N/A
OG4_55417	IMG5_058550	eukaryote	cililate specific	Ptet + Tthe + Ich	tthe|27.m00389			#N/A	#N/A	#N/A	#N/A	#N/A
OG4_55417	IMG5_107730	eukaryote	cililate specific	Ptet + Tthe + Ich	tthe|20.m00452			#N/A	#N/A	#N/A	#N/A	#N/A
OG4_55415	IMG5_180810	eukaryote	#N/A	Tthe + Ich	tthe|145.m00079			#N/A	#N/A	#N/A	#N/A	#N/A
OG4_55414	IMG5_002940	eukaryote	#N/A	Ptet + Tthe + Ich	tthe|96.m00159			#N/A	AGC	NDR	2.7.11.-	2.7.11.-, (1)
OG4_55414	IMG5_058010	eukaryote	#N/A	Ptet + Tthe + Ich	tthe|96.m00159			#N/A	AGC	NDR	2.7.11.-	2.7.11.-, (1)
OG4_55414	IMG5_058020	eukaryote	#N/A	Ptet + Tthe + Ich	tthe|96.m00159			#N/A	AGC	NDR	2.7.11.-	2.7.11.-, (1)
OG4_55414	IMG5_068170	eukaryote	#N/A	Ptet + Tthe + Ich	tthe|5.m00329			PF00069	AGC	MAST	2.7.11.-	2.7.11.-, (1)
OG4_55414	IMG5_069510	eukaryote	#N/A	Ptet + Tthe + Ich	tthe|27.m00279			#N/A	AGC	MAST	2.7.11.-	2.7.11.-, (1)
OG4_55414	IMG5_181050	eukaryote	#N/A	Ptet + Tthe + Ich	tthe|5.m00329			PF00069	AGC	MAST	2.7.11.-	2.7.11.-, (1)
OG4_55414	IMG5_201230	eukaryote	#N/A	Ptet + Tthe + Ich	tthe|27.m00279			PF00069	AGC	MAST	2.7.11.-	2.7.11.-, (1)
OG4_55408	IMG5_099710	eukaryote	#N/A	Ptet + Tthe + Ich	tthe|69.m00203			#N/A	#N/A	#N/A	#N/A	#N/A
OG4_55407	IMG5_110630	eukaryote	#N/A	Ptet + Tthe + Ich	tthe|11.m00516			#N/A	#N/A	#N/A	#N/A	#N/A
OG4_55407	IMG5_174320	eukaryote	#N/A	Ptet + Tthe + Ich	tthe|186.m00071			#N/A	#N/A	#N/A	#N/A	#N/A
OG4_55404	IMG5_144220	eukaryote	#N/A	Ptet + Tthe + Ich	tthe|87.m00240			#N/A	#N/A	#N/A	#N/A	#N/A
OG4_55404	IMG5_153460	eukaryote	#N/A	Ptet + Tthe + Ich	tthe|215.m00057			#N/A	#N/A	#N/A	#N/A	#N/A
OG4_55404	IMG5_155700	eukaryote	#N/A	Ptet + Tthe + Ich	tthe|128.m00139			#N/A	#N/A	#N/A	#N/A	#N/A
OG4_55404	IMG5_156800	eukaryote	#N/A	Ptet + Tthe + Ich	tthe|192.m00061			#N/A	#N/A	#N/A	#N/A	#N/A
OG4_55402	IMG5_058480	eukaryote	#N/A	Ptet + Tthe + Ich	tthe|1.m00709			#N/A	#N/A	#N/A	#N/A	#N/A
OG4_55367	IMG5_004620	eukaryote	#N/A	Ptet + Tthe + Ich	tthe|214.m00055			#N/A	#N/A	#N/A	#N/A	#N/A
OG4_55367	IMG5_103300	eukaryote	#N/A	Ptet + Tthe + Ich	tthe|105.m00143			#N/A	#N/A	#N/A	#N/A	#N/A
OG4_55367	IMG5_183070	eukaryote	#N/A	Ptet + Tthe + Ich	tthe|100.m00177			#N/A	#N/A	#N/A	#N/A	#N/A
OG4_54988	IMG5_022640	eukaryote	#N/A	Ptet + Tthe + Ich	tthe|167.m00086			#N/A	#N/A	#N/A	#N/A	#N/A
OG4_54828	IMG5_164960	eukaryote	apicomplexa only	Ich specific	pyoe|PY07469			#N/A	#N/A	#N/A	#N/A	#N/A
OG4_54649	IMG5_001160	eukaryote	#N/A	Ptet + Tthe + Ich	tthe|106.m00162			#N/A	#N/A	#N/A	#N/A	#N/A
OG4_54649	IMG5_102240	eukaryote	cililate specific	Ptet + Tthe + Ich	tthe|53.m00159			#N/A	#N/A	#N/A	#N/A	#N/A
OG4_54649	IMG5_129680	eukaryote	#N/A	Ptet + Tthe + Ich	tthe|106.m00162			#N/A	#N/A	#N/A	#N/A	#N/A
OG4_54649	IMG5_203420	eukaryote	#N/A	Ptet + Tthe + Ich	tthe|106.m00162			#N/A	#N/A	#N/A	#N/A	#N/A
OG4_54599	IMG5_171040	eukaryote	apicomplexa only	Ich specific	pyoe|PY07525			#N/A	#N/A	#N/A	#N/A	#N/A
OG4_54300	IMG5_117950	eukaryote	#N/A	Ptet + Tthe + Ich	tthe|110.m00094			#N/A	#N/A	#N/A	#N/A	#N/A
OG4_54300	IMG5_153420	eukaryote	#N/A	Ptet + Tthe + Ich	tthe|110.m00094			#N/A	#N/A	#N/A	#N/A	#N/A
OG4_54300	IMG5_155380	eukaryote	#N/A	Ptet + Tthe + Ich	tthe|17.m00398			#N/A	#N/A	#N/A	#N/A	#N/A
OG4_54300	IMG5_164990	eukaryote	#N/A	Ptet + Tthe + Ich	tthe|17.m00398			#N/A	#N/A	#N/A	#N/A	#N/A
OG4_54300	IMG5_166160	eukaryote	cililate specific	Ptet + Tthe + Ich	tthe|17.m00398			#N/A	#N/A	#N/A	#N/A	#N/A
OG4_53892	IMG5_076330	eukaryote	cililate specific	Ptet + Tthe + Ich	tthe|45.m00251			#N/A	#N/A	#N/A	#N/A	#N/A
OG4_53707	IMG5_092640	eukaryote	#N/A	Ptet + Tthe + Ich	tthe|32.m00172			#N/A	#N/A	#N/A	#N/A	#N/A
OG4_53707	IMG5_129570	eukaryote	#N/A	Ptet + Tthe + Ich	tthe|103.m00161			#N/A	#N/A	#N/A	#N/A	#N/A
OG4_53660	IMG5_045950	eukaryote	#N/A	Ptet + Tthe + Ich	tthe|147.m00107			#N/A	#N/A	#N/A	#N/A	#N/A
OG4_53660	IMG5_097920	eukaryote	cililate specific	Ptet + Tthe + Ich	tthe|28.m00308			#N/A	#N/A	#N/A	#N/A	#N/A
OG4_53660	IMG5_100270	eukaryote	cililate specific	Ptet + Tthe + Ich	tthe|140.m00054			#N/A	#N/A	#N/A	#N/A	#N/A
OG4_53660	IMG5_100250	eukaryote	#N/A	Ptet + Tthe + Ich	tthe|140.m00054			#N/A	#N/A	#N/A	#N/A	#N/A
OG4_53660	IMG5_100280	eukaryote	#N/A	Ptet + Tthe + Ich	tthe|140.m00054			#N/A	#N/A	#N/A	#N/A	#N/A
OG4_53660	IMG5_102540	eukaryote	#N/A	Ptet + Tthe + Ich	tthe|28.m00308			#N/A	#N/A	#N/A	#N/A	#N/A
OG4_53660	IMG5_124440	eukaryote	#N/A	Ptet + Tthe + Ich	tthe|28.m00308			#N/A	#N/A	#N/A	#N/A	#N/A
OG4_53660	IMG5_134380	eukaryote	#N/A	Ptet + Tthe + Ich	tthe|9.m00333			#N/A	#N/A	#N/A	#N/A	#N/A
OG4_53660	IMG5_143710	eukaryote	#N/A	Ptet + Tthe + Ich	tthe|28.m00308			#N/A	#N/A	#N/A	#N/A	#N/A
OG4_53660	IMG5_161610	eukaryote	#N/A	Ptet + Tthe + Ich	tthe|28.m00308			#N/A	#N/A	#N/A	#N/A	#N/A
OG4_53660	IMG5_169430	eukaryote	#N/A	Ptet + Tthe + Ich	tthe|28.m00308			#N/A	#N/A	#N/A	#N/A	#N/A
OG4_53660	IMG5_178870	eukaryote	#N/A	Ptet + Tthe + Ich	tthe|28.m00308			#N/A	#N/A	#N/A	#N/A	#N/A
OG4_53660	IMG5_189580	eukaryote	#N/A	Ptet + Tthe + Ich	tthe|141.m00124			#N/A	#N/A	#N/A	#N/A	#N/A
OG4_53631	IMG5_154540	eukaryote	metazoa only	Ich specific	nvec|e_gw.1009.1.1			#N/A	#N/A	#N/A	#N/A	#N/A
OG4_53561	IMG5_098600	eukaryote	#N/A	Ptet + Tthe + Ich	tthe|61.m00171			#N/A	#N/A	#N/A	#N/A	#N/A
OG4_53558	IMG5_059950	eukaryote	#N/A	Ptet + Tthe + Ich	tthe|242.m00031			#N/A	#N/A	#N/A	#N/A	#N/A
OG4_53558	IMG5_169410	eukaryote	#N/A	Ptet + Tthe + Ich	tthe|57.m00143			#N/A	#N/A	#N/A	#N/A	#N/A
OG4_53547	IMG5_156080	eukaryote	#N/A	Ptet + Tthe + Ich	tthe|192.m00070			#N/A	#N/A	#N/A	#N/A	#N/A
OG4_53433	IMG5_118140	eukaryote	#N/A	Ptet + Tthe + Ich	tthe|131.m00141			#N/A	#N/A	#N/A	#N/A	#N/A
OG4_53179	IMG5_062960	eukaryote	#N/A	Ptet + Tthe + Ich	tthe|3.m01683			#N/A	#N/A	#N/A	#N/A	#N/A
OG4_53179	IMG5_062970	eukaryote	#N/A	Ptet + Tthe + Ich	tthe|3.m01683			#N/A	#N/A	#N/A	#N/A	#N/A
OG4_53179	IMG5_155320	eukaryote	#N/A	Ptet + Tthe + Ich	tthe|3.m01683			#N/A	#N/A	#N/A	#N/A	#N/A
OG4_53179	IMG5_155340	eukaryote	#N/A	Ptet + Tthe + Ich	tthe|3.m01683			#N/A	#N/A	#N/A	#N/A	#N/A
OG4_52975	IMG5_151820	eukaryote	cililate specific	Ptet + Tthe + Ich	tthe|128.m00122			#N/A	#N/A	#N/A	#N/A	#N/A
OG4_52966	IMG5_153880	eukaryote	cililate specific	Ptet + Tthe + Ich	tthe|181.m00073			#N/A	#N/A	#N/A	#N/A	#N/A
OG4_52965	IMG5_005100	bacteria+eukaryote	cililate specific	Ptet + Tthe + Ich	tthe|75.m00153			#N/A	#N/A	#N/A	#N/A	#N/A
OG4_52965	IMG5_007630	bacteria+eukaryote	cililate specific	Ptet + Tthe + Ich	tthe|36.m00212			#N/A	#N/A	#N/A	#N/A	#N/A
OG4_52965	IMG5_007640	bacteria+eukaryote	cililate specific	Ptet + Tthe + Ich	tthe|36.m00212			#N/A	#N/A	#N/A	#N/A	#N/A
OG4_52965	IMG5_070720	bacteria+eukaryote	#N/A	Ptet + Tthe + Ich	tthe|75.m00153			#N/A	#N/A	#N/A	#N/A	#N/A
OG4_52936	IMG5_071410	eukaryote	#N/A	Ptet + Tthe + Ich	tthe|227.m00035			#N/A	#N/A	#N/A	#N/A	#N/A
OG4_52882	IMG5_000720	eukaryote	apicomplexa only	Ptet + Ich	pfal|MAL8P1.7			#N/A	#N/A	#N/A	#N/A	#N/A
OG4_52882	IMG5_059810	eukaryote	apicomplexa only	Ptet + Ich	pfal|MAL8P1.7			#N/A	#N/A	#N/A	#N/A	#N/A
OG4_52882	IMG5_068470	eukaryote	apicomplexa only	Ptet + Ich	pber|PB104271.00.0			#N/A	#N/A	#N/A	#N/A	#N/A
OG4_52882	IMG5_083970	eukaryote	apicomplexa only	Ptet + Ich	pfal|MAL8P1.7			#N/A	#N/A	#N/A	#N/A	#N/A
OG4_52882	IMG5_156550	eukaryote	apicomplexa only	Ptet + Ich	pfal|MAL8P1.7			#N/A	#N/A	#N/A	#N/A	#N/A
OG4_52794	IMG5_051680	eukaryote	#N/A	Ptet + Tthe + Ich	tthe|148.m00092			#N/A	#N/A	#N/A	#N/A	#N/A
OG4_52794	IMG5_084860	eukaryote	#N/A	Ptet + Tthe + Ich	tthe|9.m00538			#N/A	#N/A	#N/A	#N/A	#N/A
OG4_52792	IMG5_096840	eukaryote	#N/A	Tthe + Ich	tthe|56.m00215			#N/A	#N/A	#N/A	#N/A	#N/A
OG4_52549	IMG5_152140	bacteria+eukaryote	#N/A	Ptet + Tthe + Ich	tthe|123.m00130			#N/A	#N/A	#N/A	#N/A	#N/A
OG4_52347	IMG5_026540	eukaryote	#N/A	Ptet + Tthe + Ich	tthe|198.m00041			#N/A	#N/A	#N/A	3.1.4.17	3.1.4.17, (2)
OG4_52347	IMG5_056380	eukaryote	#N/A	Ptet + Tthe + Ich	tthe|27.m00205			#N/A	#N/A	#N/A	3.1.4.17	3.1.4.17, (2)
OG4_52347	IMG5_061160	eukaryote	#N/A	Ptet + Tthe + Ich	tthe|61.m00240			#N/A	#N/A	#N/A	3.1.4.17	3.1.4.17, (2)
OG4_52347	IMG5_063220	eukaryote	#N/A	Ptet + Tthe + Ich	tthe|27.m00205			#N/A	#N/A	#N/A	3.1.4.17	3.1.4.17, (2)
OG4_52347	IMG5_074870	eukaryote	#N/A	Ptet + Tthe + Ich	tthe|198.m00041			#N/A	#N/A	#N/A	3.1.4.17	3.1.4.17, (2)
OG4_52347	IMG5_110740	eukaryote	#N/A	Ptet + Tthe + Ich	tthe|61.m00240			#N/A	#N/A	#N/A	3.1.4.17	3.1.4.17, (2)
OG4_52347	IMG5_123150	eukaryote	#N/A	Ptet + Tthe + Ich	tthe|34.m00302			#N/A	#N/A	#N/A	3.1.4.17	3.1.4.17, (2)
OG4_52347	IMG5_131080	eukaryote	#N/A	Ptet + Tthe + Ich	tthe|198.m00041			#N/A	#N/A	#N/A	3.1.4.17	3.1.4.17, (2)
OG4_52347	IMG5_191960	eukaryote	cililate specific	Ptet + Tthe + Ich	tthe|34.m00302			#N/A	#N/A	#N/A	3.1.4.17	3.1.4.17, (2)
OG4_52347	IMG5_200380	eukaryote	#N/A	Ptet + Tthe + Ich	tthe|27.m00205			#N/A	#N/A	#N/A	3.1.4.17	3.1.4.17, (2)
OG4_52242	IMG5_153240	eukaryote	#N/A	Tthe + Ich	tthe|76.m00140			#N/A	#N/A	#N/A	#N/A	#N/A
OG4_52120	IMG5_201490	eukaryote	cililate specific	Ptet + Tthe + Ich	ddis|adprt3			#N/A	#N/A	#N/A	#N/A	#N/A
OG4_51827	IMG5_165500	eukaryote	#N/A	Ptet + Tthe + Ich	tthe|81.m00201			#N/A	#N/A	#N/A	#N/A	#N/A
OG4_51795	IMG5_199690	eukaryote	#N/A	Tthe + Ich	tthe|200.m00053			#N/A	#N/A	#N/A	#N/A	#N/A
OG4_51775	IMG5_115220	eukaryote	#N/A	Ptet + Tthe + Ich	tthe|42.m00316			#N/A	#N/A	#N/A	#N/A	#N/A
OG4_51775	IMG5_176530	eukaryote	cililate specific	Ptet + Tthe + Ich	tthe|215.m00060			#N/A	#N/A	#N/A	#N/A	#N/A
OG4_51775	IMG5_183910	eukaryote	#N/A	Ptet + Tthe + Ich	tthe|136.m00107			#N/A	#N/A	#N/A	#N/A	#N/A
OG4_51753	IMG5_118070	eukaryote	#N/A	Ptet + Tthe + Ich	tthe|52.m00255			#N/A	#N/A	#N/A	#N/A	#N/A
OG4_51753	IMG5_195520	eukaryote	#N/A	Ptet + Tthe + Ich	tthe|52.m00255			#N/A	#N/A	#N/A	#N/A	#N/A
OG4_51753	IMG5_196250	eukaryote	#N/A	Ptet + Tthe + Ich	tthe|83.m00119			#N/A	Other	Ciliate-A5	#N/A	#N/A
OG4_51753	IMG5_196240	eukaryote	#N/A	Ptet + Tthe + Ich	tthe|83.m00119			#N/A	Other	Ciliate-A5	#N/A	#N/A
OG4_51396	IMG5_006480	eukaryote	#N/A	Ptet + Tthe + Ich	tthe|203.m00031			#N/A	#N/A	#N/A	3.4.19.9	3.4.19.9, (2)
OG4_51396	IMG5_202990	eukaryote	#N/A	Ptet + Tthe + Ich	tthe|139.m00114			#N/A	#N/A	#N/A	3.4.19.9	3.4.19.9, (2)
OG4_51278	IMG5_023490	eukaryote	#N/A	Ptet + Tthe + Ich	tthe|24.m00366			#N/A	#N/A	#N/A	#N/A	#N/A
OG4_50988	IMG5_032910	eukaryote	#N/A	Ptet + Tthe + Ich	tthe|37.m00185			#N/A	#N/A	#N/A	#N/A	#N/A
OG4_50968	IMG5_118100	eukaryote	#N/A	Ptet + Tthe + Ich	tthe|13.m00479			#N/A	#N/A	#N/A	#N/A	#N/A
OG4_50968	IMG5_154070	eukaryote	cililate specific	Ptet + Tthe + Ich	tthe|13.m00479			#N/A	#N/A	#N/A	#N/A	#N/A
OG4_50770	IMG5_064460	eukaryote	#N/A	Ptet + Tthe + Ich	tthe|76.m00172			#N/A	#N/A	#N/A	3.2.1.14	3.2.1.14, (5)
OG4_50753	IMG5_008390	eukaryote	#N/A	Ptet + Tthe + Ich	tthe|69.m00146			PF00069	Other	ULK	2.7.11.1	2.7.11.17, (1); 2.7.11.1, (1)
OG4_50753	IMG5_013470	eukaryote	cililate specific	Ptet + Tthe + Ich	tthe|15.m00347			#N/A	Other	ULK	2.7.11.1	2.7.11.17, (1); 2.7.11.1, (1)
OG4_50753	IMG5_028950	eukaryote	#N/A	Ptet + Tthe + Ich	tthe|69.m00146			#N/A	Other	ULK	2.7.11.1	2.7.11.17, (1); 2.7.11.1, (1)
OG4_50753	IMG5_082300	eukaryote	#N/A	Ptet + Tthe + Ich	tthe|3.m01640			PF00069	Other	ULK	2.7.11.1	2.7.11.17, (1); 2.7.11.1, (1)
OG4_50753	IMG5_144730	eukaryote	#N/A	Ptet + Tthe + Ich	tthe|3.m01640			PF00069	Other	ULK	2.7.11.1	2.7.11.17, (1); 2.7.11.1, (1)
OG4_50753	IMG5_158810	eukaryote	#N/A	Ptet + Tthe + Ich	tthe|91.m00122			PF00069	Other	ULK	2.7.11.1	2.7.11.17, (1); 2.7.11.1, (1)
OG4_50731	IMG5_124260	eukaryote	#N/A	Ptet + Tthe + Ich	mmus|ENSMUSP00000088717			#N/A	#N/A	#N/A	#N/A	#N/A
OG4_50326	IMG5_171980	eukaryote	apicomplexa only	Ich specific	tgon|TGGT1_068110			#N/A	#N/A	#N/A	#N/A	#N/A
OG4_50263	IMG5_001950	eukaryote	fungi only	Ich specific	aory|AO090012000160			#N/A	#N/A	#N/A	#N/A	#N/A
OG4_50251	IMG5_206830	bacteria+eukaryote	#N/A	Ich specific	pfal|PF14_0631			#N/A	#N/A	#N/A	#N/A	#N/A
OG4_50188	IMG5_027110	eukaryote	cililate specific	Tthe + Ich	tthe|258.m00025			#N/A	#N/A	#N/A	#N/A	#N/A
OG4_50188	IMG5_027120	eukaryote	#N/A	Tthe + Ich	tthe|258.m00025			#N/A	#N/A	#N/A	#N/A	#N/A
OG4_50104	IMG5_009420	bacteria+eukaryote	#N/A	Ptet + Tthe + Ich	tthe|51.m00232			PF00069	AGC	AktR	2.7.11.17	2.7.11.17, (1)
OG4_50104	IMG5_057270	bacteria+eukaryote	#N/A	Ptet + Tthe + Ich	tthe|51.m00232			PF00069	AGC	AktR	2.7.11.17	2.7.11.17, (1)
OG4_50104	IMG5_061430	bacteria+eukaryote	#N/A	Ptet + Tthe + Ich	tthe|51.m00232			PF00069	AGC	AktR	2.7.11.17	2.7.11.17, (1)
OG4_50104	IMG5_067720	bacteria+eukaryote	#N/A	Ptet + Tthe + Ich	tthe|63.m00218			PF00069	AGC	AktR	2.7.11.17	2.7.11.17, (1)
OG4_50104	IMG5_092680	bacteria+eukaryote	#N/A	Ptet + Tthe + Ich	tthe|51.m00232			PF00069	AGC	AktR	2.7.11.17	2.7.11.17, (1)
OG4_50104	IMG5_100470	bacteria+eukaryote	#N/A	Ptet + Tthe + Ich	tthe|63.m00218			PF00069	AGC	AktR	2.7.11.17	2.7.11.17, (1)
OG4_50104	IMG5_123730	bacteria+eukaryote	#N/A	Ptet + Tthe + Ich	tthe|63.m00218			PF00069	AGC	AktR	2.7.11.17	2.7.11.17, (1)
OG4_50104	IMG5_125360	bacteria+eukaryote	#N/A	Ptet + Tthe + Ich	tthe|63.m00218			PF00069	AGC	AktR	2.7.11.17	2.7.11.17, (1)
OG4_50104	IMG5_141450	bacteria+eukaryote	#N/A	Ptet + Tthe + Ich	tthe|63.m00218			PF00069	AGC	AktR	2.7.11.17	2.7.11.17, (1)
OG4_50104	IMG5_157600	bacteria+eukaryote	#N/A	Ptet + Tthe + Ich	tthe|63.m00218			PF00069	AGC	AktR	2.7.11.17	2.7.11.17, (1)
OG4_50104	IMG5_162370	bacteria+eukaryote	#N/A	Ptet + Tthe + Ich	tthe|246.m00026			#N/A	AGC	AktR	2.7.11.17	2.7.11.17, (1)
OG4_50104	IMG5_177680	bacteria+eukaryote	#N/A	Ptet + Tthe + Ich	tthe|63.m00218			PF00069	AGC	AktR	2.7.11.17	2.7.11.17, (1)
OG4_50104	IMG5_190570	bacteria+eukaryote	#N/A	Ptet + Tthe + Ich	tthe|51.m00232			PF00069	AGC	AktR	2.7.11.17	2.7.11.17, (1)
OG4_50104	IMG5_194320	bacteria+eukaryote	#N/A	Ptet + Tthe + Ich	tthe|246.m00026			PF00069	AGC	AktR	2.7.11.17	2.7.11.17, (1)
OG4_49853	IMG5_201450	eukaryote	#N/A	Tthe + Ich	tthe|20.m00345			#N/A	#N/A	#N/A	2.5.1.47	2.5.1.47, (1)
OG4_49725	IMG5_162440	eukaryote	#N/A	Ptet + Tthe + Ich	tthe|240.m00040			#N/A	#N/A	#N/A	#N/A	#N/A
OG4_49725	IMG5_202690	eukaryote	cililate specific	Ptet + Tthe + Ich	tthe|108.m00161			#N/A	#N/A	#N/A	#N/A	#N/A
OG4_49622	IMG5_022890	eukaryote	#N/A	Ptet + Ich	cbri|WBGene00036881			#N/A	#N/A	#N/A	#N/A	#N/A
OG4_49622	IMG5_027330	eukaryote	#N/A	Ptet + Ich	cbri|WBGene00036881			#N/A	#N/A	#N/A	#N/A	#N/A
OG4_49622	IMG5_030080	eukaryote	#N/A	Ptet + Ich	cbri|WBGene00036881			#N/A	#N/A	#N/A	#N/A	#N/A
OG4_49622	IMG5_034880	eukaryote	#N/A	Ptet + Ich	cbri|WBGene00036881			#N/A	#N/A	#N/A	#N/A	#N/A
OG4_49622	IMG5_044650	eukaryote	#N/A	Ptet + Ich	cbri|WBGene00036881			#N/A	#N/A	#N/A	#N/A	#N/A
OG4_49622	IMG5_045970	eukaryote	cililate specific	Ptet + Ich	cbri|WBGene00036881			#N/A	#N/A	#N/A	#N/A	#N/A
OG4_49622	IMG5_048400	eukaryote	#N/A	Ptet + Ich	cbri|WBGene00036881			#N/A	#N/A	#N/A	#N/A	#N/A
OG4_49622	IMG5_092330	eukaryote	#N/A	Ptet + Ich	cbri|WBGene00036881			#N/A	#N/A	#N/A	#N/A	#N/A
OG4_49622	IMG5_100260	eukaryote	#N/A	Ptet + Ich	cbri|WBGene00036881			#N/A	#N/A	#N/A	#N/A	#N/A
OG4_49622	IMG5_121810	eukaryote	#N/A	Ptet + Ich	cbri|WBGene00036881			#N/A	#N/A	#N/A	#N/A	#N/A
OG4_49622	IMG5_144950	eukaryote	#N/A	Ptet + Ich	cbri|WBGene00036881			#N/A	#N/A	#N/A	#N/A	#N/A
OG4_49622	IMG5_146250	eukaryote	#N/A	Ptet + Ich	cbri|WBGene00036881			#N/A	#N/A	#N/A	#N/A	#N/A
OG4_49622	IMG5_150800	eukaryote	#N/A	Ptet + Ich	cbri|WBGene00036881			#N/A	#N/A	#N/A	#N/A	#N/A
OG4_49622	IMG5_157470	eukaryote	#N/A	Ptet + Ich	cbri|WBGene00036881			#N/A	#N/A	#N/A	#N/A	#N/A
OG4_49622	IMG5_164780	eukaryote	#N/A	Ptet + Ich	cbri|WBGene00036881			#N/A	#N/A	#N/A	#N/A	#N/A
OG4_49622	IMG5_169100	eukaryote	#N/A	Ptet + Ich	cbri|WBGene00036881			#N/A	#N/A	#N/A	#N/A	#N/A
OG4_49622	IMG5_184110	eukaryote	#N/A	Ptet + Ich	cbri|WBGene00036881			#N/A	#N/A	#N/A	#N/A	#N/A
OG4_49622	IMG5_184800	eukaryote	#N/A	Ptet + Ich	cbri|WBGene00036881			#N/A	#N/A	#N/A	#N/A	#N/A
OG4_49622	IMG5_189590	eukaryote	cililate specific	Ptet + Ich	cbri|WBGene00036881			#N/A	#N/A	#N/A	#N/A	#N/A
OG4_49616	IMG5_090990	eukaryote	#N/A	Ptet + Tthe + Ich	tthe|50.m00178			#N/A	#N/A	#N/A	#N/A	#N/A
OG4_49471	IMG5_007940	eukaryote	#N/A	Ptet + Tthe + Ich	tthe|3.m01682			#N/A	#N/A	#N/A	#N/A	#N/A
OG4_49471	IMG5_098570	eukaryote	#N/A	Ptet + Tthe + Ich	tthe|39.m00201			#N/A	#N/A	#N/A	#N/A	#N/A
OG4_49471	IMG5_140280	eukaryote	#N/A	Ptet + Tthe + Ich	tthe|20.m00293			#N/A	#N/A	#N/A	#N/A	#N/A
OG4_49437	IMG5_123260	bacteria+eukaryote	#N/A	Ich specific	ddis|DDB_G0288537			#N/A	#N/A	#N/A	#N/A	#N/A
OG4_49414	IMG5_155840	bacteria+eukaryote	#N/A	Ptet + Tthe + Ich	tthe|14.m00463			#N/A	#N/A	#N/A	5.4.2.1	5.4.2.1, (1)
OG4_49324	IMG5_105640	eukaryote	#N/A	Ptet + Tthe + Ich	tthe|47.m00290			#N/A	#N/A	#N/A	#N/A	#N/A
OG4_49324	IMG5_164700	eukaryote	#N/A	Ptet + Tthe + Ich	tthe|47.m00290			#N/A	#N/A	#N/A	#N/A	#N/A
OG4_49047	IMG5_173950	eukaryote	#N/A	Ptet + Tthe + Ich	tthe|105.m00152			#N/A	#N/A	#N/A	#N/A	#N/A
OG4_49047	IMG5_203710	eukaryote	#N/A	Ptet + Tthe + Ich	tthe|105.m00152			#N/A	#N/A	#N/A	#N/A	#N/A
OG4_48950	IMG5_167570	eukaryote	#N/A	Tthe + Ich	tthe|58.m00194			#N/A	#N/A	#N/A	#N/A	#N/A
OG4_48950	IMG5_167580	eukaryote	#N/A	Tthe + Ich	tthe|65.m00231			#N/A	#N/A	#N/A	#N/A	#N/A
OG4_48949	IMG5_170400	eukaryote	#N/A	Tthe + Ich	tthe|6.m00635			#N/A	#N/A	#N/A	#N/A	#N/A
OG4_48944	IMG5_081390	eukaryote	#N/A	Ptet + Tthe + Ich	tthe|47.m00212			#N/A	#N/A	#N/A	#N/A	#N/A
OG4_48943	IMG5_127460	eukaryote	#N/A	Ptet + Tthe + Ich	tthe|16.m00343			#N/A	#N/A	#N/A	#N/A	#N/A
OG4_48943	IMG5_140290	eukaryote	#N/A	Ptet + Tthe + Ich	tthe|230.m00055			#N/A	#N/A	#N/A	#N/A	#N/A
OG4_48941	IMG5_076460	eukaryote	#N/A	Ptet + Tthe + Ich	tthe|43.m00291			#N/A	#N/A	#N/A	#N/A	#N/A
OG4_48934	IMG5_071400	eukaryote	#N/A	Ptet + Tthe + Ich	tthe|23.m00351			#N/A	#N/A	#N/A	#N/A	#N/A
OG4_48933	IMG5_075810	eukaryote	#N/A	Ptet + Tthe + Ich	tthe|54.m00178			#N/A	CAMK	CAMK-Tt	2.7.11.17	2.7.11.17, (1)
OG4_48924	IMG5_130550	eukaryote	cililate specific	Ptet + Tthe + Ich	tthe|13.m00437			#N/A	#N/A	#N/A	#N/A	#N/A
OG4_48924	IMG5_180190	eukaryote	cililate specific	Ptet + Tthe + Ich	tthe|2.m02309			#N/A	#N/A	#N/A	#N/A	#N/A
OG4_48923	IMG5_007480	eukaryote	#N/A	Ptet + Tthe + Ich	tthe|64.m00176			#N/A	#N/A	#N/A	#N/A	#N/A
OG4_48923	IMG5_125410	eukaryote	#N/A	Ptet + Tthe + Ich	tthe|64.m00176			#N/A	#N/A	#N/A	#N/A	#N/A
OG4_48923	IMG5_165610	eukaryote	#N/A	Ptet + Tthe + Ich	tthe|64.m00176			#N/A	#N/A	#N/A	#N/A	#N/A
OG4_48921	IMG5_186950	eukaryote	#N/A	Ptet + Tthe + Ich	tthe|67.m00254			#N/A	#N/A	#N/A	#N/A	#N/A
OG4_48920	IMG5_012320	eukaryote	#N/A	Ptet + Tthe + Ich	tthe|30.m00299			#N/A	#N/A	#N/A	#N/A	#N/A
OG4_48920	IMG5_079920	eukaryote	#N/A	Ptet + Tthe + Ich	tthe|68.m00258			#N/A	#N/A	#N/A	#N/A	#N/A
OG4_48920	IMG5_100300	eukaryote	#N/A	Ptet + Tthe + Ich	tthe|1.m00683			#N/A	#N/A	#N/A	#N/A	#N/A
OG4_48920	IMG5_101410	eukaryote	#N/A	Ptet + Tthe + Ich	tthe|30.m00299			#N/A	#N/A	#N/A	#N/A	#N/A
OG4_48920	IMG5_109710	eukaryote	#N/A	Ptet + Tthe + Ich	tthe|1.m00683			#N/A	#N/A	#N/A	#N/A	#N/A
OG4_48920	IMG5_125790	eukaryote	#N/A	Ptet + Tthe + Ich	tthe|1.m00683			#N/A	#N/A	#N/A	#N/A	#N/A
OG4_48920	IMG5_133440	eukaryote	#N/A	Ptet + Tthe + Ich	tthe|103.m00087			#N/A	#N/A	#N/A	#N/A	#N/A
OG4_48920	IMG5_167660	eukaryote	#N/A	Ptet + Tthe + Ich	tthe|88.m00135			#N/A	#N/A	#N/A	#N/A	#N/A
OG4_48452	IMG5_124530	eukaryote	apicomplexa only	Ich specific	pfal|PF13_0360			#N/A	#N/A	#N/A	#N/A	#N/A
OG4_48362	IMG5_045070	eukaryote	#N/A	Tthe + Ich	tthe|184.m00061			#N/A	#N/A	#N/A	#N/A	#N/A
OG4_48334	IMG5_000650	eukaryote	apicomplexa only	Ich specific	pfal|PF14_0303			#N/A	#N/A	#N/A	#N/A	#N/A
OG4_48334	IMG5_052440	eukaryote	apicomplexa only	Ich specific	pfal|PF14_0303			#N/A	#N/A	#N/A	#N/A	#N/A
OG4_48271	IMG5_130490	eukaryote	apicomplexa only	Ich specific	pber|PB000710.02.0			#N/A	#N/A	#N/A	#N/A	#N/A
OG4_48179	IMG5_133470	eukaryote	apicomplexa only	Ich specific	pber|PB000304.02.0			#N/A	#N/A	#N/A	#N/A	#N/A
OG4_48179	IMG5_171410	eukaryote	apicomplexa only	Ich specific	pfal|PFL0170w			#N/A	#N/A	#N/A	#N/A	#N/A
OG4_48126	IMG5_065730	eukaryote	apicomplexa only	Ich specific	pfal|PF14_0692			#N/A	#N/A	#N/A	#N/A	#N/A
OG4_48102	IMG5_000810	eukaryote	#N/A	Ptet + Tthe + Ich	tthe|91.m00196			#N/A	#N/A	#N/A	#N/A	#N/A
OG4_48102	IMG5_118110	eukaryote	#N/A	Ptet + Tthe + Ich	tthe|284.m00016			#N/A	#N/A	#N/A	#N/A	#N/A
OG4_48102	IMG5_172090	eukaryote	#N/A	Ptet + Tthe + Ich	tthe|116.m00145			#N/A	#N/A	#N/A	#N/A	#N/A
OG4_48030	IMG5_102510	eukaryote	apicomplexa only	Ich specific	pfal|PFL0790w			#N/A	#N/A	#N/A	#N/A	#N/A
OG4_47954	IMG5_001080	eukaryote	cililate specific	Ptet + Tthe + Ich	tthe|3.m01847			#N/A	#N/A	#N/A	#N/A	#N/A
OG4_47653	IMG5_079470	eukaryote	apicomplexa only	Ptet + Ich	pcha|PCAS_071130			#N/A	#N/A	#N/A	#N/A	#N/A
OG4_47601	IMG5_148040	eukaryote	apicomplexa only	Ich specific	pyoe|PY00105			#N/A	#N/A	#N/A	#N/A	#N/A
OG4_47244	IMG5_021340	archaea+eukaryote	#N/A	Tthe + Ich	tthe|66.m00240			#N/A	#N/A	#N/A	#N/A	#N/A
OG4_47213	IMG5_089690	eukaryote	#N/A	Ptet + Tthe + Ich	tthe|61.m00242			#N/A	#N/A	#N/A	#N/A	#N/A
OG4_47164	IMG5_070330	eukaryote	#N/A	Ptet + Tthe + Ich	tthe|87.m00170			#N/A	#N/A	#N/A	#N/A	#N/A
OG4_47164	IMG5_087900	eukaryote	#N/A	Ptet + Tthe + Ich	tthe|87.m00170			#N/A	#N/A	#N/A	#N/A	#N/A
OG4_47164	IMG5_087910	eukaryote	#N/A	Ptet + Tthe + Ich	tthe|87.m00170			#N/A	#N/A	#N/A	#N/A	#N/A
OG4_47164	IMG5_093040	eukaryote	#N/A	Ptet + Tthe + Ich	tthe|94.m00158			#N/A	#N/A	#N/A	#N/A	#N/A
OG4_47164	IMG5_093060	eukaryote	#N/A	Ptet + Tthe + Ich	tthe|94.m00158			#N/A	#N/A	#N/A	#N/A	#N/A
OG4_47164	IMG5_104870	eukaryote	#N/A	Ptet + Tthe + Ich	tthe|1.m00898			#N/A	#N/A	#N/A	#N/A	#N/A
OG4_47164	IMG5_191070	eukaryote	#N/A	Ptet + Tthe + Ich	tthe|1.m00898			#N/A	#N/A	#N/A	#N/A	#N/A
OG4_47151	IMG5_147510	eukaryote	#N/A	Ptet + Tthe + Ich	tthe|128.m00112			#N/A	#N/A	#N/A	#N/A	#N/A
OG4_47151	IMG5_194420	eukaryote	#N/A	Ptet + Tthe + Ich	tthe|128.m00112			#N/A	#N/A	#N/A	#N/A	#N/A
OG4_47128	IMG5_204040	eukaryote	#N/A	Ptet + Tthe + Ich	tthe|211.m00053			#N/A	#N/A	#N/A	#N/A	#N/A
OG4_47127	IMG5_176790	bacteria+eukaryote	#N/A	Tthe + Ich	tthe|5.m00378			#N/A	#N/A	#N/A	#N/A	#N/A
OG4_47083	IMG5_183990	eukaryote	apicomplexa only	Ich specific	pber|PB000292.02.0			#N/A	#N/A	#N/A	#N/A	#N/A
OG4_47078	IMG5_013430	eukaryote	apicomplexa only	Ptet + Ich	pfal|MAL13P1.239			#N/A	#N/A	#N/A	#N/A	#N/A
OG4_47039	IMG5_168230	eukaryote	apicomplexa only	Ich specific	pfal|PFB0732c			#N/A	#N/A	#N/A	#N/A	#N/A
OG4_47039	IMG5_172750	eukaryote	apicomplexa only	Ich specific	pber|PB000509.01.0			#N/A	#N/A	#N/A	#N/A	#N/A
OG4_47039	IMG5_177420	eukaryote	apicomplexa only	Ich specific	pfal|PFB0732c			#N/A	#N/A	#N/A	#N/A	#N/A
OG4_47031	IMG5_022500	eukaryote	#N/A	Ptet + Tthe + Ich	tthe|36.m00239			#N/A	#N/A	#N/A	#N/A	#N/A
OG4_46787	IMG5_056360	eukaryote	#N/A	Tthe + Ich	tthe|131.m00081			#N/A	#N/A	#N/A	#N/A	#N/A
OG4_46550	IMG5_162590	eukaryote	#N/A	Ptet + Tthe + Ich	tthe|56.m00193			#N/A	#N/A	#N/A	#N/A	#N/A
OG4_46512	IMG5_083570	eukaryote	#N/A	Tthe + Ich	tthe|44.m00167			#N/A	#N/A	#N/A	#N/A	#N/A
OG4_46497	IMG5_104050	eukaryote	apicomplexa only	Ich specific	pfal|PFL1800w			#N/A	#N/A	#N/A	#N/A	#N/A
OG4_46461	IMG5_001310	eukaryote	#N/A	Ptet + Tthe + Ich	tthe|4.m00605			#N/A	#N/A	#N/A	#N/A	#N/A
OG4_46461	IMG5_020730	eukaryote	#N/A	Ptet + Tthe + Ich	tthe|4.m00605			#N/A	#N/A	#N/A	#N/A	#N/A
OG4_46461	IMG5_031040	eukaryote	#N/A	Ptet + Tthe + Ich	tthe|4.m00605			#N/A	#N/A	#N/A	#N/A	#N/A
OG4_46461	IMG5_047740	eukaryote	#N/A	Ptet + Tthe + Ich	tthe|4.m00605			#N/A	#N/A	#N/A	#N/A	#N/A
OG4_46461	IMG5_054770	eukaryote	#N/A	Ptet + Tthe + Ich	tthe|4.m00605			#N/A	#N/A	#N/A	#N/A	#N/A
OG4_46461	IMG5_094250	eukaryote	#N/A	Ptet + Tthe + Ich	tthe|4.m00605			#N/A	#N/A	#N/A	#N/A	#N/A
OG4_46461	IMG5_103540	eukaryote	#N/A	Ptet + Tthe + Ich	tthe|4.m00605			#N/A	#N/A	#N/A	#N/A	#N/A
OG4_46461	IMG5_152910	eukaryote	#N/A	Ptet + Tthe + Ich	tthe|4.m00605			#N/A	#N/A	#N/A	#N/A	#N/A
OG4_46461	IMG5_172600	eukaryote	#N/A	Ptet + Tthe + Ich	tthe|28.m00262			#N/A	#N/A	#N/A	#N/A	#N/A
OG4_46461	IMG5_185030	eukaryote	cililate specific	Ptet + Tthe + Ich	tthe|4.m00605			#N/A	#N/A	#N/A	#N/A	#N/A
OG4_46459	IMG5_018980	eukaryote	#N/A	Ptet + Tthe + Ich	tthe|63.m00284			#N/A	#N/A	#N/A	#N/A	#N/A
OG4_46459	IMG5_071830	eukaryote	#N/A	Ptet + Tthe + Ich	tthe|115.m00133			#N/A	#N/A	#N/A	#N/A	#N/A
OG4_46459	IMG5_076430	eukaryote	#N/A	Ptet + Tthe + Ich	tthe|2.m02332			#N/A	#N/A	#N/A	#N/A	#N/A
OG4_46459	IMG5_148000	eukaryote	#N/A	Ptet + Tthe + Ich	tthe|18.m00438			#N/A	#N/A	#N/A	#N/A	#N/A
OG4_46459	IMG5_156020	eukaryote	#N/A	Ptet + Tthe + Ich	tthe|9.m00317			#N/A	#N/A	#N/A	#N/A	#N/A
OG4_46459	IMG5_201470	eukaryote	#N/A	Ptet + Tthe + Ich	tthe|115.m00133			#N/A	#N/A	#N/A	#N/A	#N/A
OG4_46438	IMG5_121440	eukaryote	apicomplexa only	Ptet + Ich	pfal|PF13_0080			#N/A	#N/A	#N/A	#N/A	#N/A
OG4_46401	IMG5_144780	eukaryote	#N/A	Ptet + Ich	ddis|DDB_G0274893			#N/A	#N/A	#N/A	#N/A	#N/A
OG4_46398	IMG5_000850	eukaryote	apicomplexa only	Ptet + Ich	pyoe|PY05029			#N/A	#N/A	#N/A	#N/A	#N/A
OG4_46234	IMG5_037250	eukaryote	#N/A	Ich specific	edis|EDI_195220			#N/A	#N/A	#N/A	#N/A	#N/A
OG4_46234	IMG5_076170	eukaryote	#N/A	Ich specific	edis|EDI_195220			#N/A	#N/A	#N/A	#N/A	#N/A
OG4_46234	IMG5_077790	eukaryote	cililate specific	Ich specific	edis|EDI_195220			#N/A	#N/A	#N/A	#N/A	#N/A
OG4_46234	IMG5_079490	eukaryote	cililate specific	Ich specific	edis|EDI_195220			#N/A	#N/A	#N/A	#N/A	#N/A
OG4_46234	IMG5_180650	eukaryote	#N/A	Ich specific	edis|EDI_195220			#N/A	#N/A	#N/A	#N/A	#N/A
OG4_46234	IMG5_192190	eukaryote	#N/A	Ich specific	edis|EDI_195220			#N/A	#N/A	#N/A	#N/A	#N/A
OG4_46234	IMG5_202710	eukaryote	#N/A	Ich specific	edis|EDI_195220			#N/A	#N/A	#N/A	#N/A	#N/A
OG4_46182	IMG5_120220	eukaryote	#N/A	Tthe + Ich	tthe|2.m02106			#N/A	#N/A	#N/A	#N/A	#N/A
OG4_46099	IMG5_102660	eukaryote	#N/A	Ptet + Ich	cpip|CPIJ018228			#N/A	#N/A	#N/A	#N/A	#N/A
OG4_46099	IMG5_172260	eukaryote	cililate specific	Ptet + Ich	cpip|CPIJ018228			#N/A	#N/A	#N/A	#N/A	#N/A
OG4_46061	IMG5_155540	eukaryote	apicomplexa only	Ich specific	pber|PB000142.02.0			#N/A	#N/A	#N/A	#N/A	#N/A
OG4_46032	IMG5_076940	eukaryote	#N/A	Ptet + Tthe + Ich	tthe|39.m00297			#N/A	#N/A	#N/A	6.3.2.19	6.3.2.19, (1)
OG4_46032	IMG5_098990	eukaryote	#N/A	Ptet + Tthe + Ich	tthe|39.m00297			#N/A	#N/A	#N/A	6.3.2.19	6.3.2.19, (1)
OG4_46032	IMG5_167620	eukaryote	#N/A	Ptet + Tthe + Ich	tthe|37.m00282			#N/A	#N/A	#N/A	6.3.2.19	6.3.2.19, (1)
OG4_45934	IMG5_168290	bacteria+eukaryote	#N/A	Ptet + Tthe + Ich	tthe|71.m00199			#N/A	#N/A	#N/A	#N/A	#N/A
OG4_45921	IMG5_148290	eukaryote	#N/A	Ptet + Tthe + Ich	tthe|1.m01055			#N/A	#N/A	#N/A	#N/A	#N/A
OG4_45851	IMG5_003010	eukaryote	#N/A	Ptet + Tthe + Ich	tthe|93.m00117			#N/A	#N/A	#N/A	3.1.4.17	3.1.4.17, (4)
OG4_45851	IMG5_142890	eukaryote	cililate specific	Ptet + Tthe + Ich	tthe|1.m00579			#N/A	#N/A	#N/A	3.1.4.17	3.1.4.17, (4)
OG4_45851	IMG5_197330	eukaryote	#N/A	Ptet + Tthe + Ich	tthe|117.m00110			#N/A	#N/A	#N/A	3.1.4.17	3.1.4.17, (4)
OG4_45829	IMG5_056180	bacteria+eukaryote	#N/A	Ptet + Tthe + Ich	tthe|8.m00325			#N/A	#N/A	#N/A	#N/A	#N/A
OG4_45459	IMG5_107770	eukaryote	#N/A	Tthe + Ich	tthe|3.m01964			#N/A	#N/A	#N/A	#N/A	#N/A
OG4_45401	IMG5_055450	eukaryote	#N/A	Ptet + Tthe + Ich	tthe|260.m00026			#N/A	#N/A	#N/A	#N/A	#N/A
OG4_45401	IMG5_145230	eukaryote	#N/A	Ptet + Tthe + Ich	tthe|260.m00026			#N/A	#N/A	#N/A	#N/A	#N/A
OG4_45401	IMG5_145240	eukaryote	#N/A	Ptet + Tthe + Ich	tthe|56.m00163			#N/A	#N/A	#N/A	#N/A	#N/A
OG4_45369	IMG5_176460	eukaryote	cililate specific	Ptet + Tthe + Ich	tthe|100.m00117			#N/A	#N/A	#N/A	#N/A	#N/A
OG4_45285	IMG5_170410	eukaryote	#N/A	Tthe + Ich	tthe|235.m00042			#N/A	#N/A	#N/A	#N/A	#N/A
OG4_44979	IMG5_107720	archaea+eukaryote	#N/A	Ptet + Ich	edis|EDI_052920			#N/A	#N/A	#N/A	#N/A	#N/A
OG4_44971	IMG5_171030	eukaryote	#N/A	Ich specific	gthe|NP_113323			#N/A	#N/A	#N/A	#N/A	#N/A
OG4_44886	IMG5_084970	eukaryote	#N/A	Ptet + Tthe + Ich	tthe|44.m00237			#N/A	#N/A	#N/A	#N/A	#N/A
OG4_44886	IMG5_103640	eukaryote	cililate specific	Ptet + Tthe + Ich	tthe|91.m00116			#N/A	#N/A	#N/A	#N/A	#N/A
OG4_44886	IMG5_119280	eukaryote	#N/A	Ptet + Tthe + Ich	tthe|5.m00324			#N/A	#N/A	#N/A	#N/A	#N/A
OG4_44886	IMG5_140250	eukaryote	#N/A	Ptet + Tthe + Ich	tthe|91.m00116			#N/A	#N/A	#N/A	#N/A	#N/A
OG4_44886	IMG5_197860	eukaryote	#N/A	Ptet + Tthe + Ich	tthe|44.m00237			#N/A	#N/A	#N/A	#N/A	#N/A
OG4_44877	IMG5_101120	eukaryote	#N/A	Ptet + Tthe + Ich	tthe|67.m00222			#N/A	#N/A	#N/A	#N/A	#N/A
OG4_44830	IMG5_024870	eukaryote	#N/A	Ptet + Tthe + Ich	tthe|12.m00454			#N/A	#N/A	#N/A	#N/A	#N/A
OG4_44830	IMG5_199340	eukaryote	#N/A	Ptet + Tthe + Ich	tthe|31.m00378			#N/A	#N/A	#N/A	#N/A	#N/A
OG4_44802	IMG5_167420	eukaryote	#N/A	Ptet + Ich	pfal|PFD0110w			#N/A	#N/A	#N/A	#N/A	#N/A
OG4_44779	IMG5_014660	eukaryote	#N/A	Ptet + Tthe + Ich	tthe|89.m00151			#N/A	#N/A	#N/A	#N/A	#N/A
OG4_44779	IMG5_119000	eukaryote	#N/A	Ptet + Tthe + Ich	tthe|89.m00151			#N/A	#N/A	#N/A	#N/A	#N/A
OG4_44744	IMG5_137110	eukaryote	#N/A	Ptet + Tthe + Ich	tthe|70.m00166			#N/A	#N/A	#N/A	#N/A	#N/A
OG4_44686	IMG5_000520	eukaryote	#N/A	Ptet + Tthe + Ich	tthe|31.m00389			#N/A	#N/A	#N/A	#N/A	#N/A
OG4_44686	IMG5_006180	eukaryote	#N/A	Ptet + Tthe + Ich	tthe|225.m00039			#N/A	#N/A	#N/A	#N/A	#N/A
OG4_44686	IMG5_007770	eukaryote	#N/A	Ptet + Tthe + Ich	tthe|31.m00389			#N/A	#N/A	#N/A	#N/A	#N/A
OG4_44686	IMG5_024470	eukaryote	#N/A	Ptet + Tthe + Ich	tthe|291.m00023			#N/A	#N/A	#N/A	#N/A	#N/A
OG4_44686	IMG5_071960	eukaryote	#N/A	Ptet + Tthe + Ich	tthe|31.m00389			#N/A	#N/A	#N/A	#N/A	#N/A
OG4_44686	IMG5_081600	eukaryote	#N/A	Ptet + Tthe + Ich	tthe|225.m00039			#N/A	#N/A	#N/A	#N/A	#N/A
OG4_44686	IMG5_091160	eukaryote	#N/A	Ptet + Tthe + Ich	tthe|225.m00039			#N/A	#N/A	#N/A	#N/A	#N/A
OG4_44686	IMG5_128860	eukaryote	#N/A	Ptet + Tthe + Ich	tthe|291.m00023			#N/A	#N/A	#N/A	#N/A	#N/A
OG4_44686	IMG5_134030	eukaryote	#N/A	Ptet + Tthe + Ich	tthe|291.m00023			#N/A	#N/A	#N/A	#N/A	#N/A
OG4_44686	IMG5_134940	eukaryote	#N/A	Ptet + Tthe + Ich	tthe|58.m00175			#N/A	#N/A	#N/A	#N/A	#N/A
OG4_44686	IMG5_151800	eukaryote	#N/A	Ptet + Tthe + Ich	tthe|225.m00039			#N/A	#N/A	#N/A	#N/A	#N/A
OG4_44686	IMG5_153900	eukaryote	cililate specific	Ptet + Tthe + Ich	tthe|291.m00023			#N/A	#N/A	#N/A	#N/A	#N/A
OG4_44686	IMG5_154780	eukaryote	#N/A	Ptet + Tthe + Ich	tthe|31.m00389			#N/A	#N/A	#N/A	#N/A	#N/A
OG4_44686	IMG5_199330	eukaryote	#N/A	Ptet + Tthe + Ich	tthe|31.m00389			#N/A	#N/A	#N/A	#N/A	#N/A
OG4_44677	IMG5_137780	eukaryote	#N/A	Ptet + Ich	ddis|DDB_G0295683			#N/A	#N/A	#N/A	#N/A	#N/A
OG4_44677	IMG5_191080	eukaryote	#N/A	Ptet + Ich	ehis|EHI_077870			#N/A	#N/A	#N/A	#N/A	#N/A
OG4_44658	IMG5_134800	eukaryote	#N/A	Tthe + Ich	tthe|79.m00164			#N/A	#N/A	#N/A	#N/A	#N/A
OG4_44656	IMG5_026430	eukaryote	#N/A	Ich specific	einv|EIN_050520			#N/A	#N/A	#N/A	#N/A	#N/A
OG4_44364	IMG5_184560	eukaryote	#N/A	Ptet + Tthe + Ich	tthe|51.m00237			#N/A	#N/A	#N/A	#N/A	#N/A
OG4_44364	IMG5_192810	eukaryote	#N/A	Ptet + Tthe + Ich	tthe|51.m00237			#N/A	#N/A	#N/A	#N/A	#N/A
OG4_44364	IMG5_201310	eukaryote	#N/A	Ptet + Tthe + Ich	tthe|51.m00237			#N/A	#N/A	#N/A	#N/A	#N/A
OG4_44250	IMG5_024170	eukaryote	#N/A	Ptet + Tthe + Ich	tthe|7.m00551			#N/A	#N/A	#N/A	1.1.1.189	1.1.1.189, (3)
OG4_44250	IMG5_160370	eukaryote	#N/A	Ptet + Tthe + Ich	tthe|226.m00055			#N/A	#N/A	#N/A	1.1.1.189	1.1.1.189, (3)
OG4_43759	IMG5_004170	eukaryote	#N/A	Ptet + Tthe + Ich	tthe|6.m00539			#N/A	#N/A	#N/A	#N/A	#N/A
OG4_43741	IMG5_118210	eukaryote	metazoa only	Ich specific	cint|ENSCINP00000026530			#N/A	#N/A	#N/A	#N/A	2.7.11.-, (1)
OG4_43631	IMG5_126460	eukaryote	#N/A	Ptet + Ich	cpar|cgd3_620			#N/A	#N/A	#N/A	#N/A	#N/A
OG4_43631	IMG5_137830	eukaryote	#N/A	Ptet + Ich	cpar|cgd3_620			#N/A	#N/A	#N/A	#N/A	#N/A
OG4_43631	IMG5_172540	eukaryote	#N/A	Ptet + Ich	cpar|cgd3_620			#N/A	#N/A	#N/A	#N/A	#N/A
OG4_43418	IMG5_021690	eukaryote	#N/A	Ptet + Tthe + Ich	tthe|73.m00147			#N/A	#N/A	#N/A	#N/A	#N/A
OG4_43317	IMG5_008860	eukaryote	#N/A	Ptet + Tthe + Ich	tthe|8.m00542			#N/A	#N/A	#N/A	#N/A	#N/A
OG4_43317	IMG5_116800	eukaryote	#N/A	Ptet + Tthe + Ich	tthe|151.m00106			#N/A	#N/A	#N/A	#N/A	#N/A
OG4_43231	IMG5_002010	eukaryote	#N/A	Ich specific	ddis|srfD			#N/A	#N/A	#N/A	#N/A	#N/A
OG4_43060	IMG5_080930	eukaryote	#N/A	Ptet + Tthe + Ich	tthe|83.m00115			#N/A	#N/A	#N/A	#N/A	#N/A
OG4_43059	IMG5_201360	eukaryote	#N/A	Ptet + Tthe + Ich	tthe|12.m00375			#N/A	#N/A	#N/A	#N/A	#N/A
OG4_43057	IMG5_172460	eukaryote	#N/A	Ptet + Tthe + Ich	tthe|23.m00246			#N/A	#N/A	#N/A	#N/A	#N/A
OG4_43054	IMG5_177900	eukaryote	#N/A	Ptet + Tthe + Ich	tthe|55.m00264			#N/A	#N/A	#N/A	#N/A	#N/A
OG4_43040	IMG5_018130	eukaryote	#N/A	Ptet + Tthe + Ich	tthe|18.m00366			PF00069	Other	Ciliate-E2	2.7.11.1	2.7.11.1, (1)
OG4_43040	IMG5_030690	eukaryote	#N/A	Ptet + Tthe + Ich	tthe|13.m00506			PF00069	Other	Ciliate-E2	2.7.11.1	2.7.11.1, (1)
OG4_43040	IMG5_057400	eukaryote	#N/A	Ptet + Tthe + Ich	tthe|36.m00323			PF00069	CAMK	CAMKL	2.7.11.1	2.7.11.1, (1)
OG4_43040	IMG5_060560	eukaryote	#N/A	Ptet + Tthe + Ich	tthe|50.m00261			#N/A	Other	Ciliate-E2	2.7.11.1	2.7.11.1, (1)
OG4_43040	IMG5_063060	eukaryote	#N/A	Ptet + Tthe + Ich	tthe|5.m00532			PF00069	CAMK	CAMKL	2.7.11.1	2.7.11.1, (1)
OG4_43040	IMG5_186230	eukaryote	#N/A	Ptet + Tthe + Ich	tthe|36.m00323			#N/A	CAMK	CAMKL	2.7.11.1	2.7.11.1, (1)
OG4_43040	IMG5_186240	eukaryote	cililate specific	Ptet + Tthe + Ich	tthe|36.m00323			PF00069	CAMK	CAMKL	2.7.11.1	2.7.11.1, (1)
OG4_42920	IMG5_059480	eukaryote	#N/A	Ptet + Tthe + Ich	tthe|5.m00443			#N/A	#N/A	#N/A	#N/A	#N/A
OG4_42920	IMG5_181260	eukaryote	#N/A	Ptet + Tthe + Ich	tthe|142.m00124			#N/A	#N/A	#N/A	#N/A	#N/A
OG4_42875	IMG5_183040	eukaryote	#N/A	Ptet + Tthe + Ich	tthe|229.m00041			#N/A	#N/A	#N/A	#N/A	#N/A
OG4_42871	IMG5_063640	eukaryote	#N/A	Ptet + Tthe + Ich	pviv|PVX_086290			#N/A	#N/A	#N/A	#N/A	#N/A
OG4_42855	IMG5_013010	eukaryote	#N/A	Ptet + Tthe + Ich	tthe|54.m00160			#N/A	#N/A	#N/A	#N/A	#N/A
OG4_42849	IMG5_186790	eukaryote	apicomplexa only	Ich specific	pcha|PCAS_114390			#N/A	#N/A	#N/A	#N/A	#N/A
OG4_42776	IMG5_162400	eukaryote	#N/A	Ptet + Tthe + Ich	tthe|69.m00188			#N/A	#N/A	#N/A	#N/A	#N/A
OG4_42776	IMG5_182920	eukaryote	#N/A	Ptet + Tthe + Ich	tthe|13.m00400			#N/A	#N/A	#N/A	#N/A	#N/A
OG4_42736	IMG5_057730	eukaryote	#N/A	Ptet + Tthe + Ich	tthe|11.m00358			#N/A	#N/A	#N/A	#N/A	#N/A
OG4_42496	IMG5_098640	eukaryote	#N/A	Ich specific	pyoe|PY02445			#N/A	#N/A	#N/A	#N/A	#N/A
OG4_42457	IMG5_144790	eukaryote	apicomplexa only	Ich specific	pfal|PFB0790c			#N/A	#N/A	#N/A	#N/A	#N/A
OG4_42419	IMG5_185440	eukaryote	apicomplexa only	Ptet + Ich	pfal|PFI1010w			#N/A	#N/A	#N/A	#N/A	#N/A
OG4_42406	IMG5_063860	bacteria+eukaryote	#N/A	Ptet + Tthe + Ich	tthe|63.m00246			#N/A	#N/A	#N/A	#N/A	#N/A
OG4_42315	IMG5_143040	eukaryote	#N/A	Ich specific	pfal|MAL13P1.246			#N/A	#N/A	#N/A	#N/A	#N/A
OG4_42308	IMG5_164280	eukaryote	#N/A	Ptet + Tthe + Ich	tthe|95.m00102			#N/A	Other	Ciliate-D1	#N/A	#N/A
OG4_42276	IMG5_119860	eukaryote	#N/A	Ptet + Tthe + Ich	tthe|146.m00077			#N/A	#N/A	#N/A	#N/A	#N/A
OG4_42276	IMG5_146190	eukaryote	#N/A	Ptet + Tthe + Ich	tthe|146.m00077			#N/A	#N/A	#N/A	#N/A	#N/A
OG4_42276	IMG5_146200	eukaryote	#N/A	Ptet + Tthe + Ich	tthe|146.m00077			#N/A	#N/A	#N/A	#N/A	#N/A
OG4_42275	IMG5_036370	eukaryote	#N/A	Ptet + Tthe + Ich	tthe|15.m00564			#N/A	#N/A	#N/A	#N/A	#N/A
OG4_42275	IMG5_167910	eukaryote	cililate specific	Ptet + Tthe + Ich	tthe|157.m00066			#N/A	#N/A	#N/A	#N/A	#N/A
OG4_42275	IMG5_194820	eukaryote	#N/A	Ptet + Tthe + Ich	tthe|15.m00564			#N/A	#N/A	#N/A	#N/A	#N/A
OG4_42258	IMG5_000830	eukaryote	apicomplexa only	Ptet + Ich	pfal|PFD0965W			#N/A	#N/A	#N/A	#N/A	#N/A
OG4_42218	IMG5_021540	eukaryote	cililate specific	Ptet + Ich	pcha|PCAS_031600			#N/A	#N/A	#N/A	#N/A	#N/A
OG4_41734	IMG5_111570	eukaryote	ameobozoa only	Ich specific	edis|EDI_068630			#N/A	#N/A	#N/A	#N/A	#N/A
OG4_41723	IMG5_047760	eukaryote	#N/A	Ptet + Ich	pyoe|PY02868			#N/A	#N/A	#N/A	#N/A	#N/A
OG4_41723	IMG5_158480	eukaryote	#N/A	Ptet + Ich	pfal|PF08_0114			#N/A	#N/A	#N/A	#N/A	#N/A
OG4_41658	IMG5_001140	eukaryote	#N/A	Ptet + Tthe + Ich	pcha|PCAS_060790			#N/A	#N/A	#N/A	#N/A	#N/A
OG4_41658	IMG5_186780	eukaryote	#N/A	Ptet + Tthe + Ich	tthe|36.m00317			#N/A	#N/A	#N/A	#N/A	#N/A
OG4_41649	IMG5_205760	eukaryote	#N/A	Ptet + Ich	gthe|NP_113374			#N/A	#N/A	#N/A	#N/A	#N/A
OG4_41645	IMG5_124210	eukaryote	#N/A	Ptet + Tthe + Ich	tthe|96.m00139			#N/A	#N/A	#N/A	#N/A	#N/A
OG4_41533	IMG5_178120	bacteria+eukaryote	#N/A	Ich specific	cbri|WBGene00041584			#N/A	#N/A	#N/A	#N/A	#N/A
OG4_41353	IMG5_097960	bacteria+eukaryote	#N/A	Ptet + Tthe + Ich	tthe|94.m00111			#N/A	#N/A	#N/A	#N/A	1.14.15.3, (1)
OG4_41300	IMG5_005320	eukaryote	#N/A	Ptet + Tthe + Ich	tthe|37.m00173			#N/A	#N/A	#N/A	#N/A	#N/A
OG4_40987	IMG5_152110	eukaryote	#N/A	Ptet + Tthe + Ich	tthe|61.m00174			#N/A	#N/A	#N/A	#N/A	#N/A
OG4_40943	IMG5_121950	eukaryote	#N/A	Ptet + Tthe + Ich	tthe|16.m00498			#N/A	#N/A	#N/A	#N/A	#N/A
OG4_40943	IMG5_168620	eukaryote	#N/A	Ptet + Tthe + Ich	tthe|47.m00229			#N/A	#N/A	#N/A	#N/A	#N/A
OG4_40943	IMG5_187120	eukaryote	#N/A	Ptet + Tthe + Ich	tthe|65.m00136			#N/A	#N/A	#N/A	#N/A	#N/A
OG4_40821	IMG5_055350	eukaryote	#N/A	Tthe + Ich	tthe|76.m00128			#N/A	#N/A	#N/A	#N/A	#N/A
OG4_40751	IMG5_167370	eukaryote	#N/A	Ptet + Tthe + Ich	tthe|61.m00158			#N/A	#N/A	#N/A	#N/A	#N/A
OG4_40560	IMG5_088870	eukaryote	#N/A	Ptet + Tthe + Ich	tthe|20.m00316			#N/A	#N/A	#N/A	#N/A	#N/A
OG4_40560	IMG5_166710	eukaryote	#N/A	Ptet + Tthe + Ich	tthe|20.m00316			#N/A	#N/A	#N/A	#N/A	#N/A
OG4_40493	IMG5_022520	eukaryote	#N/A	Ptet + Tthe + Ich	tthe|3.m01918			#N/A	#N/A	#N/A	#N/A	#N/A
OG4_40493	IMG5_102730	eukaryote	#N/A	Ptet + Tthe + Ich	tthe|10.m00546			#N/A	#N/A	#N/A	#N/A	#N/A
OG4_40493	IMG5_120250	eukaryote	#N/A	Ptet + Tthe + Ich	tthe|182.m00071			#N/A	#N/A	#N/A	#N/A	#N/A
OG4_40493	IMG5_159310	eukaryote	#N/A	Ptet + Tthe + Ich	tthe|182.m00071			#N/A	#N/A	#N/A	#N/A	#N/A
OG4_40493	IMG5_159320	eukaryote	#N/A	Ptet + Tthe + Ich	tthe|182.m00071			#N/A	#N/A	#N/A	#N/A	#N/A
OG4_40493	IMG5_182670	eukaryote	#N/A	Ptet + Tthe + Ich	tthe|3.m01918			#N/A	#N/A	#N/A	#N/A	#N/A
OG4_40493	IMG5_186700	eukaryote	#N/A	Ptet + Tthe + Ich	tthe|10.m00546			#N/A	#N/A	#N/A	#N/A	#N/A
OG4_40404	IMG5_107560	eukaryote	#N/A	Ptet + Tthe + Ich	tthe|336.m00021			#N/A	#N/A	#N/A	#N/A	#N/A
OG4_40399	IMG5_001010	eukaryote	#N/A	Ptet + Tthe + Ich	tthe|12.m00410			#N/A	#N/A	#N/A	#N/A	#N/A
OG4_40399	IMG5_011010	eukaryote	#N/A	Ptet + Tthe + Ich	tthe|12.m00410			#N/A	#N/A	#N/A	#N/A	#N/A
OG4_40399	IMG5_022870	eukaryote	#N/A	Ptet + Tthe + Ich	tthe|8.m00338			#N/A	#N/A	#N/A	#N/A	#N/A
OG4_40399	IMG5_104060	eukaryote	#N/A	Ptet + Tthe + Ich	tthe|8.m00338			#N/A	#N/A	#N/A	#N/A	#N/A
OG4_40399	IMG5_114610	eukaryote	#N/A	Ptet + Tthe + Ich	tthe|8.m00338			#N/A	#N/A	#N/A	#N/A	#N/A
OG4_40399	IMG5_133000	eukaryote	#N/A	Ptet + Tthe + Ich	tthe|12.m00410			#N/A	#N/A	#N/A	#N/A	#N/A
OG4_40380	IMG5_151320	eukaryote	#N/A	Ptet + Tthe + Ich	tthe|65.m00168			#N/A	#N/A	#N/A	#N/A	#N/A
OG4_40212	IMG5_159090	eukaryote	#N/A	Ptet + Tthe + Ich	tthe|51.m00290			#N/A	#N/A	#N/A	#N/A	#N/A
OG4_40107	IMG5_100160	eukaryote	#N/A	Ptet + Tthe + Ich	tthe|293.m00019			#N/A	#N/A	#N/A	1.6.5.5	1.6.5.5, (1)
OG4_40107	IMG5_101100	eukaryote	#N/A	Ptet + Tthe + Ich	tthe|47.m00287			#N/A	#N/A	#N/A	1.6.5.5	1.6.5.5, (1)
OG4_40082	IMG5_109250	eukaryote	#N/A	Ich specific	pfal|PF14_0234			#N/A	#N/A	#N/A	#N/A	2.7.7.7, (1)
OG4_40069	IMG5_173250	eukaryote	#N/A	Ptet + Tthe + Ich	tthe|163.m00067			#N/A	#N/A	#N/A	#N/A	#N/A
OG4_39938	IMG5_013180	bacteria+eukaryote	#N/A	Ptet + Tthe + Ich	tthe|36.m00235			#N/A	#N/A	#N/A	#N/A	#N/A
OG4_39938	IMG5_108280	bacteria+eukaryote	#N/A	Ptet + Tthe + Ich	tthe|270.m00026			#N/A	#N/A	#N/A	#N/A	#N/A
OG4_39938	IMG5_108300	bacteria+eukaryote	#N/A	Ptet + Tthe + Ich	tthe|270.m00026			#N/A	#N/A	#N/A	#N/A	#N/A
OG4_39938	IMG5_188460	bacteria+eukaryote	#N/A	Ptet + Tthe + Ich	tthe|50.m00217			#N/A	#N/A	#N/A	#N/A	#N/A
OG4_39937	IMG5_047010	eukaryote	#N/A	Ptet + Tthe + Ich	tthe|91.m00165			#N/A	#N/A	#N/A	#N/A	#N/A
OG4_39675	IMG5_083080	eukaryote	#N/A	Ptet + Tthe + Ich	tthe|56.m00221			#N/A	#N/A	#N/A	#N/A	#N/A
OG4_39675	IMG5_176540	eukaryote	#N/A	Ptet + Tthe + Ich	tthe|56.m00221			#N/A	#N/A	#N/A	#N/A	#N/A
OG4_39499	IMG5_155690	eukaryote	#N/A	Ptet + Tthe + Ich	tthe|11.m00430			#N/A	#N/A	#N/A	#N/A	#N/A
OG4_39258	IMG5_000920	bacteria+eukaryote	#N/A	Ich specific	ylip|XP_502130			#N/A	#N/A	#N/A	#N/A	#N/A
OG4_39258	IMG5_021700	bacteria+eukaryote	#N/A	Ich specific	ylip|XP_502130			#N/A	#N/A	#N/A	#N/A	#N/A
OG4_39258	IMG5_036710	bacteria+eukaryote	#N/A	Ich specific	ylip|XP_502130			#N/A	#N/A	#N/A	#N/A	#N/A
OG4_39258	IMG5_067010	bacteria+eukaryote	#N/A	Ich specific	ylip|XP_502130			#N/A	#N/A	#N/A	#N/A	#N/A
OG4_39258	IMG5_112280	bacteria+eukaryote	#N/A	Ich specific	ylip|XP_502130			#N/A	#N/A	#N/A	#N/A	#N/A
OG4_39258	IMG5_118170	bacteria+eukaryote	#N/A	Ich specific	ylip|XP_502130			#N/A	#N/A	#N/A	#N/A	#N/A
OG4_39258	IMG5_119040	bacteria+eukaryote	#N/A	Ich specific	ylip|XP_502130			#N/A	#N/A	#N/A	#N/A	#N/A
OG4_39258	IMG5_140040	bacteria+eukaryote	#N/A	Ich specific	ylip|XP_502130			#N/A	#N/A	#N/A	#N/A	#N/A
OG4_39258	IMG5_155140	bacteria+eukaryote	#N/A	Ich specific	ylip|XP_502130			#N/A	#N/A	#N/A	#N/A	#N/A
OG4_39258	IMG5_196320	bacteria+eukaryote	#N/A	Ich specific	ylip|XP_502130			#N/A	#N/A	#N/A	#N/A	#N/A
OG4_39258	IMG5_199470	bacteria+eukaryote	#N/A	Ich specific	tbrg|Tbg972.8.2370			#N/A	#N/A	#N/A	#N/A	#N/A
OG4_39248	IMG5_142800	eukaryote	#N/A	Ptet + Tthe + Ich	tthe|18.m00300			#N/A	#N/A	#N/A	#N/A	#N/A
OG4_39241	IMG5_056370	eukaryote	cililate specific	Ptet + Tthe + Ich	tthe|237.m00037			#N/A	#N/A	#N/A	#N/A	#N/A
OG4_39241	IMG5_056750	eukaryote	#N/A	Ptet + Tthe + Ich	tthe|51.m00260			#N/A	#N/A	#N/A	#N/A	#N/A
OG4_39140	IMG5_010900	bacteria+eukaryote	#N/A	Ptet + Tthe + Ich	tthe|36.m00185			#N/A	#N/A	#N/A	#N/A	#N/A
OG4_39140	IMG5_010910	bacteria+eukaryote	#N/A	Ptet + Tthe + Ich	tthe|36.m00185			#N/A	#N/A	#N/A	#N/A	#N/A
OG4_39140	IMG5_065320	bacteria+eukaryote	#N/A	Ptet + Tthe + Ich	tthe|36.m00185			#N/A	#N/A	#N/A	#N/A	#N/A
OG4_39140	IMG5_102630	bacteria+eukaryote	#N/A	Ptet + Tthe + Ich	tthe|36.m00185			#N/A	#N/A	#N/A	#N/A	#N/A
OG4_39140	IMG5_102640	bacteria+eukaryote	#N/A	Ptet + Tthe + Ich	tthe|36.m00185			#N/A	#N/A	#N/A	#N/A	#N/A
OG4_39140	IMG5_119930	bacteria+eukaryote	#N/A	Ptet + Tthe + Ich	tthe|50.m00166			#N/A	#N/A	#N/A	#N/A	#N/A
OG4_39088	IMG5_049970	eukaryote	#N/A	Ptet + Tthe + Ich	tthe|2.m02162			#N/A	#N/A	#N/A	#N/A	#N/A
OG4_39088	IMG5_114640	eukaryote	#N/A	Ptet + Tthe + Ich	tthe|8.m00515			#N/A	#N/A	#N/A	#N/A	#N/A
OG4_39088	IMG5_201460	eukaryote	#N/A	Ptet + Tthe + Ich	tthe|8.m00518			#N/A	#N/A	#N/A	#N/A	#N/A
OG4_39086	IMG5_122060	eukaryote	#N/A	Ptet + Tthe + Ich	tthe|123.m00107			#N/A	#N/A	#N/A	#N/A	#N/A
OG4_39086	IMG5_141600	eukaryote	#N/A	Ptet + Tthe + Ich	tthe|150.m00064			#N/A	#N/A	#N/A	#N/A	#N/A
OG4_39083	IMG5_186070	eukaryote	#N/A	Tthe + Ich	tthe|2.m02228			#N/A	#N/A	#N/A	#N/A	#N/A
OG4_39079	IMG5_060530	eukaryote	#N/A	Ptet + Tthe + Ich	tthe|11.m00285			#N/A	#N/A	#N/A	#N/A	#N/A
OG4_39079	IMG5_061110	eukaryote	#N/A	Ptet + Tthe + Ich	tthe|5.m00377			#N/A	#N/A	#N/A	#N/A	#N/A
OG4_39079	IMG5_124140	eukaryote	#N/A	Ptet + Tthe + Ich	tthe|5.m00377			#N/A	#N/A	#N/A	#N/A	#N/A
OG4_39079	IMG5_133020	eukaryote	#N/A	Ptet + Tthe + Ich	tthe|83.m00133			#N/A	#N/A	#N/A	#N/A	#N/A
OG4_39079	IMG5_181090	eukaryote	#N/A	Ptet + Tthe + Ich	tthe|83.m00133			#N/A	#N/A	#N/A	#N/A	#N/A
OG4_39003	IMG5_057340	eukaryote	#N/A	Ptet + Tthe + Ich	tthe|95.m00145			#N/A	#N/A	#N/A	#N/A	#N/A
OG4_38910	IMG5_092110	eukaryote	#N/A	Ich specific	pcha|PCAS_111850			#N/A	#N/A	#N/A	#N/A	#N/A
OG4_38862	IMG5_010140	eukaryote	#N/A	Ptet + Tthe + Ich	tthe|235.m00032			#N/A	#N/A	#N/A	#N/A	#N/A
OG4_38849	IMG5_053620	eukaryote	apicomplexa only	Ich specific	pfal|PFC1015c			#N/A	#N/A	#N/A	#N/A	#N/A
OG4_38838	IMG5_100180	bacteria+eukaryote	#N/A	Ptet + Ich	pfal|MAL13P1.32			#N/A	#N/A	#N/A	#N/A	#N/A
OG4_38727	IMG5_059240	eukaryote	#N/A	Ptet + Tthe + Ich	tthe|171.m00065			#N/A	#N/A	#N/A	#N/A	#N/A
OG4_38727	IMG5_061440	eukaryote	#N/A	Ptet + Tthe + Ich	tthe|108.m00182			#N/A	#N/A	#N/A	#N/A	#N/A
OG4_38727	IMG5_196480	eukaryote	#N/A	Ptet + Tthe + Ich	tthe|108.m00182			#N/A	#N/A	#N/A	#N/A	#N/A
OG4_38727	IMG5_196600	eukaryote	#N/A	Ptet + Tthe + Ich	tthe|205.m00061			#N/A	#N/A	#N/A	#N/A	#N/A
OG4_38554	IMG5_142150	eukaryote	apicomplexa only	Ich specific	pfal|PF14_0313			#N/A	#N/A	#N/A	#N/A	#N/A
OG4_38504	IMG5_111960	eukaryote	#N/A	Ptet + Tthe + Ich	tthe|31.m00350			#N/A	#N/A	#N/A	#N/A	#N/A
OG4_38484	IMG5_116440	eukaryote	apicomplexa only	Ich specific	pcha|PCAS_070940			#N/A	#N/A	#N/A	#N/A	#N/A
OG4_38032	IMG5_205780	bacteria+eukaryote	#N/A	Ptet + Ich	pfal|PFD0320c			#N/A	#N/A	#N/A	#N/A	#N/A
OG4_37942	IMG5_199090	eukaryote	cililate specific	Ich specific	pyoe|PY04390			#N/A	#N/A	#N/A	#N/A	#N/A
OG4_37940	IMG5_194450	bacteria+eukaryote	#N/A	Ich specific	gthe|NP_113414			#N/A	#N/A	#N/A	#N/A	#N/A
OG4_37914	IMG5_167470	eukaryote	apicomplexa only	Ich specific	pviv|PVX_117770			#N/A	#N/A	#N/A	#N/A	#N/A
OG4_37863	IMG5_090930	eukaryote	#N/A	Ptet + Tthe + Ich	tthe|65.m00185			#N/A	#N/A	#N/A	#N/A	#N/A
OG4_37863	IMG5_100440	eukaryote	cililate specific	Ptet + Tthe + Ich	tthe|104.m00107			#N/A	#N/A	#N/A	#N/A	#N/A
OG4_37863	IMG5_133670	eukaryote	#N/A	Ptet + Tthe + Ich	tthe|104.m00107			#N/A	#N/A	#N/A	#N/A	#N/A
OG4_37863	IMG5_134020	eukaryote	#N/A	Ptet + Tthe + Ich	tthe|260.m00030			#N/A	#N/A	#N/A	#N/A	#N/A
OG4_37863	IMG5_162080	eukaryote	#N/A	Ptet + Tthe + Ich	tthe|4.m00625			#N/A	#N/A	#N/A	#N/A	#N/A
OG4_37863	IMG5_173690	eukaryote	#N/A	Ptet + Tthe + Ich	tthe|180.m00048			#N/A	#N/A	#N/A	#N/A	#N/A
OG4_37830	IMG5_144180	eukaryote	apicomplexa only	Ich specific	pcha|PCAS_061020			#N/A	#N/A	#N/A	#N/A	#N/A
OG4_37740	IMG5_018390	eukaryote	#N/A	Ptet + Ich	mbre|fgenesh2_pg.scaffold_13000056			#N/A	#N/A	#N/A	#N/A	#N/A
OG4_37706	IMG5_049950	eukaryote	#N/A	Ptet + Tthe + Ich	tthe|3.m01690			#N/A	Other	Ciliate-D1	#N/A	#N/A
OG4_37642	IMG5_182020	eukaryote	#N/A	Ich specific	pfal|PF11_0111			#N/A	#N/A	#N/A	#N/A	#N/A
OG4_37638	IMG5_113010	eukaryote	apicomplexa only	Ich specific	pfal|PFI1205c			#N/A	#N/A	#N/A	#N/A	#N/A
OG4_37497	IMG5_110920	eukaryote	#N/A	Ptet + Tthe + Ich	tthe|1.m00907			#N/A	#N/A	#N/A	#N/A	#N/A
OG4_37404	IMG5_200560	eukaryote	#N/A	Ptet + Tthe + Ich	tthe|111.m00139			#N/A	#N/A	#N/A	#N/A	#N/A
OG4_37394	IMG5_054430	eukaryote	#N/A	Ptet + Tthe + Ich	tthe|61.m00155			#N/A	#N/A	#N/A	#N/A	#N/A
OG4_37394	IMG5_189200	eukaryote	#N/A	Ptet + Tthe + Ich	tthe|24.m00195			#N/A	#N/A	#N/A	#N/A	#N/A
OG4_37297	IMG5_016870	eukaryote	#N/A	Ptet + Tthe + Ich	tthe|40.m00219			#N/A	#N/A	#N/A	#N/A	#N/A
OG4_37186	IMG5_088430	eukaryote	cililate specific	Ptet + Tthe + Ich	tthe|192.m00085			#N/A	#N/A	#N/A	#N/A	#N/A
OG4_37186	IMG5_195350	eukaryote	#N/A	Ptet + Tthe + Ich	tthe|192.m00085			#N/A	#N/A	#N/A	#N/A	#N/A
OG4_37143	IMG5_194470	eukaryote	#N/A	Ptet + Tthe + Ich	tthe|15.m00425			PF00069	#N/A	#N/A	#N/A	#N/A
OG4_37139	IMG5_019570	eukaryote	#N/A	Ptet + Tthe + Ich	tthe|110.m00141			#N/A	#N/A	#N/A	#N/A	#N/A
OG4_37139	IMG5_051630	eukaryote	#N/A	Ptet + Tthe + Ich	tthe|110.m00141			#N/A	#N/A	#N/A	#N/A	#N/A
OG4_37139	IMG5_114630	eukaryote	#N/A	Ptet + Tthe + Ich	tthe|115.m00132			#N/A	#N/A	#N/A	#N/A	#N/A
OG4_37139	IMG5_117610	eukaryote	#N/A	Ptet + Tthe + Ich	tthe|110.m00141			#N/A	#N/A	#N/A	#N/A	#N/A
OG4_37139	IMG5_130510	eukaryote	#N/A	Ptet + Tthe + Ich	tthe|130.m00123			#N/A	#N/A	#N/A	#N/A	#N/A
OG4_37095	IMG5_160820	eukaryote	#N/A	Ptet + Tthe + Ich	tthe|294.m00026			#N/A	#N/A	#N/A	#N/A	#N/A
OG4_37084	IMG5_173300	eukaryote	#N/A	Ptet + Tthe + Ich	tthe|3.m01770			#N/A	#N/A	#N/A	#N/A	#N/A
OG4_37045	IMG5_190270	eukaryote	#N/A	Ptet + Tthe + Ich	tthe|197.m00080			#N/A	#N/A	#N/A	#N/A	#N/A
OG4_36929	IMG5_148370	eukaryote	#N/A	Ptet + Tthe + Ich	tthe|39.m00161			#N/A	#N/A	#N/A	#N/A	#N/A
OG4_36928	IMG5_010560	eukaryote	#N/A	Ptet + Tthe + Ich	tthe|278.m00026			#N/A	#N/A	#N/A	#N/A	#N/A
OG4_36897	IMG5_052140	eukaryote	#N/A	Ptet + Tthe + Ich	tthe|46.m00295			#N/A	#N/A	#N/A	3.1.3.67	3.1.3.67, (1)
OG4_36897	IMG5_147120	eukaryote	#N/A	Ptet + Tthe + Ich	tthe|46.m00295			#N/A	#N/A	#N/A	3.1.3.67	3.1.3.67, (1)
OG4_36675	IMG5_103110	eukaryote	#N/A	Ptet + Tthe + Ich	tthe|83.m00176			#N/A	#N/A	#N/A	#N/A	#N/A
OG4_36675	IMG5_178390	eukaryote	#N/A	Ptet + Tthe + Ich	tthe|83.m00176			#N/A	#N/A	#N/A	#N/A	#N/A
OG4_36661	IMG5_163200	eukaryote	#N/A	Ptet + Tthe + Ich	tthe|18.m00268			#N/A	Other	NEK	2.7.11.1	2.7.11.1, (3)
OG4_36661	IMG5_173640	eukaryote	#N/A	Ptet + Tthe + Ich	tthe|18.m00268			#N/A	Other	NEK	2.7.11.1	2.7.11.1, (3)
OG4_36518	IMG5_197700	bacteria+eukaryote	#N/A	Ich specific	cint|ENSCINP00000024234			#N/A	#N/A	#N/A	#N/A	#N/A
OG4_36488	IMG5_146600	Bacteria+archaea+eukaryote	#N/A	Ptet + Tthe + Ich	tthe|67.m00145			#N/A	#N/A	#N/A	#N/A	#N/A
OG4_36488	IMG5_180500	Bacteria+archaea+eukaryote	#N/A	Ptet + Tthe + Ich	tthe|67.m00145			#N/A	#N/A	#N/A	#N/A	#N/A
OG4_36460	IMG5_195280	eukaryote	#N/A	Ptet + Tthe + Ich	tthe|52.m00287			#N/A	#N/A	#N/A	#N/A	#N/A
OG4_36441	IMG5_167390	archaea+eukaryote	#N/A	Ich specific	pfal|PFC0165w			#N/A	#N/A	#N/A	#N/A	#N/A
OG4_36384	IMG5_003740	eukaryote	#N/A	Ptet + Tthe + Ich	tthe|8.m00347			#N/A	#N/A	#N/A	#N/A	#N/A
OG4_36384	IMG5_076510	eukaryote	#N/A	Ptet + Tthe + Ich	tthe|95.m00110			#N/A	#N/A	#N/A	#N/A	#N/A
OG4_36384	IMG5_131470	eukaryote	#N/A	Ptet + Tthe + Ich	tthe|49.m00241			#N/A	#N/A	#N/A	#N/A	#N/A
OG4_36374	IMG5_019030	eukaryote	apicomplexa only	Ich specific	pber|PB000871.02.0			#N/A	#N/A	#N/A	#N/A	#N/A
OG4_36353	IMG5_061620	eukaryote	apicomplexa only	Ptet + Ich	pyoe|PY01543			#N/A	#N/A	#N/A	#N/A	#N/A
OG4_36333	IMG5_122990	eukaryote	#N/A	Ptet + Tthe + Ich	tthe|40.m00253			#N/A	#N/A	#N/A	#N/A	#N/A
OG4_36297	IMG5_105330	eukaryote	cililate specific	Tthe + Ich	tthe|2.m02052			#N/A	#N/A	#N/A	#N/A	#N/A
OG4_36115	IMG5_106450	eukaryote	#N/A	Ptet + Tthe + Ich	tthe|92.m00121			#N/A	#N/A	#N/A	#N/A	#N/A
OG4_36035	IMG5_070740	bacteria+eukaryote	#N/A	Tthe + Ich	tthe|76.m00161			#N/A	#N/A	#N/A	3.6.4.13	3.6.4.13, (2)
OG4_35996	IMG5_011600	eukaryote	#N/A	Ptet + Tthe + Ich	tthe|37.m00206			#N/A	#N/A	#N/A	#N/A	#N/A
OG4_35996	IMG5_052780	eukaryote	#N/A	Ptet + Tthe + Ich	tthe|86.m00190			#N/A	#N/A	#N/A	#N/A	#N/A
OG4_35996	IMG5_103280	eukaryote	#N/A	Ptet + Tthe + Ich	tthe|86.m00190			#N/A	#N/A	#N/A	#N/A	#N/A
OG4_35996	IMG5_131340	eukaryote	#N/A	Ptet + Tthe + Ich	tthe|191.m00055			#N/A	#N/A	#N/A	#N/A	#N/A
OG4_35996	IMG5_153300	eukaryote	#N/A	Ptet + Tthe + Ich	tthe|33.m00326			#N/A	#N/A	#N/A	#N/A	#N/A
OG4_35996	IMG5_153310	eukaryote	#N/A	Ptet + Tthe + Ich	tthe|33.m00326			#N/A	#N/A	#N/A	#N/A	#N/A
OG4_35996	IMG5_156930	eukaryote	#N/A	Ptet + Tthe + Ich	tthe|85.m00208			#N/A	#N/A	#N/A	#N/A	#N/A
OG4_35996	IMG5_162410	eukaryote	#N/A	Ptet + Tthe + Ich	tthe|86.m00190			#N/A	#N/A	#N/A	#N/A	#N/A
OG4_35996	IMG5_168390	eukaryote	#N/A	Ptet + Tthe + Ich	tthe|29.m00345			#N/A	#N/A	#N/A	#N/A	#N/A
OG4_35956	IMG5_156240	bacteria+eukaryote	#N/A	Ptet + Tthe + Ich	tthe|92.m00132			#N/A	#N/A	#N/A	#N/A	#N/A
OG4_35900	IMG5_019870	eukaryote	#N/A	Ptet + Tthe + Ich	tthe|41.m00319			#N/A	#N/A	#N/A	#N/A	#N/A
OG4_35900	IMG5_060740	eukaryote	#N/A	Ptet + Tthe + Ich	tthe|41.m00319			#N/A	#N/A	#N/A	#N/A	#N/A
OG4_35900	IMG5_100170	eukaryote	#N/A	Ptet + Tthe + Ich	tthe|41.m00316			#N/A	#N/A	#N/A	#N/A	#N/A
OG4_35900	IMG5_125730	eukaryote	#N/A	Ptet + Tthe + Ich	tthe|289.m00020			#N/A	#N/A	#N/A	#N/A	#N/A
OG4_35900	IMG5_153920	eukaryote	#N/A	Ptet + Tthe + Ich	tthe|41.m00319			#N/A	#N/A	#N/A	#N/A	#N/A
OG4_35891	IMG5_193490	eukaryote	#N/A	Tthe + Ich	tthe|6.m00458			#N/A	Other	Ciliate-A4	#N/A	#N/A
OG4_35889	IMG5_001360	eukaryote	#N/A	Ptet + Tthe + Ich	tthe|34.m00319			#N/A	#N/A	#N/A	#N/A	#N/A
OG4_35821	IMG5_028550	eukaryote	apicomplexa only	Ich specific	pfal|PFD0445c			#N/A	#N/A	#N/A	#N/A	#N/A
OG4_35087	IMG5_000910	eukaryote	#N/A	Ptet + Tthe + Ich	tthe|85.m00191			#N/A	#N/A	#N/A	#N/A	#N/A
OG4_35084	IMG5_169490	eukaryote	#N/A	Ich specific	pcha|PCAS_082110			#N/A	#N/A	#N/A	#N/A	#N/A
OG4_35030	IMG5_004160	eukaryote	#N/A	Ich specific	pyoe|PY02646			#N/A	#N/A	#N/A	#N/A	#N/A
OG4_35016	IMG5_036000	eukaryote	#N/A	Ptet + Tthe + Ich	tthe|104.m00140			#N/A	#N/A	#N/A	#N/A	#N/A
OG4_35016	IMG5_038280	eukaryote	#N/A	Ptet + Tthe + Ich	tthe|87.m00135			#N/A	#N/A	#N/A	#N/A	#N/A
OG4_35016	IMG5_045570	eukaryote	#N/A	Ptet + Tthe + Ich	tthe|105.m00127			#N/A	#N/A	#N/A	#N/A	#N/A
OG4_35016	IMG5_120700	eukaryote	#N/A	Ptet + Tthe + Ich	tthe|104.m00140			#N/A	#N/A	#N/A	#N/A	#N/A
OG4_35016	IMG5_123690	eukaryote	#N/A	Ptet + Tthe + Ich	tthe|96.m00133			#N/A	#N/A	#N/A	#N/A	#N/A
OG4_35016	IMG5_128690	eukaryote	#N/A	Ptet + Tthe + Ich	tthe|104.m00140			#N/A	#N/A	#N/A	#N/A	#N/A
OG4_35016	IMG5_145420	eukaryote	#N/A	Ptet + Tthe + Ich	tthe|104.m00140			#N/A	#N/A	#N/A	#N/A	#N/A
OG4_35016	IMG5_183220	eukaryote	#N/A	Ptet + Tthe + Ich	tthe|104.m00140			#N/A	#N/A	#N/A	#N/A	#N/A
OG4_35016	IMG5_196530	eukaryote	#N/A	Ptet + Tthe + Ich	tthe|104.m00140			#N/A	#N/A	#N/A	#N/A	#N/A
OG4_35012	IMG5_116880	bacteria+eukaryote	#N/A	Tthe + Ich	tthe|59.m00247			#N/A	#N/A	#N/A	#N/A	#N/A
OG4_35010	IMG5_091750	Bacteria+archaea+eukaryote	#N/A	Tthe + Ich	tthe|132.m00104			#N/A	#N/A	#N/A	#N/A	#N/A
OG4_35010	IMG5_114600	Bacteria+archaea+eukaryote	#N/A	Tthe + Ich	tthe|132.m00104			#N/A	#N/A	#N/A	#N/A	#N/A
OG4_34675	IMG5_146620	bacteria+eukaryote	#N/A	Ptet + Tthe + Ich	tthe|56.m00185			#N/A	#N/A	#N/A	#N/A	#N/A
OG4_34615	IMG5_016360	eukaryote	#N/A	Ich specific	pber|PB000312.02.0			#N/A	#N/A	#N/A	#N/A	#N/A
OG4_34600	IMG5_193390	eukaryote	#N/A	Tthe + Ich	tthe|140.m00085			#N/A	#N/A	#N/A	2.4.1.16	2.4.1.16, (8)
OG4_34588	IMG5_104540	eukaryote	#N/A	Ptet + Tthe + Ich	tthe|53.m00221			#N/A	#N/A	#N/A	#N/A	#N/A
OG4_34569	IMG5_165010	eukaryote	#N/A	Ich specific	pfal|MAL7P1.16			#N/A	#N/A	#N/A	#N/A	#N/A
OG4_34446	IMG5_034870	bacteria+eukaryote	#N/A	Ich specific	ehis|EHI_191770			#N/A	#N/A	#N/A	#N/A	#N/A
OG4_34440	IMG5_135480	eukaryote	#N/A	Ich specific	pfal|PF13_0254			#N/A	#N/A	#N/A	#N/A	#N/A
OG4_34380	IMG5_023710	eukaryote	#N/A	Ich specific	pfal|PFB0555c			#N/A	#N/A	#N/A	#N/A	#N/A
OG4_34120	IMG5_101730	eukaryote	#N/A	Ptet + Tthe + Ich	tthe|108.m00157			PF00069	Other	Ciliate-D1	2.7.10.1	2.7.10.1, (1)
OG4_34090	IMG5_193130	eukaryote	#N/A	Ptet + Tthe + Ich	tthe|20.m00360			#N/A	#N/A	#N/A	#N/A	#N/A
OG4_34068	IMG5_110370	bacteria+eukaryote	#N/A	Ich specific	edis|EDI_309310			#N/A	#N/A	#N/A	#N/A	#N/A
OG4_33895	IMG5_188940	bacteria+eukaryote	#N/A	Ptet + Tthe + Ich	tthe|62.m00275			#N/A	#N/A	#N/A	#N/A	#N/A
OG4_33890	IMG5_061150	bacteria+eukaryote	#N/A	Ich specific	pcha|PCAS_093210			#N/A	#N/A	#N/A	#N/A	#N/A
OG4_33887	IMG5_004020	eukaryote	#N/A	Ptet + Tthe + Ich	tthe|18.m00384			#N/A	#N/A	#N/A	#N/A	#N/A
OG4_33887	IMG5_032680	eukaryote	#N/A	Ptet + Tthe + Ich	tthe|170.m00092			#N/A	#N/A	#N/A	#N/A	#N/A
OG4_33887	IMG5_061630	eukaryote	#N/A	Ptet + Tthe + Ich	tthe|63.m00239			#N/A	#N/A	#N/A	#N/A	#N/A
OG4_33887	IMG5_069650	eukaryote	#N/A	Ptet + Tthe + Ich	tthe|13.m00282			#N/A	#N/A	#N/A	#N/A	#N/A
OG4_33887	IMG5_135240	eukaryote	#N/A	Ptet + Tthe + Ich	tthe|63.m00239			#N/A	#N/A	#N/A	#N/A	#N/A
OG4_33887	IMG5_143760	eukaryote	#N/A	Ptet + Tthe + Ich	tthe|170.m00092			#N/A	#N/A	#N/A	#N/A	#N/A
OG4_33887	IMG5_160120	eukaryote	#N/A	Ptet + Tthe + Ich	tthe|18.m00384			#N/A	#N/A	#N/A	#N/A	#N/A
OG4_33880	IMG5_076010	eukaryote	#N/A	Tthe + Ich	cint|ENSCINP00000020299			#N/A	#N/A	#N/A	#N/A	#N/A
OG4_33863	IMG5_148660	eukaryote	#N/A	Tthe + Ich	tthe|46.m00281			#N/A	#N/A	#N/A	#N/A	#N/A
OG4_33863	IMG5_164520	eukaryote	#N/A	Tthe + Ich	tthe|46.m00281			#N/A	#N/A	#N/A	#N/A	#N/A
OG4_33797	IMG5_122670	eukaryote	#N/A	Ptet + Tthe + Ich	tthe|60.m00177			#N/A	#N/A	#N/A	#N/A	#N/A
OG4_33744	IMG5_183390	bacteria+eukaryote	#N/A	Ptet + Tthe + Ich	tthe|34.m00227			#N/A	Other	Ciliate-D1	#N/A	#N/A
OG4_33700	IMG5_163360	eukaryote	#N/A	Ich specific	pfal|PF13_0056			#N/A	#N/A	#N/A	#N/A	#N/A
OG4_33534	IMG5_155120	Bacteria+archaea+eukaryote	#N/A	Ptet + Tthe + Ich	tthe|1.m01041			#N/A	#N/A	#N/A	5.4.2.9	5.4.2.9, (3)
OG4_33426	IMG5_123650	eukaryote	#N/A	Ptet + Tthe + Ich	tthe|10.m00462			#N/A	#N/A	#N/A	#N/A	2.6.1.42, (2)
OG4_33283	IMG5_000940	eukaryote	#N/A	Ptet + Tthe + Ich	tthe|3.m01772			#N/A	#N/A	#N/A	#N/A	#N/A
OG4_33283	IMG5_016390	eukaryote	#N/A	Ptet + Tthe + Ich	tthe|105.m00151			#N/A	#N/A	#N/A	#N/A	#N/A
OG4_33283	IMG5_176050	eukaryote	#N/A	Ptet + Tthe + Ich	tthe|4.m00572			#N/A	#N/A	#N/A	#N/A	#N/A
OG4_33224	IMG5_085200	eukaryote	#N/A	Ich specific	ddis|tipC			#N/A	#N/A	#N/A	#N/A	#N/A
OG4_33201	IMG5_162730	eukaryote	metazoa only	Ptet + Ich	cint|ENSCINP00000028505			#N/A	#N/A	#N/A	#N/A	#N/A
OG4_33146	IMG5_047680	eukaryote	#N/A	Ich specific	einv|EIN_236310			#N/A	#N/A	#N/A	#N/A	#N/A
OG4_33112	IMG5_165680	eukaryote	metazoa only	Ich specific	amel|XP_001121605			#N/A	#N/A	#N/A	#N/A	#N/A
OG4_33066	IMG5_086700	eukaryote	#N/A	Ptet + Tthe + Ich	tthe|29.m00316			#N/A	#N/A	#N/A	2.7.1.68	2.7.1.68, (1)
OG4_33066	IMG5_144810	eukaryote	#N/A	Ptet + Tthe + Ich	tthe|3.m01978			#N/A	#N/A	#N/A	2.7.1.68	2.7.1.68, (1)
OG4_33017	IMG5_140030	eukaryote	#N/A	Ptet + Tthe + Ich	tthe|42.m00284			#N/A	#N/A	#N/A	#N/A	#N/A
OG4_33017	IMG5_202960	eukaryote	#N/A	Ptet + Tthe + Ich	tthe|37.m00175			#N/A	#N/A	#N/A	#N/A	#N/A
OG4_32948	IMG5_076800	bacteria+eukaryote	#N/A	Ptet + Tthe + Ich	tthe|43.m00266			#N/A	#N/A	#N/A	#N/A	#N/A
OG4_32948	IMG5_076790	bacteria+eukaryote	#N/A	Ptet + Tthe + Ich	tthe|43.m00266			#N/A	#N/A	#N/A	#N/A	#N/A
OG4_32948	IMG5_139120	bacteria+eukaryote	#N/A	Ptet + Tthe + Ich	tthe|43.m00266			#N/A	#N/A	#N/A	#N/A	#N/A
OG4_32908	IMG5_005460	eukaryote	apicomplexa only	Ptet + Ich	pfal|PFL0475w			#N/A	#N/A	#N/A	#N/A	3.1.4.17, (2)
OG4_32880	IMG5_187140	eukaryote	#N/A	Ptet + Tthe + Ich	tthe|61.m00296			#N/A	#N/A	#N/A	#N/A	#N/A
OG4_32816	IMG5_110280	eukaryote	cililate specific	Tthe + Ich	tthe|23.m00260			#N/A	#N/A	#N/A	#N/A	#N/A
OG4_32810	IMG5_193860	eukaryote	#N/A	Ptet + Tthe + Ich	tthe|64.m00202			#N/A	#N/A	#N/A	#N/A	#N/A
OG4_31511	IMG5_047020	eukaryote	#N/A	Ptet + Tthe + Ich	tthe|75.m00129			#N/A	#N/A	#N/A	#N/A	#N/A
OG4_31511	IMG5_053720	eukaryote	#N/A	Ptet + Tthe + Ich	tthe|110.m00117			PF00069	Other	Ciliate-E2	#N/A	#N/A
OG4_31511	IMG5_100200	eukaryote	#N/A	Ptet + Tthe + Ich	tthe|32.m00300			#N/A	#N/A	#N/A	#N/A	#N/A
OG4_31511	IMG5_100190	eukaryote	#N/A	Ptet + Tthe + Ich	tthe|75.m00129			#N/A	#N/A	#N/A	#N/A	#N/A
OG4_31511	IMG5_161500	eukaryote	#N/A	Ptet + Tthe + Ich	tthe|59.m00267			#N/A	Other	Ciliate-E2	#N/A	#N/A
OG4_31511	IMG5_179320	eukaryote	#N/A	Ptet + Tthe + Ich	tthe|9.m00478			#N/A	Other	ULK	#N/A	#N/A
OG4_31488	IMG5_081710	eukaryote	ameobozoa only	Ptet + Ich	ddis|irlF-2			#N/A	#N/A	#N/A	#N/A	#N/A
OG4_31488	IMG5_136350	eukaryote	ameobozoa only	Ptet + Ich	ddis|irlF-2			#N/A	#N/A	#N/A	#N/A	#N/A
OG4_31485	IMG5_058910	eukaryote	ameobozoa only	Ptet + Ich	ddis|DDB_G0288339			#N/A	#N/A	#N/A	#N/A	#N/A
OG4_30941	IMG5_121770	eukaryote	#N/A	Ptet + Tthe + Ich	tthe|77.m00237			#N/A	#N/A	#N/A	#N/A	#N/A
OG4_30941	IMG5_194790	eukaryote	#N/A	Ptet + Tthe + Ich	tthe|77.m00237			#N/A	#N/A	#N/A	#N/A	#N/A
OG4_30818	IMG5_014650	bacteria+eukaryote	#N/A	Ptet + Tthe + Ich	tthe|130.m00102			#N/A	#N/A	#N/A	#N/A	#N/A
OG4_30679	IMG5_144230	eukaryote	#N/A	Ptet + Tthe + Ich	tthe|243.m00047			#N/A	#N/A	#N/A	#N/A	#N/A
OG4_30657	IMG5_000760	eukaryote	#N/A	Ptet + Tthe + Ich	tthe|16.m00285			#N/A	#N/A	#N/A	#N/A	#N/A
OG4_30657	IMG5_047490	eukaryote	#N/A	Ptet + Tthe + Ich	tthe|3.m01839			#N/A	#N/A	#N/A	#N/A	#N/A
OG4_30657	IMG5_071380	eukaryote	#N/A	Ptet + Tthe + Ich	tthe|1.m00964			#N/A	#N/A	#N/A	#N/A	#N/A
OG4_30657	IMG5_081180	eukaryote	#N/A	Ptet + Tthe + Ich	tthe|16.m00285			#N/A	#N/A	#N/A	#N/A	#N/A
OG4_30657	IMG5_166750	eukaryote	#N/A	Ptet + Tthe + Ich	tthe|1.m00964			#N/A	#N/A	#N/A	#N/A	#N/A
OG4_30657	IMG5_196160	eukaryote	#N/A	Ptet + Tthe + Ich	tthe|1.m00964			#N/A	#N/A	#N/A	#N/A	#N/A
OG4_30657	IMG5_203740	eukaryote	cililate specific	Ptet + Tthe + Ich	tthe|1.m00964			#N/A	#N/A	#N/A	#N/A	#N/A
OG4_30640	IMG5_039960	eukaryote	#N/A	Ich specific	gthe|NP_113352			#N/A	#N/A	#N/A	#N/A	#N/A
OG4_30598	IMG5_010830	eukaryote	#N/A	Ptet + Tthe + Ich	tthe|24.m00303			#N/A	#N/A	#N/A	#N/A	#N/A
OG4_30598	IMG5_068410	eukaryote	#N/A	Ptet + Tthe + Ich	tthe|204.m00044			#N/A	#N/A	#N/A	#N/A	#N/A
OG4_30598	IMG5_088100	eukaryote	#N/A	Ptet + Tthe + Ich	tthe|170.m00087			#N/A	#N/A	#N/A	#N/A	#N/A
OG4_30598	IMG5_100150	eukaryote	#N/A	Ptet + Tthe + Ich	tthe|80.m00194			#N/A	#N/A	#N/A	#N/A	#N/A
OG4_30598	IMG5_100590	eukaryote	#N/A	Ptet + Tthe + Ich	tthe|204.m00044			#N/A	#N/A	#N/A	#N/A	#N/A
OG4_30598	IMG5_137950	eukaryote	#N/A	Ptet + Tthe + Ich	tthe|80.m00194			#N/A	#N/A	#N/A	#N/A	#N/A
OG4_30431	IMG5_030920	eukaryote	#N/A	Ptet + Tthe + Ich	tthe|20.m00342			#N/A	#N/A	#N/A	#N/A	#N/A
OG4_30431	IMG5_042680	eukaryote	#N/A	Ptet + Tthe + Ich	tthe|20.m00342			#N/A	#N/A	#N/A	#N/A	#N/A
OG4_30431	IMG5_133410	eukaryote	#N/A	Ptet + Tthe + Ich	tthe|59.m00213			#N/A	#N/A	#N/A	#N/A	#N/A
OG4_30431	IMG5_175560	eukaryote	#N/A	Ptet + Tthe + Ich	tthe|20.m00342			#N/A	#N/A	#N/A	#N/A	#N/A
OG4_30385	IMG5_171220	eukaryote	#N/A	Ptet + Tthe + Ich	tthe|242.m00041			#N/A	#N/A	#N/A	#N/A	#N/A
OG4_30367	IMG5_183090	eukaryote	#N/A	Ptet + Tthe + Ich	tthe|1.m00788			#N/A	#N/A	#N/A	#N/A	#N/A
OG4_30281	IMG5_189480	eukaryote	#N/A	Ptet + Tthe + Ich	pkno|PKH_121410			#N/A	#N/A	#N/A	#N/A	#N/A
OG4_30247	IMG5_018970	bacteria+eukaryote	#N/A	Ptet + Tthe + Ich	tthe|176.m00072			#N/A	#N/A	#N/A	#N/A	#N/A
OG4_30193	IMG5_060600	eukaryote	#N/A	Ptet + Tthe + Ich	tthe|50.m00164			#N/A	#N/A	#N/A	#N/A	#N/A
OG4_30193	IMG5_082860	eukaryote	#N/A	Ptet + Tthe + Ich	tthe|182.m00061			#N/A	#N/A	#N/A	#N/A	#N/A
OG4_30193	IMG5_105450	eukaryote	#N/A	Ptet + Tthe + Ich	tthe|50.m00164			#N/A	#N/A	#N/A	#N/A	#N/A
OG4_30193	IMG5_122550	eukaryote	#N/A	Ptet + Tthe + Ich	tthe|50.m00165			#N/A	#N/A	#N/A	#N/A	#N/A
OG4_30193	IMG5_170690	eukaryote	#N/A	Ptet + Tthe + Ich	tthe|28.m00237			#N/A	#N/A	#N/A	#N/A	#N/A
OG4_30193	IMG5_177780	eukaryote	#N/A	Ptet + Tthe + Ich	tthe|50.m00164			#N/A	#N/A	#N/A	#N/A	#N/A
OG4_30179	IMG5_106530	bacteria+eukaryote	#N/A	Ich specific	pfal|PF11_0334			#N/A	#N/A	#N/A	#N/A	#N/A
OG4_29889	IMG5_136830	bacteria+eukaryote	#N/A	Tthe + Ich	tthe|39.m00257			#N/A	#N/A	#N/A	#N/A	#N/A
OG4_29886	IMG5_009170	bacteria+eukaryote	#N/A	Ptet + Tthe + Ich	tthe|126.m00104			#N/A	#N/A	#N/A	#N/A	#N/A
OG4_29886	IMG5_028570	bacteria+eukaryote	#N/A	Ptet + Tthe + Ich	tthe|6.m00645			#N/A	#N/A	#N/A	#N/A	#N/A
OG4_29886	IMG5_037460	bacteria+eukaryote	#N/A	Ptet + Tthe + Ich	tthe|5.m00470			#N/A	#N/A	#N/A	#N/A	#N/A
OG4_29886	IMG5_061800	bacteria+eukaryote	#N/A	Ptet + Tthe + Ich	tthe|33.m00245			#N/A	#N/A	#N/A	#N/A	#N/A
OG4_29886	IMG5_099930	bacteria+eukaryote	#N/A	Ptet + Tthe + Ich	tthe|156.m00084			#N/A	#N/A	#N/A	#N/A	#N/A
OG4_29886	IMG5_102050	bacteria+eukaryote	#N/A	Ptet + Tthe + Ich	tthe|6.m00645			#N/A	#N/A	#N/A	#N/A	#N/A
OG4_29886	IMG5_105010	bacteria+eukaryote	#N/A	Ptet + Tthe + Ich	tthe|6.m00645			#N/A	#N/A	#N/A	#N/A	#N/A
OG4_29886	IMG5_107790	bacteria+eukaryote	#N/A	Ptet + Tthe + Ich	tthe|156.m00084			#N/A	#N/A	#N/A	#N/A	#N/A
OG4_29886	IMG5_141100	bacteria+eukaryote	#N/A	Ptet + Tthe + Ich	tthe|33.m00245			#N/A	#N/A	#N/A	#N/A	#N/A
OG4_29886	IMG5_146530	bacteria+eukaryote	#N/A	Ptet + Tthe + Ich	tthe|156.m00084			#N/A	#N/A	#N/A	#N/A	#N/A
OG4_29886	IMG5_157330	bacteria+eukaryote	#N/A	Ptet + Tthe + Ich	tthe|6.m00645			#N/A	#N/A	#N/A	#N/A	#N/A
OG4_29886	IMG5_189470	bacteria+eukaryote	#N/A	Ptet + Tthe + Ich	tthe|25.m00403			#N/A	#N/A	#N/A	#N/A	#N/A
OG4_29886	IMG5_198760	bacteria+eukaryote	#N/A	Ptet + Tthe + Ich	tthe|156.m00084			#N/A	#N/A	#N/A	#N/A	#N/A
OG4_29861	IMG5_054750	eukaryote	#N/A	Tthe + Ich	tthe|64.m00193			#N/A	#N/A	#N/A	#N/A	#N/A
OG4_29847	IMG5_058580	bacteria+eukaryote	#N/A	Ptet + Tthe + Ich	tthe|122.m00084			#N/A	#N/A	#N/A	#N/A	#N/A
OG4_29741	IMG5_057280	eukaryote	#N/A	Ptet + Tthe + Ich	tthe|23.m00268			#N/A	#N/A	#N/A	#N/A	#N/A
OG4_29710	IMG5_027640	eukaryote	#N/A	Tthe + Ich	tthe|116.m00118			#N/A	#N/A	#N/A	#N/A	#N/A
OG4_29710	IMG5_043940	eukaryote	#N/A	Tthe + Ich	tthe|10.m00545			#N/A	#N/A	#N/A	#N/A	#N/A
OG4_29710	IMG5_045680	eukaryote	#N/A	Tthe + Ich	tthe|10.m00545			#N/A	#N/A	#N/A	#N/A	#N/A
OG4_29710	IMG5_096390	eukaryote	#N/A	Tthe + Ich	tthe|10.m00547			#N/A	#N/A	#N/A	#N/A	#N/A
OG4_29710	IMG5_135860	eukaryote	#N/A	Tthe + Ich	tthe|10.m00545			#N/A	#N/A	#N/A	#N/A	#N/A
OG4_29710	IMG5_135870	eukaryote	#N/A	Tthe + Ich	tthe|10.m00545			#N/A	#N/A	#N/A	#N/A	#N/A
OG4_29684	IMG5_106550	eukaryote	#N/A	Ptet + Tthe + Ich	tthe|126.m00135			#N/A	#N/A	#N/A	#N/A	#N/A
OG4_29503	IMG5_171630	eukaryote	apicomplexa only	Ptet + Ich	pyoe|PY07424			#N/A	#N/A	#N/A	#N/A	#N/A
OG4_29390	IMG5_106340	archaea+eukaryote	#N/A	Ptet + Tthe + Ich	tthe|40.m00197			#N/A	#N/A	#N/A	#N/A	#N/A
OG4_29348	IMG5_143480	eukaryote	#N/A	Ptet + Tthe + Ich	tthe|75.m00131			#N/A	#N/A	#N/A	#N/A	#N/A
OG4_29263	IMG5_049690	eukaryote	#N/A	Ptet + Tthe + Ich	tthe|30.m00275			#N/A	#N/A	#N/A	#N/A	#N/A
OG4_29263	IMG5_060610	eukaryote	#N/A	Ptet + Tthe + Ich	tthe|24.m00192			#N/A	#N/A	#N/A	#N/A	#N/A
OG4_29263	IMG5_128300	eukaryote	#N/A	Ptet + Tthe + Ich	tthe|24.m00192			#N/A	#N/A	#N/A	#N/A	#N/A
OG4_29173	IMG5_057770	eukaryote	#N/A	Ptet + Tthe + Ich	tthe|77.m00153			#N/A	#N/A	#N/A	3.6.3.1	3.6.3.8, (6); 3.6.3.1, (1)
OG4_29173	IMG5_111710	eukaryote	#N/A	Ptet + Tthe + Ich	tthe|77.m00149			#N/A	#N/A	#N/A	3.6.3.1	3.6.3.8, (6); 3.6.3.1, (1)
OG4_29173	IMG5_160690	eukaryote	#N/A	Ptet + Tthe + Ich	tthe|77.m00153			#N/A	#N/A	#N/A	3.6.3.1	3.6.3.8, (6); 3.6.3.1, (1)
OG4_29173	IMG5_205370	eukaryote	#N/A	Ptet + Tthe + Ich	tthe|77.m00153			#N/A	#N/A	#N/A	3.6.3.1	3.6.3.8, (6); 3.6.3.1, (1)
OG4_29166	IMG5_164980	eukaryote	#N/A	Ptet + Tthe + Ich	tthe|1.m00894			#N/A	#N/A	#N/A	#N/A	#N/A
OG4_29129	IMG5_050440	eukaryote	#N/A	Tthe + Ich	tthe|73.m00176			#N/A	#N/A	#N/A	#N/A	#N/A
OG4_29129	IMG5_077250	eukaryote	#N/A	Tthe + Ich	tthe|73.m00176			#N/A	#N/A	#N/A	#N/A	#N/A
OG4_29129	IMG5_110780	eukaryote	#N/A	Tthe + Ich	tthe|73.m00176			#N/A	#N/A	#N/A	#N/A	#N/A
OG4_29129	IMG5_132510	eukaryote	#N/A	Tthe + Ich	tthe|73.m00176			#N/A	#N/A	#N/A	#N/A	#N/A
OG4_29129	IMG5_168110	eukaryote	cililate specific	Tthe + Ich	tthe|73.m00176			#N/A	#N/A	#N/A	#N/A	#N/A
OG4_29129	IMG5_203340	eukaryote	cililate specific	Tthe + Ich	tthe|73.m00176			#N/A	#N/A	#N/A	#N/A	#N/A
OG4_29127	IMG5_046000	eukaryote	apicomplexa only	Ptet + Ich	pfal|PF07_0118			#N/A	#N/A	#N/A	#N/A	#N/A
OG4_29127	IMG5_064990	eukaryote	apicomplexa only	Ptet + Ich	pfal|PF07_0118			#N/A	#N/A	#N/A	#N/A	#N/A
OG4_29127	IMG5_131310	eukaryote	apicomplexa only	Ptet + Ich	pcha|PCAS_021060			#N/A	#N/A	#N/A	#N/A	#N/A
OG4_28246	IMG5_096980	eukaryote	metazoa only	Ich specific	mdom|ENSMODP00000001280			#N/A	#N/A	#N/A	#N/A	#N/A
OG4_28169	IMG5_064550	eukaryote	#N/A	Tthe + Ich	tthe|4.m00671			#N/A	#N/A	#N/A	#N/A	#N/A
OG4_28169	IMG5_177120	eukaryote	#N/A	Tthe + Ich	tthe|4.m00671			#N/A	#N/A	#N/A	#N/A	#N/A
OG4_28142	IMG5_101390	eukaryote	#N/A	Ptet + Tthe + Ich	tthe|13.m00337			#N/A	#N/A	#N/A	#N/A	#N/A
OG4_28066	IMG5_206863	eukaryote	#N/A	Ptet + Tthe + Ich	tthe|1.m00843			PF00069	CAMK	CAMKL	2.7.11.1	2.7.11.1, (5)
OG4_28066	IMG5_068610	eukaryote	#N/A	Ptet + Tthe + Ich	tthe|3.m01988			#N/A	CAMK	CAMKL	2.7.11.1	2.7.11.1, (5)
OG4_28066	IMG5_070960	eukaryote	#N/A	Ptet + Tthe + Ich	tthe|3.m01988			PF00069	CAMK	CAMKL	2.7.11.1	2.7.11.1, (5)
OG4_28066	IMG5_100210	eukaryote	#N/A	Ptet + Tthe + Ich	tthe|95.m00097			PF00069	CAMK	CAMKL	2.7.11.1	2.7.11.1, (5)
OG4_28066	IMG5_116110	eukaryote	#N/A	Ptet + Tthe + Ich	tthe|1.m00843			PF00069	CAMK	CAMKL	2.7.11.1	2.7.11.1, (5)
OG4_28066	IMG5_120090	eukaryote	#N/A	Ptet + Tthe + Ich	tthe|2.m02264			PF00069	CAMK	CAMKL	2.7.11.1	2.7.11.1, (5)
OG4_28066	IMG5_121390	eukaryote	#N/A	Ptet + Tthe + Ich	tthe|2.m02031			PF00069	CAMK	CAMKL	2.7.11.1	2.7.11.1, (5)
OG4_28066	IMG5_123780	eukaryote	#N/A	Ptet + Tthe + Ich	tthe|3.m01988			PF00069	CAMK	CAMKL	2.7.11.1	2.7.11.1, (5)
OG4_28066	IMG5_130820	eukaryote	#N/A	Ptet + Tthe + Ich	tthe|2.m02031			PF00069	CAMK	CAMKL	2.7.11.1	2.7.11.1, (5)
OG4_28066	IMG5_132950	eukaryote	#N/A	Ptet + Tthe + Ich	tthe|2.m02264			#N/A	CAMK	CAMKL	2.7.11.1	2.7.11.1, (5)
OG4_28066	IMG5_141430	eukaryote	#N/A	Ptet + Tthe + Ich	tthe|98.m00181			PF00069	CAMK	CAMKL	2.7.11.1	2.7.11.1, (5)
OG4_28066	IMG5_169380	eukaryote	#N/A	Ptet + Tthe + Ich	tthe|98.m00181			PF00069	CAMK	CAMKL	2.7.11.1	2.7.11.1, (5)
OG4_28066	IMG5_169570	eukaryote	#N/A	Ptet + Tthe + Ich	tthe|12.m00493			PF00069	CAMK	CAMKL	2.7.11.1	2.7.11.1, (5)
OG4_28066	IMG5_173510	eukaryote	#N/A	Ptet + Tthe + Ich	tthe|77.m00208			PF00069	CAMK	CAMKL	2.7.11.1	2.7.11.1, (5)
OG4_28066	IMG5_177670	eukaryote	#N/A	Ptet + Tthe + Ich	tthe|77.m00208			PF00069	CAMK	CAMKL	2.7.11.1	2.7.11.1, (5)
OG4_28066	IMG5_183510	eukaryote	#N/A	Ptet + Tthe + Ich	tthe|77.m00208			PF00069	CAMK	CAMKL	2.7.11.1	2.7.11.1, (5)
OG4_28060	IMG5_019430	eukaryote	#N/A	Ptet + Tthe + Ich	tthe|135.m00078			#N/A	#N/A	#N/A	#N/A	#N/A
OG4_28060	IMG5_088320	eukaryote	#N/A	Ptet + Tthe + Ich	tthe|135.m00079			#N/A	#N/A	#N/A	#N/A	#N/A
OG4_28060	IMG5_128810	eukaryote	#N/A	Ptet + Tthe + Ich	tthe|171.m00068			#N/A	#N/A	#N/A	#N/A	#N/A
OG4_28010	IMG5_001210	bacteria+eukaryote	#N/A	Ptet + Tthe + Ich	tthe|61.m00217			#N/A	#N/A	#N/A	#N/A	#N/A
OG4_27987	IMG5_026650	archaea+eukaryote	#N/A	Tthe + Ich	tthe|383.m00012			#N/A	#N/A	#N/A	#N/A	#N/A
OG4_27987	IMG5_079610	archaea+eukaryote	#N/A	Tthe + Ich	tthe|383.m00012			#N/A	#N/A	#N/A	#N/A	#N/A
OG4_27987	IMG5_079710	archaea+eukaryote	#N/A	Tthe + Ich	tthe|383.m00012			#N/A	#N/A	#N/A	#N/A	#N/A
OG4_27987	IMG5_102020	archaea+eukaryote	#N/A	Tthe + Ich	tthe|383.m00012			#N/A	#N/A	#N/A	#N/A	#N/A
OG4_27987	IMG5_147710	archaea+eukaryote	#N/A	Tthe + Ich	tthe|383.m00012			#N/A	#N/A	#N/A	#N/A	#N/A
OG4_27987	IMG5_198790	archaea+eukaryote	#N/A	Tthe + Ich	cint|ENSCINP00000020300			#N/A	#N/A	#N/A	#N/A	#N/A
OG4_27908	IMG5_007220	eukaryote	#N/A	Ptet + Tthe + Ich	tthe|12.m00303			#N/A	#N/A	#N/A	#N/A	#N/A
OG4_27893	IMG5_194290	eukaryote	#N/A	Ptet + Tthe + Ich	tthe|274.m00042			#N/A	#N/A	#N/A	#N/A	#N/A
OG4_27756	IMG5_104840	eukaryote	#N/A	Ptet + Tthe + Ich	tthe|140.m00086			#N/A	#N/A	#N/A	1.5.1.12	1.5.1.12, (4)
OG4_27756	IMG5_104850	eukaryote	#N/A	Ptet + Tthe + Ich	tthe|140.m00086			#N/A	#N/A	#N/A	1.5.1.12	1.5.1.12, (4)
OG4_27741	IMG5_064880	eukaryote	viridiplantae only	Ich specific	rcom|28623.m000395			#N/A	#N/A	#N/A	#N/A	#N/A
OG4_27722	IMG5_065840	eukaryote	#N/A	Tthe + Ich	tthe|6.m00478			#N/A	#N/A	#N/A	3.2.2.9	3.2.2.9, (1); 3.2.2.16, (3)
OG4_27691	IMG5_137790	eukaryote	#N/A	Tthe + Ich	tthe|90.m00133			#N/A	#N/A	#N/A	#N/A	#N/A
OG4_27667	IMG5_124690	eukaryote	ameobozoa only	Ptet + Ich	ddis|DDB_G0281095			#N/A	#N/A	#N/A	#N/A	#N/A
OG4_27603	IMG5_155280	eukaryote	#N/A	Ptet + Tthe + Ich	tthe|186.m00061			#N/A	#N/A	#N/A	#N/A	#N/A
OG4_27536	IMG5_117190	eukaryote	#N/A	Ptet + Tthe + Ich	tann|TA08820			#N/A	#N/A	#N/A	#N/A	#N/A
OG4_27536	IMG5_130520	eukaryote	#N/A	Ptet + Tthe + Ich	tthe|17.m00395			#N/A	#N/A	#N/A	#N/A	#N/A
OG4_27531	IMG5_047630	eukaryote	#N/A	Ptet + Tthe + Ich	tthe|50.m00200			#N/A	#N/A	#N/A	#N/A	#N/A
OG4_27531	IMG5_049420	eukaryote	#N/A	Ptet + Tthe + Ich	tthe|37.m00318			#N/A	#N/A	#N/A	#N/A	#N/A
OG4_27531	IMG5_081610	eukaryote	#N/A	Ptet + Tthe + Ich	tthe|27.m00265			#N/A	#N/A	#N/A	#N/A	#N/A
OG4_27531	IMG5_091100	eukaryote	#N/A	Ptet + Tthe + Ich	tthe|36.m00243			#N/A	#N/A	#N/A	#N/A	#N/A
OG4_27531	IMG5_109460	eukaryote	#N/A	Ptet + Tthe + Ich	tthe|37.m00318			#N/A	#N/A	#N/A	#N/A	#N/A
OG4_27531	IMG5_162250	eukaryote	#N/A	Ptet + Tthe + Ich	tthe|36.m00243			#N/A	#N/A	#N/A	#N/A	#N/A
OG4_27530	IMG5_164720	eukaryote	#N/A	Ptet + Tthe + Ich	tthe|104.m00150			#N/A	#N/A	#N/A	#N/A	3.1.3.16, (2); 3.1.3.48, (2)
OG4_27517	IMG5_126240	bacteria+eukaryote	#N/A	Ptet + Tthe + Ich	tthe|34.m00332			#N/A	#N/A	#N/A	#N/A	#N/A
OG4_27396	IMG5_202130	eukaryote	#N/A	Tthe + Ich	tthe|80.m00139			#N/A	#N/A	#N/A	#N/A	#N/A
OG4_27364	IMG5_200210	eukaryote	#N/A	Ptet + Tthe + Ich	tthe|2.m02427			#N/A	#N/A	#N/A	#N/A	#N/A
OG4_27349	IMG5_114180	eukaryote	#N/A	Ptet + Ich	pfal|PFE0440w			#N/A	#N/A	#N/A	#N/A	#N/A
OG4_27349	IMG5_177910	eukaryote	#N/A	Ptet + Ich	pfal|PFE0440w			#N/A	#N/A	#N/A	#N/A	#N/A
OG4_27270	IMG5_151950	eukaryote	#N/A	Ptet + Tthe + Ich	tthe|51.m00147			#N/A	#N/A	#N/A	#N/A	#N/A
OG4_27194	IMG5_017780	eukaryote	#N/A	Ptet + Tthe + Ich	tthe|110.m00096			#N/A	#N/A	#N/A	#N/A	#N/A
OG4_27035	IMG5_063070	eukaryote	#N/A	Ptet + Tthe + Ich	tthe|61.m00304			#N/A	#N/A	#N/A	#N/A	#N/A
OG4_26946	IMG5_009190	eukaryote	#N/A	Ptet + Tthe + Ich	tthe|126.m00140			#N/A	#N/A	#N/A	#N/A	#N/A
OG4_26946	IMG5_048510	eukaryote	#N/A	Ptet + Tthe + Ich	tthe|142.m00085			PF00069	#N/A	#N/A	#N/A	#N/A
OG4_26946	IMG5_056340	eukaryote	#N/A	Ptet + Tthe + Ich	tthe|142.m00085			#N/A	#N/A	#N/A	#N/A	#N/A
OG4_26946	IMG5_083310	eukaryote	#N/A	Ptet + Tthe + Ich	tthe|260.m00024			#N/A	#N/A	#N/A	#N/A	#N/A
OG4_26946	IMG5_092000	eukaryote	#N/A	Ptet + Tthe + Ich	tthe|5.m00432			#N/A	#N/A	#N/A	#N/A	#N/A
OG4_26946	IMG5_097690	eukaryote	#N/A	Ptet + Tthe + Ich	tthe|93.m00119			#N/A	#N/A	#N/A	#N/A	#N/A
OG4_26946	IMG5_099210	eukaryote	#N/A	Ptet + Tthe + Ich	tthe|81.m00185			#N/A	#N/A	#N/A	#N/A	#N/A
OG4_26946	IMG5_105020	eukaryote	#N/A	Ptet + Tthe + Ich	tthe|75.m00209			#N/A	#N/A	#N/A	#N/A	#N/A
OG4_26946	IMG5_106480	eukaryote	#N/A	Ptet + Tthe + Ich	tthe|142.m00085			#N/A	#N/A	#N/A	#N/A	#N/A
OG4_26946	IMG5_117770	eukaryote	#N/A	Ptet + Tthe + Ich	tthe|260.m00024			#N/A	#N/A	#N/A	#N/A	#N/A
OG4_26946	IMG5_121480	eukaryote	#N/A	Ptet + Tthe + Ich	tthe|81.m00185			#N/A	#N/A	#N/A	#N/A	#N/A
OG4_26946	IMG5_129840	eukaryote	#N/A	Ptet + Tthe + Ich	tthe|81.m00185			#N/A	#N/A	#N/A	#N/A	#N/A
OG4_26946	IMG5_132460	eukaryote	#N/A	Ptet + Tthe + Ich	tthe|126.m00140			#N/A	#N/A	#N/A	#N/A	#N/A
OG4_26946	IMG5_139090	eukaryote	#N/A	Ptet + Tthe + Ich	tthe|126.m00140			#N/A	#N/A	#N/A	#N/A	#N/A
OG4_26946	IMG5_148550	eukaryote	#N/A	Ptet + Tthe + Ich	tthe|136.m00069			#N/A	#N/A	#N/A	#N/A	#N/A
OG4_26946	IMG5_149590	eukaryote	#N/A	Ptet + Tthe + Ich	tthe|142.m00085			#N/A	#N/A	#N/A	#N/A	#N/A
OG4_26946	IMG5_152100	eukaryote	#N/A	Ptet + Tthe + Ich	tthe|75.m00209			#N/A	#N/A	#N/A	#N/A	#N/A
OG4_26946	IMG5_165040	eukaryote	#N/A	Ptet + Tthe + Ich	tthe|81.m00185			#N/A	#N/A	#N/A	#N/A	#N/A
OG4_26946	IMG5_180530	eukaryote	#N/A	Ptet + Tthe + Ich	tthe|75.m00209			#N/A	#N/A	#N/A	#N/A	#N/A
OG4_26946	IMG5_180770	eukaryote	#N/A	Ptet + Tthe + Ich	tthe|5.m00432			#N/A	#N/A	#N/A	#N/A	#N/A
OG4_26946	IMG5_181880	eukaryote	#N/A	Ptet + Tthe + Ich	tthe|5.m00432			#N/A	#N/A	#N/A	#N/A	#N/A
OG4_26946	IMG5_185460	eukaryote	#N/A	Ptet + Tthe + Ich	tthe|81.m00185			#N/A	#N/A	#N/A	#N/A	#N/A
OG4_26946	IMG5_186690	eukaryote	#N/A	Ptet + Tthe + Ich	tthe|126.m00140			#N/A	#N/A	#N/A	#N/A	#N/A
OG4_26938	IMG5_054020	eukaryote	#N/A	Ptet + Tthe + Ich	tthe|427.m00006			#N/A	STE	STE11	2.7.11.1	2.7.11.1, (1)
OG4_26796	IMG5_075230	bacteria+eukaryote	#N/A	Ptet + Tthe + Ich	tthe|41.m00315			#N/A	#N/A	#N/A	#N/A	#N/A
OG4_26796	IMG5_133620	bacteria+eukaryote	#N/A	Ptet + Tthe + Ich	tthe|289.m00021			#N/A	#N/A	#N/A	#N/A	#N/A
OG4_26796	IMG5_140750	bacteria+eukaryote	#N/A	Ptet + Tthe + Ich	tthe|41.m00315			#N/A	#N/A	#N/A	#N/A	#N/A
OG4_26796	IMG5_148100	bacteria+eukaryote	#N/A	Ptet + Tthe + Ich	tthe|41.m00315			#N/A	#N/A	#N/A	#N/A	#N/A
OG4_26796	IMG5_167700	bacteria+eukaryote	#N/A	Ptet + Tthe + Ich	tthe|289.m00021			#N/A	#N/A	#N/A	#N/A	#N/A
OG4_26796	IMG5_167710	bacteria+eukaryote	#N/A	Ptet + Tthe + Ich	tthe|289.m00019			#N/A	#N/A	#N/A	#N/A	#N/A
OG4_26796	IMG5_171570	bacteria+eukaryote	#N/A	Ptet + Tthe + Ich	tthe|41.m00315			#N/A	#N/A	#N/A	#N/A	#N/A
OG4_26796	IMG5_193290	bacteria+eukaryote	#N/A	Ptet + Tthe + Ich	tthe|289.m00021			#N/A	#N/A	#N/A	#N/A	#N/A
OG4_26796	IMG5_194280	bacteria+eukaryote	#N/A	Ptet + Tthe + Ich	tthe|41.m00315			#N/A	#N/A	#N/A	#N/A	#N/A
OG4_26765	IMG5_076040	bacteria+eukaryote	#N/A	Ich specific	ggal|ENSGALP00000023272			#N/A	#N/A	#N/A	#N/A	#N/A
OG4_26702	IMG5_026190	Bacteria+archaea+eukaryote	#N/A	Ich specific	edis|EDI_088510			#N/A	#N/A	#N/A	#N/A	#N/A
OG4_26702	IMG5_042050	Bacteria+archaea+eukaryote	#N/A	Ich specific	edis|EDI_088510			#N/A	#N/A	#N/A	#N/A	#N/A
OG4_26702	IMG5_050110	Bacteria+archaea+eukaryote	#N/A	Ich specific	tcon|TcIL3000.0.43320			#N/A	#N/A	#N/A	#N/A	#N/A
OG4_26702	IMG5_050940	Bacteria+archaea+eukaryote	#N/A	Ich specific	tcon|TcIL3000.0.03700			#N/A	#N/A	#N/A	#N/A	#N/A
OG4_26702	IMG5_051690	Bacteria+archaea+eukaryote	#N/A	Ich specific	tcon|TcIL3000.0.03700			#N/A	#N/A	#N/A	#N/A	#N/A
OG4_26702	IMG5_054560	Bacteria+archaea+eukaryote	#N/A	Ich specific	edis|EDI_088510			#N/A	#N/A	#N/A	#N/A	#N/A
OG4_26702	IMG5_196510	Bacteria+archaea+eukaryote	#N/A	Ich specific	edis|EDI_088510			#N/A	#N/A	#N/A	#N/A	#N/A
OG4_26696	IMG5_130800	eukaryote	#N/A	Tthe + Ich	tthe|10.m00296			#N/A	#N/A	#N/A	#N/A	#N/A
OG4_26671	IMG5_014270	eukaryote	#N/A	Ptet + Tthe + Ich	tthe|81.m00150			#N/A	#N/A	#N/A	#N/A	#N/A
OG4_26671	IMG5_065220	eukaryote	#N/A	Ptet + Tthe + Ich	tthe|81.m00150			#N/A	#N/A	#N/A	#N/A	#N/A
OG4_26671	IMG5_123520	eukaryote	#N/A	Ptet + Tthe + Ich	tthe|81.m00150			#N/A	#N/A	#N/A	#N/A	#N/A
OG4_26671	IMG5_132040	eukaryote	#N/A	Ptet + Tthe + Ich	tthe|81.m00150			#N/A	#N/A	#N/A	#N/A	#N/A
OG4_26662	IMG5_017270	eukaryote	#N/A	Ich specific	cpip|CPIJ012362			#N/A	#N/A	#N/A	#N/A	#N/A
OG4_26662	IMG5_092100	eukaryote	#N/A	Ich specific	cpip|CPIJ012362			#N/A	#N/A	#N/A	#N/A	#N/A
OG4_26662	IMG5_115060	eukaryote	#N/A	Ich specific	cpip|CPIJ012362			#N/A	#N/A	#N/A	#N/A	#N/A
OG4_26662	IMG5_179430	eukaryote	#N/A	Ich specific	cpip|CPIJ012362			#N/A	#N/A	#N/A	#N/A	#N/A
OG4_26648	IMG5_128590	eukaryote	#N/A	Ptet + Tthe + Ich	tthe|123.m00128			#N/A	#N/A	#N/A	#N/A	#N/A
OG4_26599	IMG5_021440	eukaryote	#N/A	Ich specific	cele|WBGene00000025			#N/A	#N/A	#N/A	#N/A	#N/A
OG4_26543	IMG5_160930	eukaryote	#N/A	Ptet + Tthe + Ich	tthe|68.m00157			#N/A	#N/A	#N/A	#N/A	#N/A
OG4_26525	IMG5_033550	eukaryote	#N/A	Ptet + Tthe + Ich	tthe|185.m00072			#N/A	#N/A	#N/A	#N/A	#N/A
OG4_26525	IMG5_091790	eukaryote	#N/A	Ptet + Tthe + Ich	tthe|57.m00166			#N/A	#N/A	#N/A	#N/A	#N/A
OG4_26525	IMG5_101270	eukaryote	#N/A	Ptet + Tthe + Ich	tthe|130.m00122			#N/A	#N/A	#N/A	#N/A	#N/A
OG4_26525	IMG5_155830	eukaryote	#N/A	Ptet + Tthe + Ich	tthe|65.m00219			#N/A	#N/A	#N/A	#N/A	#N/A
OG4_26503	IMG5_129830	eukaryote	#N/A	Ptet + Tthe + Ich	tthe|36.m00241			#N/A	#N/A	#N/A	#N/A	#N/A
OG4_26113	IMG5_024610	eukaryote	#N/A	Ptet + Tthe + Ich	tthe|37.m00227			#N/A	#N/A	#N/A	#N/A	#N/A
OG4_26066	IMG5_194180	eukaryote	#N/A	Ptet + Tthe + Ich	tthe|18.m00348			#N/A	#N/A	#N/A	#N/A	#N/A
OG4_26029	IMG5_162430	eukaryote	#N/A	Ptet + Tthe + Ich	tthe|25.m00373			#N/A	#N/A	#N/A	#N/A	#N/A
OG4_26020	IMG5_002020	eukaryote	#N/A	Ptet + Tthe + Ich	tthe|58.m00154			#N/A	#N/A	#N/A	#N/A	#N/A
OG4_26020	IMG5_105040	eukaryote	#N/A	Ptet + Tthe + Ich	tthe|19.m00360			#N/A	#N/A	#N/A	#N/A	#N/A
OG4_26020	IMG5_168480	eukaryote	#N/A	Ptet + Tthe + Ich	tthe|42.m00246			#N/A	#N/A	#N/A	#N/A	#N/A
OG4_25965	IMG5_204450	eukaryote	metazoa only	Ich specific	cint|ENSCINP00000021067			#N/A	#N/A	#N/A	#N/A	#N/A
OG4_25943	IMG5_044760	eukaryote	#N/A	Tthe + Ich	tthe|7.m00504			#N/A	#N/A	#N/A	#N/A	#N/A
OG4_25898	IMG5_021970	bacteria+eukaryote	#N/A	Ich specific	ddis|DDB_G0280757			#N/A	#N/A	#N/A	#N/A	#N/A
OG4_25897	IMG5_064390	eukaryote	#N/A	Ptet + Tthe + Ich	tthe|29.m00228			#N/A	#N/A	#N/A	#N/A	#N/A
OG4_25897	IMG5_149570	eukaryote	#N/A	Ptet + Tthe + Ich	tthe|231.m00042			#N/A	#N/A	#N/A	#N/A	#N/A
OG4_25889	IMG5_171100	eukaryote	#N/A	Ptet + Tthe + Ich	tthe|51.m00285			#N/A	#N/A	#N/A	#N/A	#N/A
OG4_25883	IMG5_105530	eukaryote	#N/A	Ptet + Tthe + Ich	tthe|31.m00341			#N/A	#N/A	#N/A	#N/A	#N/A
OG4_25882	IMG5_061000	eukaryote	apicomplexa only	Ich specific	tann|TA03005			#N/A	#N/A	#N/A	#N/A	#N/A
OG4_25862	IMG5_015490	eukaryote	#N/A	Ptet + Tthe + Ich	tthe|97.m00152			#N/A	#N/A	#N/A	#N/A	#N/A
OG4_25749	IMG5_066060	eukaryote	#N/A	Tthe + Ich	tthe|51.m00194			#N/A	#N/A	#N/A	#N/A	#N/A
OG4_25669	IMG5_116230	eukaryote	#N/A	Ptet + Tthe + Ich	tthe|1.m00862			#N/A	#N/A	#N/A	#N/A	#N/A
OG4_25571	IMG5_166390	eukaryote	#N/A	Ptet + Tthe + Ich	pyoe|PY01343			#N/A	#N/A	#N/A	#N/A	#N/A
OG4_25486	IMG5_070640	eukaryote	#N/A	Ptet + Ich	pfal|PFL0575w			#N/A	#N/A	#N/A	#N/A	#N/A
OG4_25486	IMG5_155080	eukaryote	#N/A	Ptet + Ich	pfal|PFL0575w			#N/A	#N/A	#N/A	#N/A	#N/A
OG4_25482	IMG5_089460	eukaryote	#N/A	Ptet + Tthe + Ich	tthe|10.m00300			#N/A	#N/A	#N/A	#N/A	#N/A
OG4_25443	IMG5_173920	eukaryote	#N/A	Ptet + Tthe + Ich	tthe|133.m00089			#N/A	#N/A	#N/A	#N/A	#N/A
OG4_25248	IMG5_150380	eukaryote	#N/A	Tthe + Ich	tthe|87.m00255			#N/A	#N/A	#N/A	3.1.22.-	3.1.22.-, (3)
OG4_25223	IMG5_150220	eukaryote	#N/A	Ptet + Tthe + Ich	tthe|189.m00066			#N/A	#N/A	#N/A	#N/A	#N/A
OG4_25223	IMG5_179340	eukaryote	#N/A	Ptet + Tthe + Ich	tthe|189.m00066			#N/A	#N/A	#N/A	#N/A	#N/A
OG4_25221	IMG5_076300	eukaryote	#N/A	Ptet + Tthe + Ich	tthe|45.m00249			#N/A	#N/A	#N/A	#N/A	#N/A
OG4_25169	IMG5_148770	eukaryote	#N/A	Ptet + Tthe + Ich	tthe|22.m00326			#N/A	#N/A	#N/A	#N/A	#N/A
OG4_25169	IMG5_148780	eukaryote	#N/A	Ptet + Tthe + Ich	tthe|22.m00326			#N/A	#N/A	#N/A	#N/A	#N/A
OG4_25160	IMG5_070460	eukaryote	#N/A	Ptet + Tthe + Ich	tthe|7.m00477			#N/A	CK1	CK1	#N/A	#N/A
OG4_25160	IMG5_099630	eukaryote	#N/A	Ptet + Tthe + Ich	tthe|14.m00362			#N/A	CK1	CK1	#N/A	#N/A
OG4_25160	IMG5_159280	eukaryote	#N/A	Ptet + Tthe + Ich	tthe|14.m00362			PF00069	CK1	CK1	#N/A	#N/A
OG4_25010	IMG5_206859	eukaryote	#N/A	Ptet + Tthe + Ich	tthe|5.m00426			#N/A	#N/A	#N/A	#N/A	#N/A
OG4_24932	IMG5_080780	eukaryote	#N/A	Ptet + Tthe + Ich	tthe|40.m00292			#N/A	#N/A	#N/A	#N/A	#N/A
OG4_24932	IMG5_108550	eukaryote	#N/A	Ptet + Tthe + Ich	tthe|31.m00209			#N/A	#N/A	#N/A	#N/A	#N/A
OG4_24932	IMG5_146070	eukaryote	#N/A	Ptet + Tthe + Ich	tthe|88.m00113			#N/A	#N/A	#N/A	#N/A	#N/A
OG4_24932	IMG5_149450	eukaryote	#N/A	Ptet + Tthe + Ich	tthe|27.m00339			#N/A	#N/A	#N/A	#N/A	#N/A
OG4_24932	IMG5_169300	eukaryote	#N/A	Ptet + Tthe + Ich	tthe|149.m00052			#N/A	#N/A	#N/A	#N/A	#N/A
OG4_24932	IMG5_181280	eukaryote	#N/A	Ptet + Tthe + Ich	tthe|96.m00108			#N/A	#N/A	#N/A	#N/A	#N/A
OG4_24930	IMG5_003980	eukaryote	#N/A	Ptet + Tthe + Ich	tthe|27.m00292			#N/A	#N/A	#N/A	#N/A	#N/A
OG4_24930	IMG5_003990	eukaryote	#N/A	Ptet + Tthe + Ich	tthe|27.m00292			#N/A	#N/A	#N/A	#N/A	#N/A
OG4_24930	IMG5_004000	eukaryote	#N/A	Ptet + Tthe + Ich	tthe|27.m00292			#N/A	#N/A	#N/A	#N/A	#N/A
OG4_24930	IMG5_049370	eukaryote	#N/A	Ptet + Tthe + Ich	tthe|46.m00203			#N/A	#N/A	#N/A	#N/A	#N/A
OG4_24930	IMG5_049380	eukaryote	#N/A	Ptet + Tthe + Ich	tthe|46.m00203			#N/A	#N/A	#N/A	#N/A	#N/A
OG4_24930	IMG5_062530	eukaryote	#N/A	Ptet + Tthe + Ich	tthe|68.m00192			#N/A	#N/A	#N/A	#N/A	#N/A
OG4_24930	IMG5_062550	eukaryote	#N/A	Ptet + Tthe + Ich	tthe|68.m00192			#N/A	#N/A	#N/A	#N/A	#N/A
OG4_24930	IMG5_065360	eukaryote	#N/A	Ptet + Tthe + Ich	tthe|68.m00192			#N/A	#N/A	#N/A	#N/A	#N/A
OG4_24930	IMG5_065370	eukaryote	cililate specific	Ptet + Tthe + Ich	tthe|68.m00192			#N/A	#N/A	#N/A	#N/A	#N/A
OG4_24930	IMG5_065380	eukaryote	#N/A	Ptet + Tthe + Ich	tthe|68.m00192			#N/A	#N/A	#N/A	#N/A	#N/A
OG4_24930	IMG5_071800	eukaryote	#N/A	Ptet + Tthe + Ich	tthe|220.m00038			#N/A	#N/A	#N/A	#N/A	#N/A
OG4_24930	IMG5_071810	eukaryote	#N/A	Ptet + Tthe + Ich	tthe|220.m00038			#N/A	#N/A	#N/A	#N/A	#N/A
OG4_24930	IMG5_108120	eukaryote	#N/A	Ptet + Tthe + Ich	tthe|68.m00192			#N/A	#N/A	#N/A	#N/A	#N/A
OG4_24930	IMG5_108130	eukaryote	#N/A	Ptet + Tthe + Ich	tthe|68.m00192			#N/A	#N/A	#N/A	#N/A	#N/A
OG4_24930	IMG5_116080	eukaryote	#N/A	Ptet + Tthe + Ich	tthe|9.m00297			#N/A	#N/A	#N/A	#N/A	#N/A
OG4_24930	IMG5_126290	eukaryote	#N/A	Ptet + Tthe + Ich	tthe|188.m00051			#N/A	#N/A	#N/A	#N/A	#N/A
OG4_24930	IMG5_126300	eukaryote	#N/A	Ptet + Tthe + Ich	tthe|188.m00051			#N/A	#N/A	#N/A	#N/A	#N/A
OG4_24930	IMG5_126310	eukaryote	#N/A	Ptet + Tthe + Ich	tthe|188.m00051			#N/A	#N/A	#N/A	#N/A	#N/A
OG4_24930	IMG5_126610	eukaryote	#N/A	Ptet + Tthe + Ich	tthe|46.m00203			#N/A	#N/A	#N/A	#N/A	#N/A
OG4_24930	IMG5_126620	eukaryote	#N/A	Ptet + Tthe + Ich	tthe|46.m00203			#N/A	#N/A	#N/A	#N/A	#N/A
OG4_24930	IMG5_132330	eukaryote	cililate specific	Ptet + Tthe + Ich	tthe|188.m00051			#N/A	#N/A	#N/A	#N/A	#N/A
OG4_24930	IMG5_132830	eukaryote	#N/A	Ptet + Tthe + Ich	tthe|27.m00292			#N/A	#N/A	#N/A	#N/A	#N/A
OG4_24930	IMG5_135840	eukaryote	#N/A	Ptet + Tthe + Ich	tthe|68.m00192			#N/A	#N/A	#N/A	#N/A	#N/A
OG4_24930	IMG5_135850	eukaryote	#N/A	Ptet + Tthe + Ich	tthe|68.m00192			#N/A	#N/A	#N/A	#N/A	#N/A
OG4_24930	IMG5_137700	eukaryote	#N/A	Ptet + Tthe + Ich	tthe|3.m01983			#N/A	#N/A	#N/A	#N/A	#N/A
OG4_24930	IMG5_137710	eukaryote	#N/A	Ptet + Tthe + Ich	tthe|3.m01983			#N/A	#N/A	#N/A	#N/A	#N/A
OG4_24930	IMG5_159630	eukaryote	#N/A	Ptet + Tthe + Ich	tthe|188.m00051			#N/A	#N/A	#N/A	#N/A	#N/A
OG4_24930	IMG5_159640	eukaryote	#N/A	Ptet + Tthe + Ich	tthe|188.m00051			#N/A	#N/A	#N/A	#N/A	#N/A
OG4_24930	IMG5_162140	eukaryote	#N/A	Ptet + Tthe + Ich	tthe|46.m00203			#N/A	#N/A	#N/A	#N/A	#N/A
OG4_24930	IMG5_162150	eukaryote	#N/A	Ptet + Tthe + Ich	tthe|46.m00203			#N/A	#N/A	#N/A	#N/A	#N/A
OG4_24930	IMG5_178360	eukaryote	#N/A	Ptet + Tthe + Ich	tthe|71.m00160			#N/A	#N/A	#N/A	#N/A	#N/A
OG4_24930	IMG5_178370	eukaryote	#N/A	Ptet + Tthe + Ich	tthe|68.m00192			#N/A	#N/A	#N/A	#N/A	#N/A
OG4_24930	IMG5_178380	eukaryote	#N/A	Ptet + Tthe + Ich	tthe|68.m00192			#N/A	#N/A	#N/A	#N/A	#N/A
OG4_24930	IMG5_185600	eukaryote	#N/A	Ptet + Tthe + Ich	tthe|188.m00051			#N/A	#N/A	#N/A	#N/A	#N/A
OG4_24930	IMG5_185610	eukaryote	#N/A	Ptet + Tthe + Ich	tthe|68.m00192			#N/A	#N/A	#N/A	#N/A	#N/A
OG4_24930	IMG5_186770	eukaryote	#N/A	Ptet + Tthe + Ich	tthe|27.m00292			#N/A	#N/A	#N/A	#N/A	#N/A
OG4_24930	IMG5_189090	eukaryote	#N/A	Ptet + Tthe + Ich	tthe|46.m00203			#N/A	#N/A	#N/A	#N/A	#N/A
OG4_24930	IMG5_190300	eukaryote	#N/A	Ptet + Tthe + Ich	tthe|188.m00051			#N/A	#N/A	#N/A	#N/A	#N/A
OG4_24930	IMG5_193770	eukaryote	#N/A	Ptet + Tthe + Ich	tthe|68.m00192			#N/A	#N/A	#N/A	#N/A	#N/A
OG4_24927	IMG5_055310	eukaryote	#N/A	Tthe + Ich	tthe|33.m00253			#N/A	#N/A	#N/A	#N/A	#N/A
OG4_24911	IMG5_171450	eukaryote	#N/A	Ptet + Tthe + Ich	tthe|318.m00017			#N/A	#N/A	#N/A	#N/A	#N/A
OG4_24894	IMG5_156540	eukaryote	#N/A	Ptet + Tthe + Ich	tthe|2.m02214			#N/A	#N/A	#N/A	#N/A	#N/A
OG4_24894	IMG5_156560	eukaryote	#N/A	Ptet + Tthe + Ich	tthe|2.m02095			#N/A	#N/A	#N/A	#N/A	#N/A
OG4_24843	IMG5_178900	eukaryote	#N/A	Ptet + Tthe + Ich	tthe|1.m01107			#N/A	#N/A	#N/A	#N/A	#N/A
OG4_24807	IMG5_092720	eukaryote	#N/A	Ptet + Tthe + Ich	tthe|105.m00103			#N/A	#N/A	#N/A	#N/A	#N/A
OG4_24807	IMG5_190620	eukaryote	#N/A	Ptet + Tthe + Ich	tthe|132.m00116			#N/A	#N/A	#N/A	#N/A	#N/A
OG4_24779	IMG5_162360	eukaryote	#N/A	Ptet + Tthe + Ich	tthe|3.m01840			#N/A	#N/A	#N/A	#N/A	#N/A
OG4_24556	IMG5_162380	eukaryote	#N/A	Ptet + Tthe + Ich	tthe|3.m01695			#N/A	#N/A	#N/A	#N/A	#N/A
OG4_24507	IMG5_084930	Bacteria+archaea+eukaryote	#N/A	Ptet + Tthe + Ich	tthe|54.m00195			#N/A	#N/A	#N/A	#N/A	2.1.1.-, (2)
OG4_24407	IMG5_161370	eukaryote	#N/A	Ptet + Tthe + Ich	tthe|43.m00275			#N/A	#N/A	#N/A	#N/A	#N/A
OG4_24405	IMG5_188030	eukaryote	#N/A	Ptet + Tthe + Ich	tthe|125.m00128			#N/A	#N/A	#N/A	#N/A	#N/A
OG4_24297	IMG5_068420	bacteria+eukaryote	#N/A	Ptet + Tthe + Ich	tthe|7.m00320			#N/A	#N/A	#N/A	#N/A	#N/A
OG4_24252	IMG5_189670	eukaryote	#N/A	Ptet + Tthe + Ich	tthe|16.m00278			PF00069	STE	STE11	2.7.11.1	2.7.11.1, (1); 2.7.11.25, (1); 2.7.1.-, (1)
OG4_24243	IMG5_011220	Bacteria+archaea+eukaryote	#N/A	Ptet + Tthe + Ich	tthe|209.m00062			#N/A	#N/A	#N/A	1.11.1.15	1.11.1.15, (2)
OG4_24243	IMG5_111150	Bacteria+archaea+eukaryote	#N/A	Ptet + Tthe + Ich	tthe|140.m00076			#N/A	#N/A	#N/A	1.11.1.15	1.11.1.15, (2)
OG4_24243	IMG5_172900	Bacteria+archaea+eukaryote	#N/A	Ptet + Tthe + Ich	tthe|140.m00076			#N/A	#N/A	#N/A	1.11.1.15	1.11.1.15, (2)
OG4_24243	IMG5_172910	Bacteria+archaea+eukaryote	#N/A	Ptet + Tthe + Ich	tthe|140.m00076			#N/A	#N/A	#N/A	1.11.1.15	1.11.1.15, (2)
OG4_24179	IMG5_192300	bacteria+eukaryote	#N/A	Ptet + Tthe + Ich	tthe|44.m00155			#N/A	#N/A	#N/A	#N/A	2.7.11.1, (1)
OG4_24168	IMG5_060910	eukaryote	#N/A	Ptet + Tthe + Ich	tthe|14.m00330			PF00069	STE	STE11	2.7.11.1	2.7.11.1, (1); 2.7.1.-, (1)
OG4_24098	IMG5_102580	eukaryote	#N/A	Tthe + Ich	tthe|49.m00161			#N/A	#N/A	#N/A	#N/A	#N/A
OG4_24098	IMG5_105320	eukaryote	#N/A	Tthe + Ich	tthe|94.m00117			#N/A	#N/A	#N/A	#N/A	#N/A
OG4_23944	IMG5_181430	Bacteria+archaea+eukaryote	#N/A	Ich specific	sman|Smp_054190			#N/A	#N/A	#N/A	#N/A	#N/A
OG4_23910	IMG5_159920	bacteria+eukaryote	#N/A	Ich specific	crei|181768			#N/A	#N/A	#N/A	#N/A	#N/A
OG4_23898	IMG5_182930	bacteria+eukaryote	#N/A	Ptet + Tthe + Ich	tthe|12.m00471			#N/A	#N/A	#N/A	#N/A	#N/A
OG4_23841	IMG5_185380	archaea+eukaryote	#N/A	Ptet + Tthe + Ich	tthe|96.m00156			#N/A	#N/A	#N/A	#N/A	#N/A
OG4_23828	IMG5_029310	eukaryote	#N/A	Ptet + Tthe + Ich	tthe|4.m00508			#N/A	#N/A	#N/A	#N/A	#N/A
OG4_23791	IMG5_065330	eukaryote	#N/A	Ptet + Tthe + Ich	tthe|36.m00174			#N/A	#N/A	#N/A	3.6.3.1, 4.6.1.1	4.6.1.1, (1); 4.6.1.2, (1); 3.6.3.1, (1)
OG4_23791	IMG5_065340	eukaryote	#N/A	Ptet + Tthe + Ich	tthe|36.m00174			#N/A	#N/A	#N/A	3.6.3.1, 4.6.1.1	4.6.1.1, (1); 4.6.1.2, (1); 3.6.3.1, (1)
OG4_23791	IMG5_065350	eukaryote	#N/A	Ptet + Tthe + Ich	tthe|36.m00174			#N/A	#N/A	#N/A	3.6.3.1, 4.6.1.1	4.6.1.1, (1); 4.6.1.2, (1); 3.6.3.1, (1)
OG4_23791	IMG5_076200	eukaryote	#N/A	Ptet + Tthe + Ich	tthe|48.m00176			#N/A	#N/A	#N/A	3.6.3.1, 4.6.1.1	4.6.1.1, (1); 4.6.1.2, (1); 3.6.3.1, (1)
OG4_23791	IMG5_121780	eukaryote	#N/A	Ptet + Tthe + Ich	tthe|57.m00225			#N/A	#N/A	#N/A	3.6.3.1, 4.6.1.1	4.6.1.1, (1); 4.6.1.2, (1); 3.6.3.1, (1)
OG4_23791	IMG5_134360	eukaryote	#N/A	Ptet + Tthe + Ich	tthe|36.m00174			#N/A	#N/A	#N/A	3.6.3.1, 4.6.1.1	4.6.1.1, (1); 4.6.1.2, (1); 3.6.3.1, (1)
OG4_23791	IMG5_149600	eukaryote	#N/A	Ptet + Tthe + Ich	tthe|36.m00174			#N/A	#N/A	#N/A	3.6.3.1, 4.6.1.1	4.6.1.1, (1); 4.6.1.2, (1); 3.6.3.1, (1)
OG4_23791	IMG5_185650	eukaryote	#N/A	Ptet + Tthe + Ich	tthe|36.m00174			#N/A	#N/A	#N/A	3.6.3.1, 4.6.1.1	4.6.1.1, (1); 4.6.1.2, (1); 3.6.3.1, (1)
OG4_23664	IMG5_002490	eukaryote	#N/A	Ptet + Tthe + Ich	tthe|10.m00330			#N/A	#N/A	#N/A	#N/A	#N/A
OG4_23563	IMG5_191030	eukaryote	#N/A	Ptet + Tthe + Ich	tthe|16.m00501			#N/A	#N/A	#N/A	#N/A	#N/A
OG4_23467	IMG5_144820	eukaryote	#N/A	Ptet + Tthe + Ich	tthe|25.m00407			#N/A	#N/A	#N/A	#N/A	#N/A
OG4_23414	IMG5_034460	eukaryote	#N/A	Ptet + Tthe + Ich	tthe|9.m00457			#N/A	Other	Ciliate-B1	2.7.10.1	2.7.10.1, (2)
OG4_23414	IMG5_049800	eukaryote	#N/A	Ptet + Tthe + Ich	tthe|12.m00529			#N/A	Other	Ciliate-B1	2.7.10.1	2.7.10.1, (2)
OG4_23414	IMG5_134000	eukaryote	#N/A	Ptet + Tthe + Ich	tthe|73.m00179			PF00069	Other	Ciliate-E2	2.7.10.1	2.7.10.1, (2)
OG4_23367	IMG5_134820	eukaryote	#N/A	Ptet + Tthe + Ich	tthe|62.m00250			#N/A	#N/A	#N/A	#N/A	#N/A
OG4_23349	IMG5_002830	eukaryote	#N/A	Ptet + Tthe + Ich	tthe|22.m00204			#N/A	#N/A	#N/A	#N/A	#N/A
OG4_23317	IMG5_013190	eukaryote	#N/A	Ptet + Tthe + Ich	tthe|202.m00057			#N/A	#N/A	#N/A	#N/A	#N/A
OG4_23309	IMG5_059960	eukaryote	#N/A	Tthe + Ich	tthe|25.m00262			#N/A	#N/A	#N/A	#N/A	#N/A
OG4_23309	IMG5_113430	eukaryote	#N/A	Tthe + Ich	tthe|25.m00263			#N/A	#N/A	#N/A	#N/A	#N/A
OG4_23309	IMG5_144200	eukaryote	#N/A	Tthe + Ich	tthe|46.m00226			#N/A	#N/A	#N/A	#N/A	#N/A
OG4_23309	IMG5_189820	eukaryote	#N/A	Tthe + Ich	tthe|46.m00226			#N/A	#N/A	#N/A	#N/A	#N/A
OG4_23212	IMG5_174900	eukaryote	#N/A	Ptet + Tthe + Ich	tthe|197.m00060			#N/A	#N/A	#N/A	#N/A	#N/A
OG4_23199	IMG5_002140	eukaryote	#N/A	Ptet + Tthe + Ich	tthe|7.m00540			#N/A	#N/A	#N/A	#N/A	#N/A
OG4_23199	IMG5_072660	eukaryote	#N/A	Ptet + Tthe + Ich	tthe|7.m00540			#N/A	#N/A	#N/A	#N/A	#N/A
OG4_23134	IMG5_063450	eukaryote	#N/A	Ptet + Tthe + Ich	bmaa|14948.m00288			#N/A	#N/A	#N/A	#N/A	#N/A
OG4_23134	IMG5_195670	eukaryote	#N/A	Ptet + Tthe + Ich	bmaa|14672.m00017			#N/A	#N/A	#N/A	#N/A	#N/A
OG4_23134	IMG5_196100	eukaryote	#N/A	Ptet + Tthe + Ich	tthe|97.m00099			#N/A	#N/A	#N/A	#N/A	#N/A
OG4_22941	IMG5_053980	bacteria+eukaryote	#N/A	Tthe + Ich	tthe|83.m00198			#N/A	#N/A	#N/A	#N/A	#N/A
OG4_22877	IMG5_126420	eukaryote	#N/A	Ptet + Tthe + Ich	tthe|123.m00090			#N/A	#N/A	#N/A	#N/A	#N/A
OG4_22866	IMG5_023470	eukaryote	#N/A	Ptet + Tthe + Ich	tthe|92.m00124			#N/A	Other	Ciliate-E3	#N/A	#N/A
OG4_22866	IMG5_030440	eukaryote	#N/A	Ptet + Tthe + Ich	tthe|92.m00124			#N/A	Other	Ciliate-E3	#N/A	#N/A
OG4_22866	IMG5_080820	eukaryote	#N/A	Ptet + Tthe + Ich	tthe|92.m00124			#N/A	Other	Ciliate-E3	#N/A	#N/A
OG4_22866	IMG5_083330	eukaryote	#N/A	Ptet + Tthe + Ich	tthe|33.m00303			#N/A	#N/A	#N/A	#N/A	#N/A
OG4_22866	IMG5_187250	eukaryote	#N/A	Ptet + Tthe + Ich	tthe|92.m00124			#N/A	Other	Ciliate-E3	#N/A	#N/A
OG4_22866	IMG5_197050	eukaryote	#N/A	Ptet + Tthe + Ich	tthe|92.m00124			#N/A	Other	Ciliate-E3	#N/A	#N/A
OG4_22854	IMG5_057020	eukaryote	#N/A	Tthe + Ich	tthe|27.m00358			PF00069	#N/A	#N/A	#N/A	#N/A
OG4_22854	IMG5_071540	eukaryote	#N/A	Tthe + Ich	tthe|27.m00359			#N/A	#N/A	#N/A	#N/A	#N/A
OG4_22854	IMG5_098160	eukaryote	#N/A	Tthe + Ich	tthe|132.m00119			#N/A	#N/A	#N/A	#N/A	#N/A
OG4_22854	IMG5_155300	eukaryote	#N/A	Tthe + Ich	tthe|132.m00119			#N/A	#N/A	#N/A	#N/A	#N/A
OG4_22854	IMG5_174930	eukaryote	#N/A	Tthe + Ich	tthe|132.m00119			#N/A	#N/A	#N/A	#N/A	#N/A
OG4_22825	IMG5_159820	eukaryote	#N/A	Ich specific	mdom|ENSMODP00000036128			#N/A	#N/A	#N/A	#N/A	#N/A
OG4_22821	IMG5_136220	archaea+eukaryote	#N/A	Ptet + Tthe + Ich	pyoe|PY05925			#N/A	#N/A	#N/A	#N/A	#N/A
OG4_22727	IMG5_027870	eukaryote	#N/A	Ptet + Tthe + Ich	tthe|14.m00262			#N/A	#N/A	#N/A	#N/A	#N/A
OG4_22727	IMG5_064190	eukaryote	#N/A	Ptet + Tthe + Ich	dmel|FBpp0074389			#N/A	#N/A	#N/A	#N/A	#N/A
OG4_22727	IMG5_104220	eukaryote	#N/A	Ptet + Tthe + Ich	tthe|14.m00262			#N/A	#N/A	#N/A	#N/A	#N/A
OG4_22727	IMG5_144610	eukaryote	#N/A	Ptet + Tthe + Ich	tthe|14.m00261			#N/A	#N/A	#N/A	#N/A	#N/A
OG4_22727	IMG5_156820	eukaryote	#N/A	Ptet + Tthe + Ich	tthe|14.m00261			#N/A	#N/A	#N/A	#N/A	#N/A
OG4_22727	IMG5_163910	eukaryote	#N/A	Ptet + Tthe + Ich	tthe|14.m00261			#N/A	#N/A	#N/A	#N/A	#N/A
OG4_22727	IMG5_167130	eukaryote	#N/A	Ptet + Tthe + Ich	tthe|14.m00261			#N/A	#N/A	#N/A	#N/A	#N/A
OG4_22727	IMG5_181590	eukaryote	#N/A	Ptet + Tthe + Ich	tthe|14.m00262			#N/A	#N/A	#N/A	#N/A	#N/A
OG4_22727	IMG5_181980	eukaryote	#N/A	Ptet + Tthe + Ich	tthe|14.m00261			#N/A	#N/A	#N/A	#N/A	#N/A
OG4_22727	IMG5_202660	eukaryote	#N/A	Ptet + Tthe + Ich	tthe|14.m00261			#N/A	#N/A	#N/A	#N/A	#N/A
OG4_22723	IMG5_118840	eukaryote	#N/A	Ptet + Tthe + Ich	tthe|25.m00376			#N/A	#N/A	#N/A	#N/A	#N/A
OG4_22723	IMG5_203690	eukaryote	#N/A	Ptet + Tthe + Ich	tthe|117.m00113			#N/A	#N/A	#N/A	#N/A	#N/A
OG4_22695	IMG5_023460	eukaryote	#N/A	Ptet + Tthe + Ich	tthe|5.m00491			#N/A	#N/A	#N/A	#N/A	#N/A
OG4_22695	IMG5_054290	eukaryote	#N/A	Ptet + Tthe + Ich	tthe|69.m00170			#N/A	#N/A	#N/A	#N/A	#N/A
OG4_22695	IMG5_056790	eukaryote	#N/A	Ptet + Tthe + Ich	tthe|16.m00449			#N/A	#N/A	#N/A	#N/A	#N/A
OG4_22695	IMG5_062670	eukaryote	#N/A	Ptet + Tthe + Ich	tthe|5.m00491			#N/A	#N/A	#N/A	#N/A	#N/A
OG4_22695	IMG5_078660	eukaryote	#N/A	Ptet + Tthe + Ich	tthe|40.m00189			#N/A	#N/A	#N/A	#N/A	#N/A
OG4_22695	IMG5_089150	eukaryote	#N/A	Ptet + Tthe + Ich	tthe|69.m00170			#N/A	#N/A	#N/A	#N/A	#N/A
OG4_22695	IMG5_101480	eukaryote	#N/A	Ptet + Tthe + Ich	tthe|16.m00449			#N/A	#N/A	#N/A	#N/A	#N/A
OG4_22695	IMG5_102710	eukaryote	#N/A	Ptet + Tthe + Ich	tthe|10.m00476			#N/A	#N/A	#N/A	#N/A	#N/A
OG4_22695	IMG5_107520	eukaryote	#N/A	Ptet + Tthe + Ich	tthe|69.m00170			#N/A	#N/A	#N/A	#N/A	#N/A
OG4_22695	IMG5_118360	eukaryote	#N/A	Ptet + Tthe + Ich	tthe|16.m00449			#N/A	#N/A	#N/A	#N/A	#N/A
OG4_22695	IMG5_131850	eukaryote	#N/A	Ptet + Tthe + Ich	tthe|5.m00491			#N/A	#N/A	#N/A	#N/A	#N/A
OG4_22695	IMG5_137820	eukaryote	#N/A	Ptet + Tthe + Ich	tthe|5.m00491			#N/A	#N/A	#N/A	#N/A	#N/A
OG4_22695	IMG5_146560	eukaryote	#N/A	Ptet + Tthe + Ich	tthe|5.m00491			#N/A	#N/A	#N/A	#N/A	#N/A
OG4_22695	IMG5_160900	eukaryote	#N/A	Ptet + Tthe + Ich	tthe|69.m00170			#N/A	#N/A	#N/A	#N/A	#N/A
OG4_22695	IMG5_167060	eukaryote	#N/A	Ptet + Tthe + Ich	tthe|69.m00170			#N/A	#N/A	#N/A	#N/A	#N/A
OG4_22695	IMG5_168490	eukaryote	#N/A	Ptet + Tthe + Ich	tthe|16.m00449			#N/A	#N/A	#N/A	#N/A	#N/A
OG4_22695	IMG5_170870	eukaryote	#N/A	Ptet + Tthe + Ich	tthe|16.m00449			#N/A	#N/A	#N/A	#N/A	#N/A
OG4_22695	IMG5_189440	eukaryote	#N/A	Ptet + Tthe + Ich	tthe|40.m00189			#N/A	#N/A	#N/A	#N/A	#N/A
OG4_22685	IMG5_111110	Bacteria+archaea+eukaryote	#N/A	Tthe + Ich	tthe|67.m00190			#N/A	#N/A	#N/A	#N/A	#N/A
OG4_22665	IMG5_000690	eukaryote	#N/A	Ptet + Tthe + Ich	tthe|75.m00160			#N/A	#N/A	#N/A	3.1.3.48	3.1.3.48, (3)
OG4_22665	IMG5_074980	eukaryote	#N/A	Ptet + Tthe + Ich	tthe|75.m00160			#N/A	#N/A	#N/A	3.1.3.48	3.1.3.48, (3)
OG4_22665	IMG5_149470	eukaryote	#N/A	Ptet + Tthe + Ich	tthe|75.m00160			#N/A	#N/A	#N/A	3.1.3.48	3.1.3.48, (3)
OG4_22665	IMG5_183800	eukaryote	cililate specific	Ptet + Tthe + Ich	tthe|75.m00155			#N/A	#N/A	#N/A	3.1.3.48	3.1.3.48, (3)
OG4_22644	IMG5_093050	eukaryote	#N/A	Ptet + Tthe + Ich	tthe|24.m00296			#N/A	Other	Ciliate-A7	#N/A	#N/A
OG4_22554	IMG5_068720	eukaryote	#N/A	Ptet + Tthe + Ich	tthe|11.m00480			#N/A	#N/A	#N/A	#N/A	#N/A
OG4_22536	IMG5_125420	eukaryote	#N/A	Ptet + Tthe + Ich	tthe|46.m00273			#N/A	Atypical	Alpha	#N/A	2.7.11.1, (1)
OG4_22536	IMG5_202040	eukaryote	#N/A	Ptet + Tthe + Ich	tthe|46.m00273			#N/A	Atypical	Alpha	#N/A	2.7.11.1, (1)
OG4_22503	IMG5_063170	eukaryote	#N/A	Ptet + Tthe + Ich	tthe|142.m00072			#N/A	#N/A	#N/A	#N/A	#N/A
OG4_22503	IMG5_181220	eukaryote	#N/A	Ptet + Tthe + Ich	tthe|142.m00072			#N/A	#N/A	#N/A	#N/A	#N/A
OG4_22439	IMG5_070100	eukaryote	#N/A	Tthe + Ich	tthe|162.m00059			#N/A	#N/A	#N/A	#N/A	#N/A
OG4_22439	IMG5_078320	eukaryote	#N/A	Tthe + Ich	tthe|133.m00070			#N/A	#N/A	#N/A	#N/A	#N/A
OG4_22439	IMG5_102190	eukaryote	#N/A	Tthe + Ich	tthe|49.m00174			#N/A	#N/A	#N/A	#N/A	#N/A
OG4_22439	IMG5_102210	eukaryote	#N/A	Tthe + Ich	tthe|49.m00174			#N/A	#N/A	#N/A	#N/A	#N/A
OG4_22439	IMG5_110220	eukaryote	#N/A	Tthe + Ich	tthe|68.m00231			#N/A	#N/A	#N/A	#N/A	#N/A
OG4_22439	IMG5_132790	eukaryote	#N/A	Tthe + Ich	tthe|49.m00174			#N/A	#N/A	#N/A	#N/A	#N/A
OG4_22439	IMG5_132800	eukaryote	#N/A	Tthe + Ich	tthe|133.m00070			#N/A	#N/A	#N/A	#N/A	#N/A
OG4_22439	IMG5_132810	eukaryote	#N/A	Tthe + Ich	tthe|162.m00059			#N/A	#N/A	#N/A	#N/A	#N/A
OG4_22439	IMG5_154940	eukaryote	#N/A	Tthe + Ich	tthe|49.m00178			#N/A	#N/A	#N/A	#N/A	#N/A
OG4_22408	IMG5_065000	eukaryote	#N/A	Ptet + Tthe + Ich	tthe|170.m00064			#N/A	#N/A	#N/A	#N/A	#N/A
OG4_22368	IMG5_147730	eukaryote	#N/A	Tthe + Ich	tthe|4.m00391			#N/A	#N/A	#N/A	#N/A	#N/A
OG4_22367	IMG5_150730	eukaryote	#N/A	Ptet + Tthe + Ich	tthe|15.m00328			#N/A	#N/A	#N/A	#N/A	#N/A
OG4_22353	IMG5_026770	bacteria+eukaryote	#N/A	Ich specific	rcom|27798.m000602			#N/A	#N/A	#N/A	#N/A	#N/A
OG4_22353	IMG5_173800	bacteria+eukaryote	#N/A	Ich specific	tpse|e_gw1.8.269.1			#N/A	#N/A	#N/A	#N/A	#N/A
OG4_22342	IMG5_113580	eukaryote	#N/A	Ptet + Tthe + Ich	tthe|7.m00438			#N/A	#N/A	#N/A	#N/A	#N/A
OG4_22325	IMG5_007780	eukaryote	#N/A	Ptet + Tthe + Ich	tthe|31.m00296			#N/A	#N/A	#N/A	#N/A	#N/A
OG4_22299	IMG5_010890	eukaryote	#N/A	Ptet + Tthe + Ich	tthe|24.m00255			#N/A	#N/A	#N/A	#N/A	#N/A
OG4_22299	IMG5_098690	eukaryote	#N/A	Ptet + Tthe + Ich	tthe|100.m00158			#N/A	#N/A	#N/A	#N/A	#N/A
OG4_22299	IMG5_107320	eukaryote	#N/A	Ptet + Tthe + Ich	tthe|116.m00113			#N/A	#N/A	#N/A	#N/A	#N/A
OG4_22299	IMG5_187800	eukaryote	#N/A	Ptet + Tthe + Ich	tthe|24.m00255			#N/A	#N/A	#N/A	#N/A	#N/A
OG4_22299	IMG5_202790	eukaryote	#N/A	Ptet + Tthe + Ich	tthe|86.m00127			#N/A	#N/A	#N/A	#N/A	#N/A
OG4_22290	IMG5_112000	eukaryote	#N/A	Ptet + Tthe + Ich	tthe|32.m00212			#N/A	#N/A	#N/A	#N/A	#N/A
OG4_22290	IMG5_113470	eukaryote	#N/A	Ptet + Tthe + Ich	tthe|32.m00212			#N/A	#N/A	#N/A	#N/A	#N/A
OG4_22279	IMG5_021860	eukaryote	#N/A	Ptet + Tthe + Ich	tthe|171.m00066			PF00069	Other	Aur	2.7.11.1	2.7.11.1, (5)
OG4_22279	IMG5_034450	eukaryote	#N/A	Ptet + Tthe + Ich	tthe|166.m00053			PF00069	Other	Aur	2.7.11.1	2.7.11.1, (5)
OG4_22279	IMG5_036480	eukaryote	#N/A	Ptet + Tthe + Ich	tthe|43.m00272			PF00069	Other	Aur	2.7.11.1	2.7.11.1, (5)
OG4_22279	IMG5_067040	eukaryote	#N/A	Ptet + Tthe + Ich	tthe|43.m00272			PF00069	Other	Aur	2.7.11.1	2.7.11.1, (5)
OG4_22279	IMG5_086280	eukaryote	#N/A	Ptet + Tthe + Ich	tthe|171.m00066			PF00069	Other	Aur	2.7.11.1	2.7.11.1, (5)
OG4_22279	IMG5_100910	eukaryote	#N/A	Ptet + Tthe + Ich	tthe|35.m00179			PF00069	Other	Aur	2.7.11.1	2.7.11.1, (5)
OG4_22279	IMG5_102530	eukaryote	#N/A	Ptet + Tthe + Ich	tthe|35.m00179			PF00069	Other	Aur	2.7.11.1	2.7.11.1, (5)
OG4_22279	IMG5_103600	eukaryote	#N/A	Ptet + Tthe + Ich	tthe|59.m00274			PF00069	Other	Aur	2.7.11.1	2.7.11.1, (5)
OG4_22279	IMG5_106470	eukaryote	#N/A	Ptet + Tthe + Ich	tthe|43.m00272			PF00069	Other	Aur	2.7.11.1	2.7.11.1, (5)
OG4_22279	IMG5_116760	eukaryote	#N/A	Ptet + Tthe + Ich	tthe|59.m00274			#N/A	Other	Aur	2.7.11.1	2.7.11.1, (5)
OG4_22279	IMG5_116790	eukaryote	#N/A	Ptet + Tthe + Ich	tthe|171.m00066			PF00069	Other	Aur	2.7.11.1	2.7.11.1, (5)
OG4_22279	IMG5_117150	eukaryote	#N/A	Ptet + Tthe + Ich	tthe|171.m00066			PF00069	Other	Aur	2.7.11.1	2.7.11.1, (5)
OG4_22279	IMG5_117960	eukaryote	#N/A	Ptet + Tthe + Ich	tthe|171.m00066			PF00069	Other	Aur	2.7.11.1	2.7.11.1, (5)
OG4_22279	IMG5_121170	eukaryote	#N/A	Ptet + Tthe + Ich	tthe|171.m00066			PF00069	Other	Aur	2.7.11.1	2.7.11.1, (5)
OG4_22279	IMG5_128330	eukaryote	#N/A	Ptet + Tthe + Ich	tthe|59.m00274			PF00069	Other	Aur	2.7.11.1	2.7.11.1, (5)
OG4_22279	IMG5_145210	eukaryote	cililate specific	Ptet + Tthe + Ich	tthe|59.m00274			PF00069	Other	Aur	2.7.11.1	2.7.11.1, (5)
OG4_22279	IMG5_150230	eukaryote	#N/A	Ptet + Tthe + Ich	tthe|59.m00274			PF00069	Other	Aur	2.7.11.1	2.7.11.1, (5)
OG4_22279	IMG5_156370	eukaryote	#N/A	Ptet + Tthe + Ich	tthe|166.m00053			PF00069	Other	Aur	2.7.11.1	2.7.11.1, (5)
OG4_22279	IMG5_165410	eukaryote	cililate specific	Ptet + Tthe + Ich	tthe|59.m00274			PF00069	Other	Aur	2.7.11.1	2.7.11.1, (5)
OG4_22279	IMG5_168540	eukaryote	#N/A	Ptet + Tthe + Ich	tthe|35.m00179			#N/A	Other	Aur	2.7.11.1	2.7.11.1, (5)
OG4_22279	IMG5_169080	eukaryote	#N/A	Ptet + Tthe + Ich	tthe|171.m00066			PF00069	Other	Aur	2.7.11.1	2.7.11.1, (5)
OG4_22279	IMG5_170440	eukaryote	#N/A	Ptet + Tthe + Ich	tthe|171.m00066			#N/A	Other	Aur	2.7.11.1	2.7.11.1, (5)
OG4_22279	IMG5_174750	eukaryote	#N/A	Ptet + Tthe + Ich	tthe|171.m00066			PF00069	Other	Aur	2.7.11.1	2.7.11.1, (5)
OG4_22279	IMG5_174770	eukaryote	#N/A	Ptet + Tthe + Ich	tthe|59.m00274			#N/A	Other	Aur	2.7.11.1	2.7.11.1, (5)
OG4_22279	IMG5_175500	eukaryote	#N/A	Ptet + Tthe + Ich	tthe|43.m00272			PF00069	Other	Aur	2.7.11.1	2.7.11.1, (5)
OG4_22279	IMG5_179970	eukaryote	#N/A	Ptet + Tthe + Ich	tthe|171.m00066			PF00069	Other	Aur	2.7.11.1	2.7.11.1, (5)
OG4_22279	IMG5_181560	eukaryote	#N/A	Ptet + Tthe + Ich	tthe|171.m00066			PF00069	Other	Aur	2.7.11.1	2.7.11.1, (5)
OG4_22279	IMG5_193100	eukaryote	#N/A	Ptet + Tthe + Ich	tthe|43.m00272			PF00069	Other	Aur	2.7.11.1	2.7.11.1, (5)
OG4_22259	IMG5_198730	eukaryote	#N/A	Ptet + Tthe + Ich	tthe|6.m00578			#N/A	#N/A	#N/A	#N/A	#N/A
OG4_22213	IMG5_091740	eukaryote	#N/A	Ptet + Tthe + Ich	tthe|67.m00240			#N/A	#N/A	#N/A	#N/A	#N/A
OG4_22213	IMG5_204460	eukaryote	#N/A	Ptet + Tthe + Ich	tthe|67.m00240			#N/A	#N/A	#N/A	#N/A	#N/A
OG4_22204	IMG5_132960	eukaryote	#N/A	Tthe + Ich	tthe|13.m00482			#N/A	#N/A	#N/A	#N/A	#N/A
OG4_22172	IMG5_198140	eukaryote	#N/A	Ptet + Tthe + Ich	tthe|350.m00011			#N/A	#N/A	#N/A	#N/A	#N/A
OG4_22126	IMG5_103550	bacteria+eukaryote	#N/A	Ich specific	rsol|NP_521680			#N/A	#N/A	#N/A	#N/A	#N/A
OG4_22120	IMG5_147110	eukaryote	#N/A	Ptet + Tthe + Ich	tthe|46.m00291			#N/A	#N/A	#N/A	#N/A	#N/A
OG4_22107	IMG5_183230	eukaryote	#N/A	Ptet + Tthe + Ich	tthe|87.m00254			#N/A	#N/A	#N/A	#N/A	#N/A
OG4_22102	IMG5_169120	bacteria+eukaryote	#N/A	Ptet + Tthe + Ich	tthe|17.m00253			#N/A	#N/A	#N/A	#N/A	#N/A
OG4_22083	IMG5_002960	bacteria+eukaryote	#N/A	Ptet + Tthe + Ich	tthe|3.m02001			#N/A	#N/A	#N/A	2.7.1.4	2.7.1.4, (3); 2.7.1.55, (1)
OG4_22025	IMG5_168500	eukaryote	#N/A	Ptet + Tthe + Ich	tthe|13.m00532			#N/A	#N/A	#N/A	#N/A	#N/A
OG4_22021	IMG5_079250	eukaryote	#N/A	Ptet + Tthe + Ich	tthe|3.m01957			#N/A	#N/A	#N/A	#N/A	#N/A
OG4_22010	IMG5_168570	eukaryote	#N/A	Ptet + Tthe + Ich	tthe|291.m00029			#N/A	#N/A	#N/A	#N/A	#N/A
OG4_22010	IMG5_170610	eukaryote	#N/A	Ptet + Tthe + Ich	tthe|27.m00329			#N/A	#N/A	#N/A	#N/A	#N/A
OG4_21991	IMG5_014070	eukaryote	#N/A	Ptet + Tthe + Ich	tthe|41.m00299			#N/A	#N/A	#N/A	#N/A	#N/A
OG4_21991	IMG5_115610	eukaryote	#N/A	Ptet + Tthe + Ich	tthe|41.m00299			#N/A	#N/A	#N/A	#N/A	#N/A
OG4_21991	IMG5_173630	eukaryote	#N/A	Ptet + Tthe + Ich	tthe|41.m00299			#N/A	#N/A	#N/A	#N/A	#N/A
OG4_21991	IMG5_203660	eukaryote	#N/A	Ptet + Tthe + Ich	pviv|PVX_082950			#N/A	#N/A	#N/A	#N/A	#N/A
OG4_21978	IMG5_124160	eukaryote	#N/A	Ptet + Tthe + Ich	tthe|163.m00062			#N/A	#N/A	#N/A	3.4.23.1	3.4.23.1, (1)
OG4_21978	IMG5_137280	eukaryote	cililate specific	Ptet + Tthe + Ich	tthe|253.m00031			#N/A	#N/A	#N/A	3.4.23.1	3.4.23.1, (1)
OG4_21978	IMG5_138710	eukaryote	#N/A	Ptet + Tthe + Ich	tthe|102.m00098			#N/A	#N/A	#N/A	3.4.23.1	3.4.23.1, (1)
OG4_21978	IMG5_173790	eukaryote	cililate specific	Ptet + Tthe + Ich	tthe|8.m00324			#N/A	#N/A	#N/A	3.4.23.1	3.4.23.1, (1)
OG4_21978	IMG5_179490	eukaryote	cililate specific	Ptet + Tthe + Ich	tthe|100.m00161			#N/A	#N/A	#N/A	3.4.23.1	3.4.23.1, (1)
OG4_21978	IMG5_194460	eukaryote	cililate specific	Ptet + Tthe + Ich	tthe|3.m01684			#N/A	#N/A	#N/A	3.4.23.1	3.4.23.1, (1)
OG4_21978	IMG5_195570	eukaryote	cililate specific	Ptet + Tthe + Ich	tthe|1.m01086			#N/A	#N/A	#N/A	3.4.23.1	3.4.23.1, (1)
OG4_21977	IMG5_003600	eukaryote	#N/A	Ptet + Tthe + Ich	tthe|125.m00102			#N/A	#N/A	#N/A	#N/A	#N/A
OG4_21970	IMG5_113400	eukaryote	cililate specific	Ptet + Tthe + Ich	tthe|71.m00119			#N/A	#N/A	#N/A	#N/A	#N/A
OG4_21966	IMG5_095890	eukaryote	#N/A	Ptet + Ich	pfal|PFL0730w			#N/A	#N/A	#N/A	#N/A	#N/A
OG4_21960	IMG5_147660	eukaryote	cililate specific	Ptet + Tthe + Ich	tthe|30.m00268			#N/A	#N/A	#N/A	#N/A	#N/A
OG4_21941	IMG5_025870	eukaryote	cililate specific	Ptet + Tthe + Ich	tthe|188.m00073			#N/A	#N/A	#N/A	5.2.1.8	5.2.1.8, (1)
OG4_21899	IMG5_008970	eukaryote	cililate specific	Ptet + Tthe + Ich	tthe|4.m00534			#N/A	#N/A	#N/A	#N/A	#N/A
OG4_21899	IMG5_038040	eukaryote	cililate specific	Ptet + Tthe + Ich	tthe|4.m00539			#N/A	#N/A	#N/A	#N/A	#N/A
OG4_21899	IMG5_073740	eukaryote	cililate specific	Ptet + Tthe + Ich	tthe|4.m00539			#N/A	#N/A	#N/A	#N/A	#N/A
OG4_21899	IMG5_104410	eukaryote	cililate specific	Ptet + Tthe + Ich	tthe|4.m00534			#N/A	#N/A	#N/A	#N/A	#N/A
OG4_21899	IMG5_153760	eukaryote	#N/A	Ptet + Tthe + Ich	tthe|4.m00539			#N/A	#N/A	#N/A	#N/A	#N/A
OG4_21899	IMG5_158420	eukaryote	cililate specific	Ptet + Tthe + Ich	tthe|4.m00539			#N/A	#N/A	#N/A	#N/A	#N/A
OG4_21899	IMG5_159490	eukaryote	cililate specific	Ptet + Tthe + Ich	tthe|4.m00536			#N/A	#N/A	#N/A	#N/A	#N/A
OG4_21898	IMG5_189450	eukaryote	cililate specific	Ptet + Ich	sman|Smp_153270			#N/A	#N/A	#N/A	#N/A	#N/A
OG4_21889	IMG5_099200	eukaryote	#N/A	Ptet + Tthe + Ich	tthe|5.m00403			#N/A	#N/A	#N/A	#N/A	#N/A
OG4_21880	IMG5_021300	Bacteria+archaea+eukaryote	cililate specific	Ptet + Tthe + Ich	tthe|4.m00447			#N/A	#N/A	#N/A	#N/A	#N/A
OG4_21880	IMG5_075020	Bacteria+archaea+eukaryote	cililate specific	Ptet + Tthe + Ich	tthe|42.m00269			#N/A	#N/A	#N/A	#N/A	#N/A
OG4_21880	IMG5_154520	Bacteria+archaea+eukaryote	#N/A	Ptet + Tthe + Ich	tthe|4.m00447			#N/A	#N/A	#N/A	#N/A	#N/A
OG4_21871	IMG5_197340	eukaryote	cililate specific	Ptet + Tthe + Ich	tthe|18.m00322			#N/A	#N/A	#N/A	#N/A	#N/A
OG4_21748	IMG5_203820	eukaryote	#N/A	Ptet + Tthe + Ich	tthe|67.m00184			#N/A	#N/A	#N/A	#N/A	#N/A
OG4_21742	IMG5_054040	eukaryote	cililate specific	Ptet + Tthe + Ich	tthe|37.m00177			#N/A	#N/A	#N/A	#N/A	#N/A
OG4_21726	IMG5_120040	eukaryote	#N/A	Ptet + Ich	tadh|fgeneshTA2_pg.C_scaffold_5000902			#N/A	#N/A	#N/A	#N/A	#N/A
OG4_21686	IMG5_152890	eukaryote	cililate specific	Ptet + Tthe + Ich	tthe|4.m00586			#N/A	#N/A	#N/A	#N/A	#N/A
OG4_21685	IMG5_196690	eukaryote	#N/A	Ptet + Tthe + Ich	tthe|20.m00295			#N/A	#N/A	#N/A	#N/A	#N/A
OG4_21679	IMG5_051040	eukaryote	cililate specific	Ptet + Tthe + Ich	ncra|XP_957330			#N/A	#N/A	#N/A	#N/A	#N/A
OG4_21675	IMG5_001100	bacteria+eukaryote	cililate specific	Ptet + Ich	pfal|PFC10_API0017			#N/A	#N/A	#N/A	#N/A	2.7.7.6, (3)
OG4_21675	IMG5_003840	bacteria+eukaryote	cililate specific	Ptet + Ich	pfal|PFC10_API0017			#N/A	#N/A	#N/A	#N/A	2.7.7.6, (3)
OG4_21675	IMG5_004480	bacteria+eukaryote	#N/A	Ptet + Ich	pfal|PFC10_API0017			#N/A	#N/A	#N/A	#N/A	2.7.7.6, (3)
OG4_21675	IMG5_013420	bacteria+eukaryote	cililate specific	Ptet + Ich	pfal|PFC10_API0017			#N/A	#N/A	#N/A	#N/A	2.7.7.6, (3)
OG4_21675	IMG5_034350	bacteria+eukaryote	cililate specific	Ptet + Ich	pfal|PFC10_API0017			#N/A	#N/A	#N/A	#N/A	2.7.7.6, (3)
OG4_21675	IMG5_043400	bacteria+eukaryote	cililate specific	Ptet + Ich	pfal|PFC10_API0017			#N/A	#N/A	#N/A	#N/A	2.7.7.6, (3)
OG4_21675	IMG5_045370	bacteria+eukaryote	cililate specific	Ptet + Ich	pfal|PFC10_API0017			#N/A	#N/A	#N/A	#N/A	2.7.7.6, (3)
OG4_21675	IMG5_055790	bacteria+eukaryote	cililate specific	Ptet + Ich	pfal|PFC10_API0017			#N/A	#N/A	#N/A	#N/A	2.7.7.6, (3)
OG4_21675	IMG5_063680	bacteria+eukaryote	#N/A	Ptet + Ich	pfal|PFC10_API0017			#N/A	#N/A	#N/A	#N/A	2.7.7.6, (3)
OG4_21675	IMG5_068600	bacteria+eukaryote	cililate specific	Ptet + Ich	pfal|PFC10_API0017			#N/A	#N/A	#N/A	#N/A	2.7.7.6, (3)
OG4_21675	IMG5_070210	bacteria+eukaryote	cililate specific	Ptet + Ich	pfal|PFC10_API0017			#N/A	#N/A	#N/A	#N/A	2.7.7.6, (3)
OG4_21675	IMG5_076680	bacteria+eukaryote	cililate specific	Ptet + Ich	pfal|PFC10_API0017			#N/A	#N/A	#N/A	#N/A	2.7.7.6, (3)
OG4_21675	IMG5_084900	bacteria+eukaryote	#N/A	Ptet + Ich	pfal|PFC10_API0017			#N/A	#N/A	#N/A	#N/A	2.7.7.6, (3)
OG4_21675	IMG5_084990	bacteria+eukaryote	cililate specific	Ptet + Ich	pfal|PFC10_API0017			#N/A	#N/A	#N/A	#N/A	2.7.7.6, (3)
OG4_21675	IMG5_117370	bacteria+eukaryote	cililate specific	Ptet + Ich	pfal|PFC10_API0017			#N/A	#N/A	#N/A	#N/A	2.7.7.6, (3)
OG4_21675	IMG5_160330	bacteria+eukaryote	cililate specific	Ptet + Ich	pfal|PFC10_API0017			#N/A	#N/A	#N/A	#N/A	2.7.7.6, (3)
OG4_21675	IMG5_170900	bacteria+eukaryote	cililate specific	Ptet + Ich	pfal|PFC10_API0017			#N/A	#N/A	#N/A	#N/A	2.7.7.6, (3)
OG4_21675	IMG5_182270	bacteria+eukaryote	#N/A	Ptet + Ich	pfal|PFC10_API0017			#N/A	#N/A	#N/A	#N/A	2.7.7.6, (3)
OG4_21675	IMG5_184830	bacteria+eukaryote	cililate specific	Ptet + Ich	pfal|PFC10_API0017			#N/A	#N/A	#N/A	#N/A	2.7.7.6, (3)
OG4_21675	IMG5_202280	bacteria+eukaryote	cililate specific	Ptet + Ich	pfal|PFC10_API0017			#N/A	#N/A	#N/A	#N/A	2.7.7.6, (3)
OG4_21658	IMG5_014470	eukaryote	#N/A	Ptet + Tthe + Ich	tthe|88.m00155			#N/A	#N/A	#N/A	3.4.22.15	3.4.22.15, (3); 3.4.22.-, (3)
OG4_21658	IMG5_049450	eukaryote	cililate specific	Ptet + Tthe + Ich	tthe|88.m00155			#N/A	#N/A	#N/A	3.4.22.15	3.4.22.15, (3); 3.4.22.-, (3)
OG4_21653	IMG5_143860	eukaryote	cililate specific	Ptet + Tthe + Ich	tthe|38.m00313			#N/A	Other	Ciliate-E1	#N/A	#N/A
OG4_21619	IMG5_024190	eukaryote	#N/A	Ptet + Tthe + Ich	tthe|39.m00211			#N/A	#N/A	#N/A	#N/A	#N/A
OG4_21598	IMG5_158030	eukaryote	cililate specific	Ptet + Tthe + Ich	tthe|142.m00082			#N/A	#N/A	#N/A	#N/A	#N/A
OG4_21598	IMG5_169850	eukaryote	#N/A	Ptet + Tthe + Ich	tthe|142.m00082			#N/A	#N/A	#N/A	#N/A	#N/A
OG4_21598	IMG5_188720	eukaryote	cililate specific	Ptet + Tthe + Ich	tthe|48.m00249			#N/A	#N/A	#N/A	#N/A	#N/A
OG4_21559	IMG5_151350	eukaryote	cililate specific	Ptet + Tthe + Ich	tthe|20.m00251			#N/A	#N/A	#N/A	#N/A	#N/A
OG4_21531	IMG5_056170	eukaryote	cililate specific	Ptet + Tthe + Ich	tthe|52.m00208			#N/A	#N/A	#N/A	#N/A	#N/A
OG4_21529	IMG5_083860	eukaryote	cililate specific	Ptet + Tthe + Ich	tthe|93.m00090			#N/A	#N/A	#N/A	#N/A	#N/A
OG4_21470	IMG5_107380	eukaryote	cililate specific	Ptet + Tthe + Ich	tthe|115.m00127			#N/A	#N/A	#N/A	#N/A	#N/A
OG4_21456	IMG5_001800	bacteria+eukaryote	#N/A	Ptet + Tthe + Ich	tthe|44.m00200			#N/A	#N/A	#N/A	#N/A	#N/A
OG4_21456	IMG5_135970	bacteria+eukaryote	cililate specific	Ptet + Tthe + Ich	tthe|44.m00200			#N/A	#N/A	#N/A	#N/A	#N/A
OG4_21443	IMG5_098740	eukaryote	cililate specific	Ptet + Tthe + Ich	tthe|113.m00089			#N/A	#N/A	#N/A	#N/A	#N/A
OG4_21425	IMG5_099480	eukaryote	cililate specific	Ptet + Tthe + Ich	tthe|18.m00474			#N/A	#N/A	#N/A	#N/A	#N/A
OG4_21423	IMG5_009940	eukaryote	cililate specific	Ptet + Tthe + Ich	tthe|5.m00489			#N/A	#N/A	#N/A	#N/A	#N/A
OG4_21423	IMG5_105480	eukaryote	cililate specific	Ptet + Tthe + Ich	tthe|5.m00489			#N/A	#N/A	#N/A	#N/A	#N/A
OG4_21423	IMG5_116100	eukaryote	cililate specific	Ptet + Tthe + Ich	tthe|189.m00061			#N/A	#N/A	#N/A	#N/A	#N/A
OG4_21423	IMG5_128840	eukaryote	cililate specific	Ptet + Tthe + Ich	tthe|31.m00244			#N/A	#N/A	#N/A	#N/A	#N/A
OG4_21423	IMG5_129400	eukaryote	cililate specific	Ptet + Tthe + Ich	tthe|5.m00489			#N/A	#N/A	#N/A	#N/A	#N/A
OG4_21423	IMG5_132480	eukaryote	cililate specific	Ptet + Tthe + Ich	tthe|31.m00244			#N/A	#N/A	#N/A	#N/A	#N/A
OG4_21423	IMG5_145620	eukaryote	cililate specific	Ptet + Tthe + Ich	tthe|5.m00489			#N/A	#N/A	#N/A	#N/A	#N/A
OG4_21423	IMG5_152240	eukaryote	cililate specific	Ptet + Tthe + Ich	tthe|5.m00489			#N/A	#N/A	#N/A	#N/A	#N/A
OG4_21423	IMG5_152250	eukaryote	cililate specific	Ptet + Tthe + Ich	tthe|5.m00489			#N/A	#N/A	#N/A	#N/A	#N/A
OG4_21423	IMG5_157270	eukaryote	cililate specific	Ptet + Tthe + Ich	tthe|31.m00244			#N/A	#N/A	#N/A	#N/A	#N/A
OG4_21423	IMG5_176200	eukaryote	cililate specific	Ptet + Tthe + Ich	tthe|189.m00061			#N/A	#N/A	#N/A	#N/A	#N/A
OG4_21423	IMG5_201020	eukaryote	cililate specific	Ptet + Tthe + Ich	tthe|5.m00489			#N/A	#N/A	#N/A	#N/A	#N/A
OG4_21372	IMG5_062460	eukaryote	cililate specific	Ptet + Tthe + Ich	tthe|68.m00204			PF00069	CAMK	CDPK	2.7.11.17	2.7.11.17, (2)
OG4_21372	IMG5_094230	eukaryote	#N/A	Ptet + Tthe + Ich	tthe|5.m00376			#N/A	CAMK	CDPK	2.7.11.17	2.7.11.17, (2)
OG4_21372	IMG5_141580	eukaryote	cililate specific	Ptet + Tthe + Ich	tthe|68.m00204			PF00069	CAMK	CDPK	2.7.11.17	2.7.11.17, (2)
OG4_21372	IMG5_151610	eukaryote	cililate specific	Ptet + Tthe + Ich	tthe|198.m00043			PF00069	CAMK	CDPK	2.7.11.17	2.7.11.17, (2)
OG4_21372	IMG5_169840	eukaryote	cililate specific	Ptet + Tthe + Ich	tthe|5.m00376			PF00069	CAMK	CDPK	2.7.11.17	2.7.11.17, (2)
OG4_21372	IMG5_181550	eukaryote	cililate specific	Ptet + Tthe + Ich	tthe|68.m00204			PF00069	CAMK	CDPK	2.7.11.17	2.7.11.17, (2)
OG4_21372	IMG5_195110	eukaryote	cililate specific	Ptet + Tthe + Ich	tthe|198.m00043			PF00069	CAMK	CDPK	2.7.11.17	2.7.11.17, (2)
OG4_21344	IMG5_165660	eukaryote	#N/A	Ptet + Tthe + Ich	tthe|117.m00116			#N/A	#N/A	#N/A	3.4.17.12	3.4.17.12, (1)
OG4_21333	IMG5_058530	bacteria+eukaryote	cililate specific	Ich specific	cper|YP_696630			#N/A	#N/A	#N/A	#N/A	3.1.4.16, (1)
OG4_21302	IMG5_015620	eukaryote	cililate specific	Ptet + Tthe + Ich	tthe|138.m00090			#N/A	#N/A	#N/A	#N/A	#N/A
OG4_21302	IMG5_098280	eukaryote	#N/A	Ptet + Tthe + Ich	tthe|18.m00374			#N/A	#N/A	#N/A	#N/A	#N/A
OG4_21290	IMG5_080050	eukaryote	cililate specific	Ptet + Tthe + Ich	tthe|47.m00252			#N/A	TKL	TKL-ciliate1	2.7.10.1	2.7.11.25, (1); 2.7.10.1, (1)
OG4_21290	IMG5_147860	eukaryote	cililate specific	Ptet + Tthe + Ich	tthe|47.m00252			#N/A	TKL	TKL-ciliate1	2.7.10.1	2.7.11.25, (1); 2.7.10.1, (1)
OG4_21290	IMG5_167160	eukaryote	#N/A	Ptet + Tthe + Ich	tthe|16.m00434			PF00069	TKL	TKL-ciliate1	2.7.10.1	2.7.11.25, (1); 2.7.10.1, (1)
OG4_21290	IMG5_172940	eukaryote	cililate specific	Ptet + Tthe + Ich	tthe|47.m00252			#N/A	TKL	TKL-ciliate1	2.7.10.1	2.7.11.25, (1); 2.7.10.1, (1)
OG4_21290	IMG5_172950	eukaryote	#N/A	Ptet + Tthe + Ich	tthe|47.m00252			#N/A	TKL	TKL-ciliate1	2.7.10.1	2.7.11.25, (1); 2.7.10.1, (1)
OG4_21256	IMG5_200360	bacteria+eukaryote	cililate specific	Ich specific	mmus|ENSMUSP00000031251			#N/A	#N/A	#N/A	#N/A	#N/A
OG4_21254	IMG5_168400	eukaryote	cililate specific	Ptet + Tthe + Ich	tthe|90.m00185			#N/A	#N/A	#N/A	#N/A	3.1.3.16, (2); 3.1.3.48, (2)
OG4_21248	IMG5_005520	eukaryote	cililate specific	Ptet + Ich	cint|ENSCINP00000023259			#N/A	#N/A	#N/A	#N/A	#N/A
OG4_21248	IMG5_050240	eukaryote	cililate specific	Ptet + Ich	pfal|MAL7P1.142			#N/A	#N/A	#N/A	#N/A	#N/A
OG4_21248	IMG5_069370	eukaryote	cililate specific	Ptet + Ich	pfal|MAL7P1.142			#N/A	#N/A	#N/A	#N/A	#N/A
OG4_21248	IMG5_074220	eukaryote	cililate specific	Ptet + Ich	cint|ENSCINP00000023259			#N/A	#N/A	#N/A	#N/A	#N/A
OG4_21248	IMG5_117940	eukaryote	cililate specific	Ptet + Ich	cint|ENSCINP00000023259			#N/A	#N/A	#N/A	#N/A	#N/A
OG4_21248	IMG5_144830	eukaryote	cililate specific	Ptet + Ich	pfal|MAL7P1.142			#N/A	#N/A	#N/A	#N/A	#N/A
OG4_21248	IMG5_152500	eukaryote	cililate specific	Ptet + Ich	pfal|MAL7P1.142			#N/A	#N/A	#N/A	#N/A	#N/A
OG4_21248	IMG5_166920	eukaryote	cililate specific	Ptet + Ich	cint|ENSCINP00000023259			#N/A	#N/A	#N/A	#N/A	#N/A
OG4_21221	IMG5_093580	eukaryote	cililate specific	Ptet + Tthe + Ich	tthe|116.m00105			#N/A	#N/A	#N/A	5.3.3.5	5.3.3.5, (1)
OG4_21221	IMG5_167380	eukaryote	cililate specific	Ptet + Tthe + Ich	tthe|196.m00050			#N/A	#N/A	#N/A	5.3.3.5	5.3.3.5, (1)
OG4_21181	IMG5_067760	eukaryote	cililate specific	Ptet + Tthe + Ich	tthe|61.m00183			#N/A	#N/A	#N/A	#N/A	#N/A
OG4_21181	IMG5_197820	eukaryote	cililate specific	Ptet + Tthe + Ich	tthe|150.m00108			#N/A	#N/A	#N/A	#N/A	#N/A
OG4_21141	IMG5_060360	eukaryote	cililate specific	Tthe + Ich	tthe|35.m00272			#N/A	#N/A	#N/A	#N/A	#N/A
OG4_21141	IMG5_060490	eukaryote	cililate specific	Tthe + Ich	tthe|32.m00176			#N/A	#N/A	#N/A	#N/A	#N/A
OG4_21141	IMG5_125920	eukaryote	cililate specific	Tthe + Ich	tthe|35.m00270			#N/A	#N/A	#N/A	#N/A	#N/A
OG4_21097	IMG5_056050	eukaryote	cililate specific	Ptet + Tthe + Ich	tthe|118.m00078			#N/A	#N/A	#N/A	#N/A	#N/A
OG4_21084	IMG5_055040	bacteria+eukaryote	cililate specific	Ptet + Tthe + Ich	tthe|42.m00247			#N/A	#N/A	#N/A	6.5.1.1	6.5.1.1, (5)
OG4_21081	IMG5_017630	bacteria+eukaryote	cililate specific	Tthe + Ich	tthe|77.m00127			#N/A	#N/A	#N/A	#N/A	#N/A
OG4_21081	IMG5_051840	bacteria+eukaryote	#N/A	Tthe + Ich	tthe|188.m00048			#N/A	#N/A	#N/A	#N/A	#N/A
OG4_21081	IMG5_051850	bacteria+eukaryote	cililate specific	Tthe + Ich	tthe|77.m00127			#N/A	#N/A	#N/A	#N/A	#N/A
OG4_21068	IMG5_000740	eukaryote	cililate specific	Ptet + Tthe + Ich	pram|fgenesh1_pm.C_scaffold_92000004			#N/A	#N/A	#N/A	#N/A	#N/A
OG4_21068	IMG5_027150	eukaryote	cililate specific	Ptet + Tthe + Ich	tthe|51.m00221			#N/A	#N/A	#N/A	#N/A	#N/A
OG4_21067	IMG5_116140	eukaryote	cililate specific	Ptet + Tthe + Ich	tthe|25.m00287			#N/A	#N/A	#N/A	#N/A	#N/A
OG4_21066	IMG5_007260	eukaryote	cililate specific	Ptet + Tthe + Ich	tthe|157.m00099			#N/A	#N/A	#N/A	#N/A	#N/A
OG4_21066	IMG5_161100	eukaryote	cililate specific	Ptet + Tthe + Ich	tthe|157.m00099			#N/A	#N/A	#N/A	#N/A	#N/A
OG4_21066	IMG5_161110	eukaryote	cililate specific	Ptet + Tthe + Ich	tthe|157.m00099			#N/A	#N/A	#N/A	#N/A	#N/A
OG4_21064	IMG5_076190	eukaryote	cililate specific	Ptet + Tthe + Ich	tthe|17.m00448			#N/A	#N/A	#N/A	#N/A	#N/A
OG4_21014	IMG5_008600	eukaryote	cililate specific	Ptet + Ich	pfal|PFL0420w			#N/A	#N/A	#N/A	#N/A	#N/A
OG4_20979	IMG5_144700	eukaryote	cililate specific	Ptet + Tthe + Ich	tthe|46.m00279			#N/A	#N/A	#N/A	5.3.3.5	5.3.3.5, (1)
OG4_20926	IMG5_030180	eukaryote	#N/A	Ptet + Tthe + Ich	tthe|279.m00026			#N/A	#N/A	#N/A	#N/A	#N/A
OG4_20926	IMG5_030190	eukaryote	cililate specific	Ptet + Tthe + Ich	tthe|279.m00026			#N/A	#N/A	#N/A	#N/A	#N/A
OG4_20926	IMG5_047470	eukaryote	cililate specific	Ptet + Tthe + Ich	tthe|211.m00061			#N/A	#N/A	#N/A	#N/A	#N/A
OG4_20914	IMG5_107530	eukaryote	cililate specific	Tthe + Ich	apis|XP_001945787			#N/A	#N/A	#N/A	#N/A	#N/A
OG4_20829	IMG5_187180	eukaryote	cililate specific	Ptet + Tthe + Ich	tthe|18.m00334			#N/A	#N/A	#N/A	#N/A	#N/A
OG4_20782	IMG5_003610	eukaryote	cililate specific	Ptet + Tthe + Ich	tthe|87.m00162			PF00069	CAMK	CDPK	2.7.11.17	2.7.11.17, (2); 2.7.1.-, (1)
OG4_20782	IMG5_098660	eukaryote	cililate specific	Ptet + Tthe + Ich	tthe|87.m00160			PF00069	CAMK	CAMK1	2.7.11.17	2.7.11.17, (2); 2.7.1.-, (1)
OG4_20782	IMG5_115550	eukaryote	cililate specific	Ptet + Tthe + Ich	tthe|87.m00160			#N/A	CAMK	CAMK1	2.7.11.17	2.7.11.17, (2); 2.7.1.-, (1)
OG4_20782	IMG5_115560	eukaryote	cililate specific	Ptet + Tthe + Ich	tthe|87.m00162			#N/A	CAMK	CDPK	2.7.11.17	2.7.11.17, (2); 2.7.1.-, (1)
OG4_20782	IMG5_162020	eukaryote	cililate specific	Ptet + Tthe + Ich	tthe|87.m00162			PF00069	CAMK	CDPK	2.7.11.17	2.7.11.17, (2); 2.7.1.-, (1)
OG4_20781	IMG5_133520	bacteria+eukaryote	cililate specific	Ptet + Tthe + Ich	tthe|210.m00041			PF00069	Other	PLK	2.7.11.1	2.7.11.1, (3)
OG4_20781	IMG5_163690	bacteria+eukaryote	cililate specific	Ptet + Tthe + Ich	tthe|210.m00041			#N/A	Other	PLK	2.7.11.1	2.7.11.1, (3)
OG4_20761	IMG5_165630	eukaryote	cililate specific	Ptet + Tthe + Ich	tthe|57.m00186			#N/A	#N/A	#N/A	#N/A	#N/A
OG4_20744	IMG5_123390	eukaryote	cililate specific	Ptet + Tthe + Ich	tann|TA07985			#N/A	#N/A	#N/A	#N/A	#N/A
OG4_20736	IMG5_036100	eukaryote	#N/A	Ptet + Tthe + Ich	pfal|MAL7P1.30			#N/A	#N/A	#N/A	#N/A	#N/A
OG4_20736	IMG5_057060	eukaryote	cililate specific	Ptet + Tthe + Ich	pcha|PCAS_122130			#N/A	#N/A	#N/A	#N/A	#N/A
OG4_20736	IMG5_098960	eukaryote	cililate specific	Ptet + Tthe + Ich	pcha|PCAS_122130			#N/A	#N/A	#N/A	#N/A	#N/A
OG4_20736	IMG5_123000	eukaryote	cililate specific	Ptet + Tthe + Ich	pfal|MAL7P1.30			#N/A	#N/A	#N/A	#N/A	#N/A
OG4_20654	IMG5_061650	eukaryote	#N/A	Ptet + Tthe + Ich	tthe|69.m00182			#N/A	#N/A	#N/A	#N/A	#N/A
OG4_20638	IMG5_175370	eukaryote	#N/A	Ptet + Tthe + Ich	tthe|52.m00210			#N/A	#N/A	#N/A	#N/A	#N/A
OG4_20637	IMG5_017300	eukaryote	#N/A	Ptet + Tthe + Ich	tthe|71.m00179			#N/A	#N/A	#N/A	#N/A	#N/A
OG4_20637	IMG5_121790	eukaryote	#N/A	Ptet + Tthe + Ich	tthe|6.m00533			#N/A	#N/A	#N/A	#N/A	#N/A
OG4_20637	IMG5_192450	eukaryote	#N/A	Ptet + Tthe + Ich	tthe|71.m00179			#N/A	#N/A	#N/A	#N/A	#N/A
OG4_20634	IMG5_053370	eukaryote	#N/A	Ptet + Tthe + Ich	tthe|44.m00202			#N/A	#N/A	#N/A	#N/A	#N/A
OG4_20625	IMG5_076530	eukaryote	#N/A	Ptet + Tthe + Ich	tthe|27.m00206			#N/A	#N/A	#N/A	#N/A	#N/A
OG4_20625	IMG5_076520	eukaryote	#N/A	Ptet + Tthe + Ich	tthe|27.m00206			#N/A	#N/A	#N/A	#N/A	#N/A
OG4_20625	IMG5_110350	eukaryote	#N/A	Ptet + Tthe + Ich	tthe|124.m00113			#N/A	#N/A	#N/A	#N/A	#N/A
OG4_20625	IMG5_120680	eukaryote	#N/A	Ptet + Tthe + Ich	tthe|124.m00113			#N/A	#N/A	#N/A	#N/A	#N/A
OG4_20625	IMG5_144050	eukaryote	#N/A	Ptet + Tthe + Ich	tthe|124.m00113			#N/A	#N/A	#N/A	#N/A	#N/A
OG4_20625	IMG5_144590	eukaryote	#N/A	Ptet + Tthe + Ich	tthe|124.m00113			#N/A	#N/A	#N/A	#N/A	#N/A
OG4_20625	IMG5_162740	eukaryote	#N/A	Ptet + Tthe + Ich	tthe|4.m00622			#N/A	#N/A	#N/A	#N/A	#N/A
OG4_20608	IMG5_007210	eukaryote	cililate specific	Ich specific	mbre|fgenesh2_pg.scaffold_9000211			#N/A	#N/A	#N/A	#N/A	3.4.21.-, (1); 3.4.21.7, (2)
OG4_20587	IMG5_171610	eukaryote	apicomplexa only	Ptet + Ich	pfal|PFE0570w			#N/A	#N/A	#N/A	#N/A	#N/A
OG4_20583	IMG5_057360	eukaryote	#N/A	Ptet + Tthe + Ich	tthe|19.m00220			#N/A	#N/A	#N/A	#N/A	#N/A
OG4_20583	IMG5_082070	eukaryote	#N/A	Ptet + Tthe + Ich	tthe|60.m00161			#N/A	#N/A	#N/A	#N/A	#N/A
OG4_20517	IMG5_063830	eukaryote	#N/A	Ptet + Tthe + Ich	tthe|5.m00513			#N/A	#N/A	#N/A	#N/A	#N/A
OG4_20494	IMG5_098300	Bacteria+archaea+eukaryote	#N/A	Ptet + Tthe + Ich	tthe|274.m00044			#N/A	#N/A	#N/A	#N/A	4.1.1.-, (1)
OG4_20494	IMG5_125340	Bacteria+archaea+eukaryote	#N/A	Ptet + Tthe + Ich	tthe|309.m00017			#N/A	#N/A	#N/A	#N/A	4.1.1.-, (1)
OG4_20482	IMG5_018490	eukaryote	apicomplexa only	Ptet + Ich	pfal|PFE1120w			#N/A	#N/A	#N/A	#N/A	#N/A
OG4_20479	IMG5_059470	eukaryote	#N/A	Ptet + Tthe + Ich	tthe|139.m00115			#N/A	#N/A	#N/A	#N/A	#N/A
OG4_20479	IMG5_165190	eukaryote	#N/A	Ptet + Tthe + Ich	tthe|139.m00115			#N/A	#N/A	#N/A	#N/A	#N/A
OG4_20464	IMG5_051560	eukaryote	#N/A	Ptet + Ich	ddis|DDB_G0272861			#N/A	#N/A	#N/A	#N/A	#N/A
OG4_20463	IMG5_187190	bacteria+eukaryote	#N/A	Ptet + Tthe + Ich	tthe|3.m01733			#N/A	#N/A	#N/A	#N/A	#N/A
OG4_20419	IMG5_062990	eukaryote	#N/A	Ptet + Tthe + Ich	tthe|98.m00100			PF00069	CMGC	MAPK	#N/A	2.7.11.24, (3)
OG4_20419	IMG5_133030	eukaryote	#N/A	Ptet + Tthe + Ich	tgon|TGME49_007820			PF00069	#N/A	#N/A	#N/A	2.7.11.24, (3)
OG4_20402	IMG5_012220	eukaryote	#N/A	Ptet + Tthe + Ich	tthe|3.m01819			#N/A	Other	PEK	#N/A	2.7.1.-, (1)
OG4_20346	IMG5_145180	bacteria+eukaryote	#N/A	Ptet + Tthe + Ich	tthe|56.m00294			#N/A	#N/A	#N/A	#N/A	#N/A
OG4_20346	IMG5_204100	bacteria+eukaryote	#N/A	Ptet + Tthe + Ich	tthe|13.m00306			#N/A	#N/A	#N/A	#N/A	#N/A
OG4_20340	IMG5_091020	bacteria+eukaryote	#N/A	Ich specific	ncra|XP_965207			#N/A	#N/A	#N/A	#N/A	#N/A
OG4_20339	IMG5_120260	eukaryote	#N/A	Ptet + Tthe + Ich	tthe|26.m00371			#N/A	#N/A	#N/A	3.1.2.15	3.1.2.15, (4)
OG4_20339	IMG5_120900	eukaryote	#N/A	Ptet + Tthe + Ich	tthe|231.m00025			#N/A	#N/A	#N/A	3.1.2.15	3.1.2.15, (4)
OG4_20339	IMG5_120910	eukaryote	#N/A	Ptet + Tthe + Ich	tthe|231.m00025			#N/A	#N/A	#N/A	3.1.2.15	3.1.2.15, (4)
OG4_20295	IMG5_118860	bacteria+eukaryote	#N/A	Ptet + Tthe + Ich	tthe|55.m00188			#N/A	#N/A	#N/A	#N/A	#N/A
OG4_20289	IMG5_168550	eukaryote	#N/A	Ptet + Tthe + Ich	tthe|3.m01785			#N/A	#N/A	#N/A	2.7.7.7	2.7.7.7, (3)
OG4_20289	IMG5_168560	eukaryote	#N/A	Ptet + Tthe + Ich	tthe|3.m01785			#N/A	#N/A	#N/A	2.7.7.7	2.7.7.7, (3)
OG4_20289	IMG5_197550	eukaryote	#N/A	Ptet + Tthe + Ich	tthe|3.m01785			#N/A	#N/A	#N/A	2.7.7.7	2.7.7.7, (3)
OG4_20240	IMG5_094970	Bacteria+archaea+eukaryote	#N/A	Ptet + Tthe + Ich	tthe|61.m00284			#N/A	#N/A	#N/A	#N/A	#N/A
OG4_20236	IMG5_023230	eukaryote	#N/A	Ptet + Tthe + Ich	tthe|65.m00189			#N/A	#N/A	#N/A	2.7.1.107	2.7.1.107, (4)
OG4_20236	IMG5_064480	eukaryote	#N/A	Ptet + Tthe + Ich	tthe|130.m00084			#N/A	#N/A	#N/A	2.7.1.107	2.7.1.107, (4)
OG4_20219	IMG5_139230	bacteria+eukaryote	#N/A	Ptet + Tthe + Ich	tthe|7.m00379			#N/A	#N/A	#N/A	#N/A	#N/A
OG4_20219	IMG5_189600	bacteria+eukaryote	#N/A	Ptet + Tthe + Ich	tthe|7.m00379			#N/A	#N/A	#N/A	#N/A	#N/A
OG4_20218	IMG5_189640	Bacteria+archaea+eukaryote	#N/A	Ptet + Tthe + Ich	tthe|106.m00096			#N/A	#N/A	#N/A	#N/A	#N/A
OG4_20176	IMG5_018850	eukaryote	#N/A	Ptet + Tthe + Ich	tthe|108.m00196			#N/A	#N/A	#N/A	3.1.3.16, 3.1.3.48	3.1.3.16, (3); 3.1.3.48, (2)
OG4_20176	IMG5_077360	eukaryote	#N/A	Ptet + Tthe + Ich	tthe|14.m00439			#N/A	#N/A	#N/A	3.1.3.16, 3.1.3.48	3.1.3.16, (3); 3.1.3.48, (2)
OG4_20176	IMG5_157290	eukaryote	#N/A	Ptet + Tthe + Ich	tthe|27.m00333			#N/A	#N/A	#N/A	3.1.3.16, 3.1.3.48	3.1.3.16, (3); 3.1.3.48, (2)
OG4_20167	IMG5_049830	eukaryote	#N/A	Ptet + Tthe + Ich	tthe|78.m00191			#N/A	#N/A	#N/A	#N/A	#N/A
OG4_20167	IMG5_070620	eukaryote	#N/A	Ptet + Tthe + Ich	tthe|102.m00141			#N/A	#N/A	#N/A	#N/A	#N/A
OG4_20167	IMG5_070630	eukaryote	#N/A	Ptet + Tthe + Ich	tthe|102.m00141			#N/A	#N/A	#N/A	#N/A	#N/A
OG4_20167	IMG5_121120	eukaryote	#N/A	Ptet + Tthe + Ich	tthe|102.m00141			#N/A	#N/A	#N/A	#N/A	#N/A
OG4_20167	IMG5_154490	eukaryote	#N/A	Ptet + Tthe + Ich	tthe|102.m00114			#N/A	#N/A	#N/A	#N/A	#N/A
OG4_20167	IMG5_182960	eukaryote	#N/A	Ptet + Tthe + Ich	tthe|30.m00305			#N/A	#N/A	#N/A	#N/A	#N/A
OG4_20167	IMG5_185730	eukaryote	#N/A	Ptet + Tthe + Ich	tthe|102.m00114			#N/A	#N/A	#N/A	#N/A	#N/A
OG4_20167	IMG5_195890	eukaryote	#N/A	Ptet + Tthe + Ich	tthe|163.m00056			#N/A	#N/A	#N/A	#N/A	#N/A
OG4_20155	IMG5_100750	bacteria+eukaryote	#N/A	Ptet + Tthe + Ich	tthe|80.m00105			#N/A	#N/A	#N/A	#N/A	#N/A
OG4_20136	IMG5_045990	eukaryote	#N/A	Ich specific	tvag|TVAG_270700			#N/A	#N/A	#N/A	#N/A	#N/A
OG4_20136	IMG5_156990	eukaryote	#N/A	Ich specific	tvag|TVAG_270700			#N/A	#N/A	#N/A	#N/A	#N/A
OG4_20136	IMG5_171400	eukaryote	#N/A	Ich specific	tvag|TVAG_270700			#N/A	#N/A	#N/A	#N/A	#N/A
OG4_20130	IMG5_023600	eukaryote	#N/A	Ptet + Tthe + Ich	tthe|13.m00523			#N/A	#N/A	#N/A	#N/A	#N/A
OG4_20129	IMG5_064070	eukaryote	#N/A	Ptet + Tthe + Ich	tthe|31.m00376			#N/A	#N/A	#N/A	#N/A	#N/A
OG4_20117	IMG5_023510	eukaryote	#N/A	Ptet + Tthe + Ich	tthe|110.m00145			#N/A	#N/A	#N/A	#N/A	#N/A
OG4_20099	IMG5_087940	bacteria+eukaryote	#N/A	Ptet + Tthe + Ich	tthe|57.m00252			#N/A	#N/A	#N/A	5.3.4.1	5.3.4.1, (4)
OG4_20099	IMG5_131860	bacteria+eukaryote	#N/A	Ptet + Tthe + Ich	tthe|57.m00252			#N/A	#N/A	#N/A	5.3.4.1	5.3.4.1, (4)
OG4_20099	IMG5_194750	bacteria+eukaryote	#N/A	Ptet + Tthe + Ich	tthe|57.m00252			#N/A	#N/A	#N/A	5.3.4.1	5.3.4.1, (4)
OG4_20021	IMG5_174420	eukaryote	#N/A	Ptet + Tthe + Ich	tthe|283.m00027			#N/A	#N/A	#N/A	#N/A	#N/A
OG4_20020	IMG5_015510	eukaryote	#N/A	Ptet + Tthe + Ich	tthe|76.m00151			#N/A	#N/A	#N/A	#N/A	#N/A
OG4_20018	IMG5_055800	eukaryote	#N/A	Ptet + Tthe + Ich	tthe|200.m00044			#N/A	#N/A	#N/A	#N/A	#N/A
OG4_20018	IMG5_163660	eukaryote	#N/A	Ptet + Tthe + Ich	tthe|200.m00044			#N/A	#N/A	#N/A	#N/A	#N/A
OG4_19964	IMG5_155480	bacteria+eukaryote	#N/A	Tthe + Ich	tthe|209.m00051			#N/A	#N/A	#N/A	#N/A	#N/A
OG4_19952	IMG5_020180	eukaryote	#N/A	Ptet + Tthe + Ich	tthe|15.m00301			#N/A	#N/A	#N/A	#N/A	#N/A
OG4_19864	IMG5_098940	bacteria+eukaryote	#N/A	Tthe + Ich	tthe|59.m00263			#N/A	#N/A	#N/A	#N/A	#N/A
OG4_19844	IMG5_028680	bacteria+eukaryote	#N/A	Ptet + Tthe + Ich	tthe|34.m00361			#N/A	#N/A	#N/A	#N/A	#N/A
OG4_19844	IMG5_037710	bacteria+eukaryote	#N/A	Ptet + Tthe + Ich	tthe|34.m00361			#N/A	#N/A	#N/A	#N/A	#N/A
OG4_19838	IMG5_097980	bacteria+eukaryote	#N/A	Ptet + Tthe + Ich	tthe|12.m00482			#N/A	#N/A	#N/A	1.3.99.-	1.3.99.-, (6)
OG4_19829	IMG5_019410	bacteria+eukaryote	#N/A	Ptet + Tthe + Ich	tthe|31.m00316			#N/A	#N/A	#N/A	#N/A	#N/A
OG4_19826	IMG5_099460	eukaryote	#N/A	Tthe + Ich	tthe|222.m00043			#N/A	#N/A	#N/A	#N/A	#N/A
OG4_19826	IMG5_127440	eukaryote	#N/A	Tthe + Ich	tthe|222.m00043			#N/A	#N/A	#N/A	#N/A	#N/A
OG4_19826	IMG5_167800	eukaryote	#N/A	Tthe + Ich	tthe|222.m00043			#N/A	#N/A	#N/A	#N/A	#N/A
OG4_19805	IMG5_105970	eukaryote	#N/A	Ptet + Tthe + Ich	tthe|1.m00946			#N/A	#N/A	#N/A	#N/A	#N/A
OG4_19805	IMG5_134780	eukaryote	#N/A	Ptet + Tthe + Ich	tthe|1.m00946			#N/A	#N/A	#N/A	#N/A	#N/A
OG4_19788	IMG5_065950	eukaryote	#N/A	Tthe + Ich	tthe|128.m00085			#N/A	#N/A	#N/A	#N/A	1.3.3.6, (4)
OG4_19788	IMG5_076320	eukaryote	#N/A	Tthe + Ich	tthe|128.m00085			#N/A	#N/A	#N/A	#N/A	1.3.3.6, (4)
OG4_19758	IMG5_121370	eukaryote	#N/A	Ptet + Tthe + Ich	tthe|2.m02406			#N/A	#N/A	#N/A	#N/A	3.4.23.-, (1); 3.4.23.41, (2)
OG4_19750	IMG5_126120	eukaryote	#N/A	Ptet + Tthe + Ich	tthe|56.m00170			#N/A	#N/A	#N/A	#N/A	3.5.1.-, (1)
OG4_19739	IMG5_020510	bacteria+eukaryote	#N/A	Ich specific	nvec|fgenesh1_pg.scaffold_3000142			#N/A	#N/A	#N/A	#N/A	#N/A
OG4_19700	IMG5_008380	eukaryote	#N/A	Ptet + Tthe + Ich	tthe|138.m00099			#N/A	#N/A	#N/A	#N/A	2.3.1.23, (1); 2.3.1.67, (1)
OG4_19624	IMG5_047730	eukaryote	#N/A	Ptet + Tthe + Ich	tthe|4.m00495			#N/A	#N/A	#N/A	#N/A	#N/A
OG4_19617	IMG5_149240	eukaryote	#N/A	Ptet + Tthe + Ich	tthe|8.m00502			#N/A	#N/A	#N/A	#N/A	#N/A
OG4_19613	IMG5_117590	eukaryote	#N/A	Ptet + Tthe + Ich	tthe|207.m00065			#N/A	#N/A	#N/A	#N/A	#N/A
OG4_19611	IMG5_000560	eukaryote	#N/A	Ptet + Tthe + Ich	tthe|61.m00191			#N/A	#N/A	#N/A	#N/A	#N/A
OG4_19611	IMG5_055850	eukaryote	#N/A	Ptet + Tthe + Ich	tthe|26.m00226			#N/A	#N/A	#N/A	#N/A	#N/A
OG4_19611	IMG5_126980	eukaryote	#N/A	Ptet + Tthe + Ich	tthe|1.m00677			#N/A	#N/A	#N/A	#N/A	#N/A
OG4_19611	IMG5_172550	eukaryote	#N/A	Ptet + Tthe + Ich	tthe|16.m00356			#N/A	#N/A	#N/A	#N/A	#N/A
OG4_19607	IMG5_050810	eukaryote	#N/A	Ich specific	nvec|fgenesh1_pg.scaffold_20000100			#N/A	#N/A	#N/A	#N/A	#N/A
OG4_19598	IMG5_080670	eukaryote	#N/A	Tthe + Ich	tthe|89.m00125			#N/A	#N/A	#N/A	#N/A	#N/A
OG4_19598	IMG5_190890	eukaryote	#N/A	Tthe + Ich	tthe|350.m00013			#N/A	#N/A	#N/A	#N/A	#N/A
OG4_19525	IMG5_133980	eukaryote	#N/A	Ptet + Tthe + Ich	tthe|85.m00111			#N/A	#N/A	#N/A	#N/A	#N/A
OG4_19525	IMG5_203210	eukaryote	#N/A	Ptet + Tthe + Ich	tthe|136.m00082			#N/A	#N/A	#N/A	#N/A	#N/A
OG4_19500	IMG5_180660	eukaryote	#N/A	Ptet + Tthe + Ich	tthe|165.m00064			#N/A	#N/A	#N/A	3.1.1.-	3.1.1.-, (1); 3.1.1.73, (4)
OG4_19488	IMG5_003420	eukaryote	#N/A	Ptet + Tthe + Ich	tthe|221.m00067			#N/A	#N/A	#N/A	#N/A	#N/A
OG4_19469	IMG5_091040	Bacteria+archaea+eukaryote	#N/A	Ptet + Tthe + Ich	tthe|9.m00293			#N/A	#N/A	#N/A	3.5.1.11	3.5.1.11, (1)
OG4_19469	IMG5_099040	Bacteria+archaea+eukaryote	#N/A	Ptet + Tthe + Ich	tthe|24.m00234			#N/A	#N/A	#N/A	3.5.1.11	3.5.1.11, (1)
OG4_19469	IMG5_099050	Bacteria+archaea+eukaryote	#N/A	Ptet + Tthe + Ich	tthe|24.m00234			#N/A	#N/A	#N/A	3.5.1.11	3.5.1.11, (1)
OG4_19469	IMG5_129650	Bacteria+archaea+eukaryote	#N/A	Ptet + Tthe + Ich	tthe|160.m00059			#N/A	#N/A	#N/A	3.5.1.11	3.5.1.11, (1)
OG4_19381	IMG5_029440	bacteria+eukaryote	#N/A	Ptet + Tthe + Ich	tthe|69.m00189			#N/A	#N/A	#N/A	#N/A	#N/A
OG4_19379	IMG5_167100	eukaryote	#N/A	Ptet + Tthe + Ich	tthe|128.m00135			#N/A	#N/A	#N/A	3.4.16.6	3.4.16.6, (3); 3.4.16.-, (2)
OG4_19340	IMG5_112390	eukaryote	#N/A	Ptet + Tthe + Ich	tthe|10.m00544			PF00069	Other	Ciliate-E2	2.7.11.1	2.7.11.1, (2)
OG4_19340	IMG5_134790	eukaryote	#N/A	Ptet + Tthe + Ich	tthe|33.m00199			PF00069	Other	Ciliate-D1	2.7.11.1	2.7.11.1, (2)
OG4_19340	IMG5_144210	eukaryote	#N/A	Ptet + Tthe + Ich	tthe|136.m00105			#N/A	Other	Ciliate-D1	2.7.11.1	2.7.11.1, (2)
OG4_19321	IMG5_050450	eukaryote	#N/A	Ptet + Tthe + Ich	tthe|176.m00080			#N/A	Other	Ciliate-E1	#N/A	#N/A
OG4_19321	IMG5_121200	eukaryote	#N/A	Ptet + Tthe + Ich	tthe|276.m00025			#N/A	Other	Ciliate-E1	#N/A	#N/A
OG4_19292	IMG5_168600	eukaryote	#N/A	Ptet + Tthe + Ich	tthe|19.m00318			#N/A	#N/A	#N/A	#N/A	#N/A
OG4_19268	IMG5_119310	eukaryote	#N/A	Ptet + Tthe + Ich	tthe|141.m00112			#N/A	#N/A	#N/A	#N/A	#N/A
OG4_19268	IMG5_122180	eukaryote	#N/A	Ptet + Tthe + Ich	tthe|65.m00234			#N/A	#N/A	#N/A	#N/A	#N/A
OG4_19268	IMG5_148650	eukaryote	#N/A	Ptet + Tthe + Ich	tthe|46.m00244			#N/A	#N/A	#N/A	#N/A	#N/A
OG4_19268	IMG5_156970	eukaryote	#N/A	Ptet + Tthe + Ich	tthe|130.m00111			#N/A	#N/A	#N/A	#N/A	#N/A
OG4_19255	IMG5_157460	Bacteria+archaea+eukaryote	#N/A	Ptet + Tthe + Ich	tthe|92.m00161			#N/A	#N/A	#N/A	#N/A	#N/A
OG4_19225	IMG5_000460	eukaryote	#N/A	Ptet + Tthe + Ich	tthe|10.m00427			#N/A	#N/A	#N/A	#N/A	#N/A
OG4_19225	IMG5_051570	eukaryote	#N/A	Ptet + Tthe + Ich	tthe|41.m00239			#N/A	#N/A	#N/A	#N/A	#N/A
OG4_19225	IMG5_155070	eukaryote	#N/A	Ptet + Tthe + Ich	tthe|8.m00314			#N/A	#N/A	#N/A	#N/A	#N/A
OG4_19220	IMG5_033540	eukaryote	#N/A	Ptet + Tthe + Ich	tthe|150.m00083			#N/A	#N/A	#N/A	#N/A	#N/A
OG4_19220	IMG5_046650	eukaryote	#N/A	Ptet + Tthe + Ich	tthe|150.m00083			#N/A	#N/A	#N/A	#N/A	#N/A
OG4_19220	IMG5_107600	eukaryote	#N/A	Ptet + Tthe + Ich	tthe|43.m00292			#N/A	#N/A	#N/A	#N/A	#N/A
OG4_19210	IMG5_185590	eukaryote	#N/A	Ptet + Tthe + Ich	tthe|105.m00165			#N/A	#N/A	#N/A	#N/A	#N/A
OG4_19203	IMG5_184820	eukaryote	#N/A	Ptet + Tthe + Ich	tthe|17.m00465			#N/A	#N/A	#N/A	#N/A	#N/A
OG4_19200	IMG5_185060	eukaryote	#N/A	Ptet + Tthe + Ich	tthe|47.m00187			#N/A	#N/A	#N/A	#N/A	#N/A
OG4_19195	IMG5_003200	eukaryote	#N/A	Ptet + Tthe + Ich	tthe|188.m00067			PF00069	Other	NEK	2.7.11.1	2.7.11.1, (4)
OG4_19195	IMG5_003170	eukaryote	#N/A	Ptet + Tthe + Ich	tthe|88.m00138			#N/A	Other	NEK	2.7.11.1	2.7.11.1, (4)
OG4_19195	IMG5_010570	eukaryote	#N/A	Ptet + Tthe + Ich	tthe|66.m00147			#N/A	Other	NEK	2.7.11.1	2.7.11.1, (4)
OG4_19195	IMG5_018110	eukaryote	#N/A	Ptet + Tthe + Ich	tthe|28.m00339			PF00069	Other	NEK	2.7.11.1	2.7.11.1, (4)
OG4_19195	IMG5_030560	eukaryote	#N/A	Ptet + Tthe + Ich	tthe|204.m00060			PF00069	Other	NEK	2.7.11.1	2.7.11.1, (4)
OG4_19195	IMG5_067090	eukaryote	#N/A	Ptet + Tthe + Ich	tthe|137.m00127			#N/A	Other	NEK	2.7.11.1	2.7.11.1, (4)
OG4_19195	IMG5_071270	eukaryote	#N/A	Ptet + Tthe + Ich	tthe|21.m00300			#N/A	Other	NEK	2.7.11.1	2.7.11.1, (4)
OG4_19195	IMG5_091770	eukaryote	#N/A	Ptet + Tthe + Ich	tthe|88.m00138			PF00069	Other	NEK	2.7.11.1	2.7.11.1, (4)
OG4_19195	IMG5_099000	eukaryote	#N/A	Ptet + Tthe + Ich	tthe|21.m00300			PF00069	Other	NEK	2.7.11.1	2.7.11.1, (4)
OG4_19195	IMG5_122530	eukaryote	#N/A	Ptet + Tthe + Ich	tthe|88.m00138			PF00069	Other	NEK	2.7.11.1	2.7.11.1, (4)
OG4_19195	IMG5_124500	eukaryote	#N/A	Ptet + Tthe + Ich	tthe|204.m00060			PF00069	Other	NEK	2.7.11.1	2.7.11.1, (4)
OG4_19195	IMG5_153360	eukaryote	#N/A	Ptet + Tthe + Ich	tthe|88.m00138			PF00069	Other	NEK	2.7.11.1	2.7.11.1, (4)
OG4_19195	IMG5_174560	eukaryote	#N/A	Ptet + Tthe + Ich	tthe|88.m00138			PF00069	Other	NEK	2.7.11.1	2.7.11.1, (4)
OG4_19195	IMG5_181370	eukaryote	#N/A	Ptet + Tthe + Ich	tthe|88.m00138			PF00069	Other	NEK	2.7.11.1	2.7.11.1, (4)
OG4_19195	IMG5_200980	eukaryote	#N/A	Ptet + Tthe + Ich	tthe|137.m00127			PF00069	Other	NEK	2.7.11.1	2.7.11.1, (4)
OG4_19195	IMG5_206270	eukaryote	#N/A	Ptet + Tthe + Ich	tthe|28.m00339			#N/A	Other	NEK	2.7.11.1	2.7.11.1, (4)
OG4_19185	IMG5_005860	Bacteria+archaea+eukaryote	#N/A	Ptet + Tthe + Ich	tthe|232.m00054			#N/A	#N/A	#N/A	#N/A	#N/A
OG4_19185	IMG5_009530	Bacteria+archaea+eukaryote	#N/A	Ptet + Tthe + Ich	tthe|232.m00054			#N/A	#N/A	#N/A	#N/A	#N/A
OG4_19185	IMG5_009540	Bacteria+archaea+eukaryote	#N/A	Ptet + Tthe + Ich	tthe|232.m00054			#N/A	#N/A	#N/A	#N/A	#N/A
OG4_19185	IMG5_018500	Bacteria+archaea+eukaryote	#N/A	Ptet + Tthe + Ich	tthe|232.m00054			#N/A	#N/A	#N/A	#N/A	#N/A
OG4_19185	IMG5_074680	Bacteria+archaea+eukaryote	#N/A	Ptet + Tthe + Ich	tthe|232.m00054			#N/A	#N/A	#N/A	#N/A	#N/A
OG4_19185	IMG5_085090	Bacteria+archaea+eukaryote	#N/A	Ptet + Tthe + Ich	tthe|232.m00054			#N/A	#N/A	#N/A	#N/A	#N/A
OG4_19185	IMG5_102370	Bacteria+archaea+eukaryote	#N/A	Ptet + Tthe + Ich	tthe|232.m00054			#N/A	#N/A	#N/A	#N/A	#N/A
OG4_19185	IMG5_103850	Bacteria+archaea+eukaryote	#N/A	Ptet + Tthe + Ich	tthe|232.m00054			#N/A	#N/A	#N/A	#N/A	#N/A
OG4_19185	IMG5_128150	Bacteria+archaea+eukaryote	#N/A	Ptet + Tthe + Ich	tthe|232.m00054			#N/A	#N/A	#N/A	#N/A	#N/A
OG4_19174	IMG5_174720	eukaryote	#N/A	Ptet + Tthe + Ich	tthe|151.m00109			#N/A	#N/A	#N/A	#N/A	#N/A
OG4_19174	IMG5_174730	eukaryote	#N/A	Ptet + Tthe + Ich	tthe|151.m00109			#N/A	#N/A	#N/A	#N/A	#N/A
OG4_19174	IMG5_174740	eukaryote	#N/A	Ptet + Tthe + Ich	tthe|151.m00109			#N/A	#N/A	#N/A	#N/A	#N/A
OG4_19170	IMG5_026080	eukaryote	#N/A	Ptet + Tthe + Ich	tthe|219.m00029			#N/A	#N/A	#N/A	#N/A	#N/A
OG4_19148	IMG5_067100	eukaryote	#N/A	Ptet + Tthe + Ich	tthe|54.m00169			#N/A	#N/A	#N/A	3.5.1.88	3.5.1.88, (1)
OG4_19083	IMG5_008760	Bacteria+archaea+eukaryote	#N/A	Ich specific	gzea|FGST_05674			#N/A	#N/A	#N/A	#N/A	#N/A
OG4_19018	IMG5_164970	eukaryote	#N/A	Ptet + Tthe + Ich	tthe|29.m00225			#N/A	#N/A	#N/A	#N/A	#N/A
OG4_19018	IMG5_198780	eukaryote	#N/A	Ptet + Tthe + Ich	tthe|3.m01953			#N/A	#N/A	#N/A	#N/A	#N/A
OG4_19000	IMG5_087920	eukaryote	#N/A	Ptet + Tthe + Ich	tthe|47.m00270			#N/A	#N/A	#N/A	#N/A	#N/A
OG4_18976	IMG5_172980	eukaryote	#N/A	Tthe + Ich	tthe|59.m00216			#N/A	#N/A	#N/A	#N/A	#N/A
OG4_18976	IMG5_192840	eukaryote	#N/A	Tthe + Ich	tthe|59.m00216			#N/A	#N/A	#N/A	#N/A	#N/A
OG4_18921	IMG5_187130	eukaryote	#N/A	Ptet + Tthe + Ich	tthe|154.m00094			#N/A	#N/A	#N/A	#N/A	#N/A
OG4_18908	IMG5_014930	eukaryote	cililate specific	Ptet + Tthe + Ich	tthe|63.m00234			#N/A	#N/A	#N/A	#N/A	#N/A
OG4_18890	IMG5_103570	eukaryote	#N/A	Ptet + Tthe + Ich	tthe|31.m00232			#N/A	#N/A	#N/A	3.1.26.-	3.1.26.-, (1)
OG4_18840	IMG5_090950	eukaryote	#N/A	Ptet + Tthe + Ich	tthe|46.m00251			#N/A	#N/A	#N/A	#N/A	#N/A
OG4_18840	IMG5_102030	eukaryote	#N/A	Ptet + Tthe + Ich	tthe|46.m00251			#N/A	#N/A	#N/A	#N/A	#N/A
OG4_18840	IMG5_146650	eukaryote	#N/A	Ptet + Tthe + Ich	tthe|46.m00251			#N/A	#N/A	#N/A	#N/A	#N/A
OG4_18840	IMG5_148890	eukaryote	#N/A	Ptet + Tthe + Ich	tthe|46.m00251			#N/A	#N/A	#N/A	#N/A	#N/A
OG4_18840	IMG5_185540	eukaryote	#N/A	Ptet + Tthe + Ich	tthe|116.m00087			#N/A	#N/A	#N/A	#N/A	#N/A
OG4_18823	IMG5_001000	eukaryote	#N/A	Ptet + Tthe + Ich	tthe|12.m00312			#N/A	#N/A	#N/A	#N/A	#N/A
OG4_18823	IMG5_002460	eukaryote	#N/A	Ptet + Tthe + Ich	tthe|95.m00130			#N/A	#N/A	#N/A	#N/A	#N/A
OG4_18801	IMG5_199540	eukaryote	#N/A	Ptet + Tthe + Ich	tthe|15.m00430			#N/A	#N/A	#N/A	#N/A	#N/A
OG4_18798	IMG5_126140	eukaryote	#N/A	Ptet + Tthe + Ich	tthe|142.m00115			#N/A	#N/A	#N/A	3.1.3.37	3.1.3.37, (6)
OG4_18773	IMG5_153370	eukaryote	#N/A	Ptet + Tthe + Ich	tthe|46.m00265			#N/A	#N/A	#N/A	#N/A	#N/A
OG4_18773	IMG5_165670	eukaryote	#N/A	Ptet + Tthe + Ich	tthe|116.m00130			#N/A	#N/A	#N/A	#N/A	#N/A
OG4_18754	IMG5_024590	eukaryote	#N/A	Ptet + Tthe + Ich	tthe|147.m00070			#N/A	#N/A	#N/A	3.1.3.16	3.1.3.16, (3)
OG4_18749	IMG5_160070	eukaryote	#N/A	Tthe + Ich	tthe|131.m00142			#N/A	#N/A	#N/A	#N/A	#N/A
OG4_18733	IMG5_100360	eukaryote	#N/A	Tthe + Ich	tthe|10.m00340			#N/A	#N/A	#N/A	#N/A	1.1.-.-, (1)
OG4_18733	IMG5_151410	eukaryote	#N/A	Tthe + Ich	tthe|10.m00340			#N/A	#N/A	#N/A	#N/A	1.1.-.-, (1)
OG4_18693	IMG5_004150	eukaryote	#N/A	Ptet + Tthe + Ich	tthe|285.m00027			#N/A	#N/A	#N/A	#N/A	#N/A
OG4_18687	IMG5_148090	eukaryote	#N/A	Ptet + Tthe + Ich	tthe|40.m00169			PF00069	CAMK	CAMK1	2.7.11.17	2.7.11.17, (1); 2.7.11.-, (1)
OG4_18681	IMG5_010780	archaea+eukaryote	#N/A	Ich specific	tvag|TVAG_272660			#N/A	#N/A	#N/A	#N/A	#N/A
OG4_18674	IMG5_102520	eukaryote	#N/A	Ptet + Tthe + Ich	tthe|171.m00057			#N/A	#N/A	#N/A	#N/A	#N/A
OG4_18616	IMG5_162340	eukaryote	#N/A	Ptet + Tthe + Ich	tthe|3.m01993			#N/A	#N/A	#N/A	#N/A	#N/A
OG4_18609	IMG5_120010	eukaryote	#N/A	Ptet + Tthe + Ich	tthe|44.m00186			#N/A	#N/A	#N/A	#N/A	#N/A
OG4_18579	IMG5_076490	eukaryote	#N/A	Ptet + Tthe + Ich	tthe|55.m00189			#N/A	#N/A	#N/A	#N/A	#N/A
OG4_18541	IMG5_138460	eukaryote	#N/A	Ptet + Tthe + Ich	tthe|16.m00430			#N/A	#N/A	#N/A	#N/A	5.3.4.1, (1)
OG4_18541	IMG5_173670	eukaryote	#N/A	Ptet + Tthe + Ich	tthe|16.m00430			#N/A	#N/A	#N/A	#N/A	5.3.4.1, (1)
OG4_18524	IMG5_189690	eukaryote	#N/A	Ptet + Tthe + Ich	tthe|171.m00063			#N/A	#N/A	#N/A	#N/A	#N/A
OG4_18512	IMG5_000660	eukaryote	cililate specific	Ptet + Tthe + Ich	tthe|36.m00173			#N/A	#N/A	#N/A	#N/A	#N/A
OG4_18512	IMG5_023610	eukaryote	#N/A	Ptet + Tthe + Ich	tthe|36.m00173			#N/A	#N/A	#N/A	#N/A	#N/A
OG4_18511	IMG5_114380	eukaryote	#N/A	Ptet + Tthe + Ich	tthe|9.m00540			#N/A	#N/A	#N/A	#N/A	#N/A
OG4_18511	IMG5_129420	eukaryote	#N/A	Ptet + Tthe + Ich	tthe|9.m00540			#N/A	#N/A	#N/A	#N/A	#N/A
OG4_18511	IMG5_144450	eukaryote	#N/A	Ptet + Tthe + Ich	tthe|78.m00156			#N/A	#N/A	#N/A	#N/A	#N/A
OG4_18470	IMG5_001240	eukaryote	#N/A	Ptet + Tthe + Ich	tthe|54.m00277			#N/A	#N/A	#N/A	#N/A	#N/A
OG4_18470	IMG5_001250	eukaryote	#N/A	Ptet + Tthe + Ich	tthe|54.m00277			#N/A	#N/A	#N/A	#N/A	#N/A
OG4_18470	IMG5_001500	eukaryote	#N/A	Ptet + Tthe + Ich	tthe|113.m00078			#N/A	#N/A	#N/A	#N/A	#N/A
OG4_18470	IMG5_024720	eukaryote	#N/A	Ptet + Tthe + Ich	tthe|45.m00235			#N/A	#N/A	#N/A	#N/A	#N/A
OG4_18470	IMG5_029960	eukaryote	#N/A	Ptet + Tthe + Ich	tthe|128.m00114			#N/A	#N/A	#N/A	#N/A	#N/A
OG4_18470	IMG5_031290	eukaryote	#N/A	Ptet + Tthe + Ich	tthe|102.m00076			#N/A	#N/A	#N/A	#N/A	#N/A
OG4_18470	IMG5_035000	eukaryote	#N/A	Ptet + Tthe + Ich	tthe|100.m00145			#N/A	#N/A	#N/A	#N/A	#N/A
OG4_18470	IMG5_052540	eukaryote	#N/A	Ptet + Tthe + Ich	tthe|113.m00078			#N/A	#N/A	#N/A	#N/A	#N/A
OG4_18470	IMG5_052550	eukaryote	#N/A	Ptet + Tthe + Ich	tthe|113.m00078			#N/A	#N/A	#N/A	#N/A	#N/A
OG4_18470	IMG5_052560	eukaryote	#N/A	Ptet + Tthe + Ich	tthe|113.m00078			#N/A	#N/A	#N/A	#N/A	#N/A
OG4_18470	IMG5_055560	eukaryote	#N/A	Ptet + Tthe + Ich	tthe|12.m00526			#N/A	#N/A	#N/A	#N/A	#N/A
OG4_18470	IMG5_056810	eukaryote	#N/A	Ptet + Tthe + Ich	tthe|54.m00277			#N/A	#N/A	#N/A	#N/A	#N/A
OG4_18470	IMG5_060930	eukaryote	#N/A	Ptet + Tthe + Ich	tthe|393.m00011			#N/A	#N/A	#N/A	#N/A	#N/A
OG4_18470	IMG5_076380	eukaryote	#N/A	Ptet + Tthe + Ich	tthe|128.m00114			#N/A	#N/A	#N/A	#N/A	#N/A
OG4_18470	IMG5_099190	eukaryote	#N/A	Ptet + Tthe + Ich	tthe|5.m00379			#N/A	#N/A	#N/A	#N/A	#N/A
OG4_18470	IMG5_100480	eukaryote	#N/A	Ptet + Tthe + Ich	tthe|100.m00145			#N/A	#N/A	#N/A	#N/A	#N/A
OG4_18470	IMG5_110760	eukaryote	#N/A	Ptet + Tthe + Ich	tthe|54.m00277			#N/A	#N/A	#N/A	#N/A	#N/A
OG4_18470	IMG5_115750	eukaryote	#N/A	Ptet + Tthe + Ich	tthe|128.m00114			#N/A	#N/A	#N/A	#N/A	#N/A
OG4_18470	IMG5_119850	eukaryote	#N/A	Ptet + Tthe + Ich	tthe|230.m00034			#N/A	#N/A	#N/A	#N/A	#N/A
OG4_18470	IMG5_122730	eukaryote	#N/A	Ptet + Tthe + Ich	tthe|393.m00011			#N/A	#N/A	#N/A	#N/A	#N/A
OG4_18470	IMG5_123740	eukaryote	#N/A	Ptet + Tthe + Ich	tthe|100.m00145			#N/A	#N/A	#N/A	#N/A	#N/A
OG4_18470	IMG5_137430	eukaryote	#N/A	Ptet + Tthe + Ich	tthe|128.m00115			#N/A	#N/A	#N/A	#N/A	#N/A
OG4_18470	IMG5_139660	eukaryote	#N/A	Ptet + Tthe + Ich	tthe|297.m00021			#N/A	#N/A	#N/A	#N/A	#N/A
OG4_18470	IMG5_139670	eukaryote	#N/A	Ptet + Tthe + Ich	tthe|297.m00020			#N/A	#N/A	#N/A	#N/A	#N/A
OG4_18470	IMG5_146670	eukaryote	#N/A	Ptet + Tthe + Ich	tthe|393.m00011			#N/A	#N/A	#N/A	#N/A	#N/A
OG4_18470	IMG5_147490	eukaryote	#N/A	Ptet + Tthe + Ich	tthe|54.m00277			#N/A	#N/A	#N/A	#N/A	#N/A
OG4_18470	IMG5_147500	eukaryote	#N/A	Ptet + Tthe + Ich	tthe|102.m00076			#N/A	#N/A	#N/A	#N/A	#N/A
OG4_18470	IMG5_151720	eukaryote	#N/A	Ptet + Tthe + Ich	tthe|29.m00265			PF00069	#N/A	#N/A	#N/A	#N/A
OG4_18470	IMG5_154020	eukaryote	#N/A	Ptet + Tthe + Ich	tthe|128.m00114			#N/A	#N/A	#N/A	#N/A	#N/A
OG4_18470	IMG5_158490	eukaryote	#N/A	Ptet + Tthe + Ich	tthe|113.m00078			#N/A	#N/A	#N/A	#N/A	#N/A
OG4_18470	IMG5_180350	eukaryote	#N/A	Ptet + Tthe + Ich	tthe|5.m00379			#N/A	#N/A	#N/A	#N/A	#N/A
OG4_18470	IMG5_186760	eukaryote	#N/A	Ptet + Tthe + Ich	tthe|12.m00526			#N/A	#N/A	#N/A	#N/A	#N/A
OG4_18470	IMG5_193810	eukaryote	#N/A	Ptet + Tthe + Ich	tthe|100.m00145			#N/A	#N/A	#N/A	#N/A	#N/A
OG4_18467	IMG5_051200	eukaryote	#N/A	Ptet + Tthe + Ich	tthe|106.m00143			#N/A	#N/A	#N/A	#N/A	#N/A
OG4_18452	IMG5_047180	eukaryote	#N/A	Ptet + Tthe + Ich	tthe|53.m00251			#N/A	#N/A	#N/A	#N/A	#N/A
OG4_18452	IMG5_065500	eukaryote	#N/A	Ptet + Tthe + Ich	tthe|53.m00251			#N/A	#N/A	#N/A	#N/A	#N/A
OG4_18452	IMG5_133640	eukaryote	#N/A	Ptet + Tthe + Ich	tthe|32.m00276			#N/A	#N/A	#N/A	#N/A	#N/A
OG4_18452	IMG5_202700	eukaryote	#N/A	Ptet + Tthe + Ich	tthe|134.m00125			#N/A	#N/A	#N/A	#N/A	#N/A
OG4_18423	IMG5_056630	eukaryote	#N/A	Ptet + Tthe + Ich	tthe|297.m00024			#N/A	#N/A	#N/A	#N/A	#N/A
OG4_18423	IMG5_073530	eukaryote	#N/A	Ptet + Tthe + Ich	tthe|69.m00197			#N/A	#N/A	#N/A	#N/A	#N/A
OG4_18423	IMG5_093680	eukaryote	#N/A	Ptet + Tthe + Ich	tthe|37.m00303			#N/A	#N/A	#N/A	#N/A	#N/A
OG4_18423	IMG5_117240	eukaryote	#N/A	Ptet + Tthe + Ich	tthe|69.m00197			#N/A	#N/A	#N/A	#N/A	#N/A
OG4_18423	IMG5_155500	eukaryote	#N/A	Ptet + Tthe + Ich	tthe|297.m00024			#N/A	#N/A	#N/A	#N/A	#N/A
OG4_18423	IMG5_182310	eukaryote	#N/A	Ptet + Tthe + Ich	tthe|69.m00197			#N/A	#N/A	#N/A	#N/A	#N/A
OG4_18422	IMG5_012190	eukaryote	#N/A	Ptet + Tthe + Ich	tthe|81.m00161			#N/A	#N/A	#N/A	#N/A	#N/A
OG4_18422	IMG5_029460	eukaryote	#N/A	Ptet + Tthe + Ich	tthe|105.m00096			#N/A	#N/A	#N/A	#N/A	#N/A
OG4_18422	IMG5_092570	eukaryote	#N/A	Ptet + Tthe + Ich	tthe|171.m00055			#N/A	#N/A	#N/A	#N/A	#N/A
OG4_18422	IMG5_110270	eukaryote	#N/A	Ptet + Tthe + Ich	tthe|171.m00055			#N/A	#N/A	#N/A	#N/A	#N/A
[truncated: 5,409 more rows]

## Sheet: Sheet2
index	Ortholog group ID	model
1	no_group	2608.m00055
2	no_group	2802.m00135
3	no_group	2676.m00114
4	no_group	2810.m00064
5	OG4_10077	2081.m00108
6	OG4_10784	2574.m00041
7	OG4_10800	2993.m00082
8	OG4_10800	2993.m00081
9	OG4_10800	2993.m00080
10	OG4_11216	2995.m00023
11	OG4_12043	2081.m00110
12	OG4_12092	2317.m00012
13	OG4_13002	2440.m00031
14	OG4_15227	2708.m00226
15	OG4_15201	2328.m00029
16	OG4_15576	1629.m00148
17	OG4_19809	1834.m00082
18	OG4_19469	2564.m00116
19	OG4_22695	2695.m00075
20	OG4_48946	2695.m00074
21	OG4_10133	2773.m000028
22	OG4_10133	2913.m000230
23	OG4_10499	2913.m000240
24	OG4_10603	1836.m000038
25	OG4_10603	2505.m000091
26	OG4_10603	2748.m000113
27	OG4_10603	2754.m000171
28	OG4_10603	2971.m000193
29	OG4_10604	1783.m000240
30	OG4_10800	1706.m000023
31	OG4_10800	2188.m000057
32	OG4_10800	2699.m000052
33	OG4_10800	2886.m000391
34	OG4_10800	2943.m00184
35	OG4_10800	2948.m000133
36	OG4_11217	2015.m000040
37	OG4_11217	2395.m000236
38	OG4_11217	2716.m000071
39	OG4_11256	1626.m000064
40	OG4_11256	2048.m000071
41	OG4_11256	2395.m000257
42	OG4_118739	2596.m000064
43	OG4_11885	2006.m000013
44	OG4_12807	2470.m000083
45	OG4_12928	1698.m000055
46	OG4_12928	1706.m000022
47	OG4_12928	2256.m000140
48	OG4_12928	2388.m000120
49	OG4_12928	2398.m000025
50	OG4_12928	2564.m000102
51	OG4_12928	2727.m000170
52	OG4_12928	2808.m000059
53	OG4_13116	1941.m000011
54	OG4_13117	2442.m000148
55	OG4_13654	2491.m000098
56	OG4_14856	2199.m000466
57	OG4_14856	2802.m000124
58	OG4_15201	1751.m000043
59	OG4_15201	1752.m000050
60	OG4_15201	1812.m000025
61	OG4_15201	2032.m000039
62	OG4_15201	2090.m000128
63	OG4_15201	2200.m000032
64	OG4_15201	2301.m000085
65	OG4_15201	2381.m000159
66	OG4_15201	2382.m000172
67	OG4_15201	2386.m00547
68	OG4_15201	2396.m000014
69	OG4_15201	2436.m000051
70	OG4_15201	2441.m000053
71	OG4_15201	2454.m000092
72	OG4_15201	2500.m000299
73	OG4_15201	2561.m00069
74	OG4_15201	2564.m000106
75	OG4_15201	2567.m000166
76	OG4_15201	2579.m000075
77	OG4_15201	2601.m000124
78	OG4_15201	2719.m000179
79	OG4_15201	2724.m000127
80	OG4_15201	2747.m000057
81	OG4_15201	2754.m000168
82	OG4_15201	2756.m000142
83	OG4_15201	2757.m000108
84	OG4_15201	2779.m000194
85	OG4_15201	2853.m000179
86	OG4_15201	2865.m00435
87	OG4_15201	2868.m000102
88	OG4_15201	2874.m000160
89	OG4_15201	2876.m000158
90	OG4_15201	2879.m000088
91	OG4_15201	2895.m000288
92	OG4_15201	2897.m000107
93	OG4_15201	2897.m000108
94	OG4_15201	2919.m000044
95	OG4_15201	2939.m000182
96	OG4_15201	2961.m000234
97	OG4_37650	2226.m000019
98	OG4_37650	2430.m000050
99	OG4_37650	2874.m000164
100	OG4_76740	1899.m00021
101	OG4_76740	1934.m000020
102	OG4_94417	2596.m000061
103	OG4_95043	2853.m000186
104	OG4_94403	2852.m000036
105	OG4_93542	2925.m000015
106	OG4_93241	2393.m000080
107	OG4_93241	2553.m000058
108	OG4_93164	2973.m000178
109	OG4_92981	2387.m000137
110	OG4_92981	2728.m000078
111	OG4_92721	1893.m000017
112	OG4_92568	2151.m000103
113	OG4_92339	1626.m00069
114	OG4_92339	2055.m000011
115	OG4_92339	2682.m000014
116	OG4_91397	2282.m000058
117	OG4_91397	2382.m000180
118	OG4_91397	2608.m000054
119	OG4_91397	2824.m000124
120	OG4_91397	2943.m000382
121	OG4_91397	2986.m000017
122	OG4_91168	2596.m000058
123	OG4_90225	2156.m000223
124	OG4_90225	2176.m000019
125	OG4_90225	2674.m000195
126	OG4_90210	2050.m00077
127	OG4_90042	2072.m000083
128	OG4_90042	2470.m000086
129	OG4_90042	2681.m000087
130	OG4_89766	2393.m000073
131	OG4_89629	2570.m000106
132	OG4_89629	2689.m000228
133	OG4_89529	2156.m000225
134	OG4_89529	2238.m000025
135	OG4_89529	2795.m000268
136	OG4_89218	2310.m000025
137	OG4_89218	2719.m000178
138	OG4_89033	2701.m000066
139	OG4_88589	2270.m000147
140	OG4_88589	2377.m000022
141	OG4_88589	2405.m000056
142	OG4_88589	2707.m000087
143	OG4_88160	2517.m000098
144	OG4_87803	1882.m000025
145	OG4_87803	2948.m000144
146	OG4_87713	2399.m000078
147	OG4_86852	2500.m000277
148	OG4_86852	2657.m000152
149	OG4_86292	1623.m00447
150	OG4_86284	1875.m00008
151	OG4_86274	2734.m000112
152	OG4_86272	2701.m000071
153	OG4_86268	2728.m000081
154	OG4_86265	1663.m000071
155	OG4_86265	2402.m000237
156	OG4_86254	2695.m000066
157	OG4_86254	2695.m000067
158	OG4_86254	2749.m000082
159	OG4_86254	2749.m000083
160	OG4_86254	2943.m00171
161	OG4_86246	2604.m000037
162	OG4_86246	2913.m000223
163	OG4_86246	2984.m000011
164	OG4_86234	2470.m000080
165	OG4_86212	1781.m000018
166	OG4_86212	2764.m000191
167	OG4_86209	2003.m000042
168	OG4_86209	2936.m000234
169	OG4_86194	1671.m000060
170	OG4_86194	2533.m000156
171	OG4_86190	2188.m000055
172	OG4_86185	2527.m000147
173	OG4_86179	2885.m000052
174	OG4_86176	2276.m000027
175	OG4_86161	1738.m000028
176	OG4_86161	2813.m000103
177	OG4_86160	2658.m000041
178	OG4_86160	2868.m000106
179	OG4_86160	2885.m000053
180	OG4_86153	2477.m000056
181	OG4_86151	2657.m000148
182	OG4_86150	2386.m000580
183	OG4_86147	2125.m000039
184	OG4_86147	2676.m000112
185	OG4_86146	1707.m000039
186	OG4_86146	2736.m000087
187	OG4_86146	2769.m000063
188	OG4_86142	2499.m000042
189	OG4_86142	2642.m000014
190	OG4_86137	1957.m000009
191	OG4_86137	2671.m000119
192	OG4_86137	2912.m000180
193	OG4_86137	2912.m000181
194	OG4_86137	2938.m000151
195	OG4_86136	2040.m000073
196	OG4_86136	2520.m000027
197	OG4_86136	2655.m000018
198	OG4_86135	1876.m000096
199	OG4_86135	2700.m000077
200	OG4_86135	2722.m000124
201	OG4_86135	2776.m000084
202	OG4_86134	2618.m000041
203	OG4_86127	2259.m000016
204	OG4_86127	2421.m000078
205	OG4_86122	2049.m000063
206	OG4_86120	2494.m000167
207	OG4_86120	2494.m000168
208	OG4_86120	2719.m000173
209	OG4_86120	2895.m000304
210	OG4_86117	2170.m000035
211	OG4_86116	2685.m000140
212	OG4_86110	1798.m000032
213	OG4_86110	1798.m000033
214	OG4_86110	2175.m000055
215	OG4_86110	2724.m000120
216	OG4_86110	2911.m000017
217	OG4_86110	2911.m000018
218	OG4_86109	1834.m000078
219	OG4_86109	2043.m00168
220	OG4_86109	2043.m00169
221	OG4_86109	2167.m000009
222	OG4_86109	2213.m000022
223	OG4_86109	2260.m000037
224	OG4_86109	2795.m000272
225	OG4_86109	2853.m000178
226	OG4_86106	2777.m000191
227	OG4_86100	2426.m000191
228	OG4_86100	2817.m000170
229	OG4_85559	2895.m000283
230	OG4_84995	1640.m000027
231	OG4_84995	1705.m000024
232	OG4_84921	2390.m000271
233	OG4_84921	2579.m000080
234	OG4_84726	2938.m000148
235	OG4_84726	2938.m000149
236	OG4_84489	2151.m000109
237	OG4_84489	2432.m00117
238	OG4_84489	2943.m00147
239	OG4_84489	2970.m000476
240	OG4_84261	2527.m000142
241	OG4_84236	2936.m000243
242	OG4_84183	2601.m000113
243	OG4_84144	2525.m000050
244	OG4_83932	1629.m00140
245	OG4_83914	2156.m000231
246	OG4_83909	2795.m000296
247	OG4_83906	1995.m000093
248	OG4_83895	2294.m000011
249	OG4_83895	2509.m000083
250	OG4_83895	2515.m000165
251	OG4_83880	2474.m000031
252	OG4_83727	2132.m000117
253	OG4_83727	2529.m000034
254	OG4_83443	2103.m000061
255	OG4_83443	2491.m000094
256	OG4_83443	2491.m000095
257	OG4_83443	2814.m000071
258	OG4_82950	2399.m000077
259	OG4_82950	2500.m000273
260	OG4_82950	2500.m000274
261	OG4_82950	2711.m000069
262	OG4_82297	1785.m000035
263	OG4_82297	2511.m000095
264	OG4_80291	1916.m000009
265	OG4_79215	2093.m000069
266	OG4_78602	2969.m000152
267	OG4_78181	2164.m000115
268	OG4_77818	1623.m000752
269	OG4_77818	1623.m00408
270	OG4_77818	1624.m000069
271	OG4_77818	2098.m000096
272	OG4_77818	2341.m000046
273	OG4_77818	2341.m000047
274	OG4_77818	2462.m000116
275	OG4_77818	2696.m000049
276	OG4_77818	2725.m000087
277	OG4_77197	2508.m000195
278	OG4_77184	1940.m000019
279	OG4_77172	2922.m000096
280	OG4_77168	2549.m000007
281	OG4_77168	2816.m000073
282	OG4_77043	1854.m000028
283	OG4_77033	1649.m000079
284	OG4_77033	2426.m000188
285	OG4_77033	2531.m000141
286	OG4_77033	2944.m000221
287	OG4_76903	2562.m000060
288	OG4_76846	1743.m000031
289	OG4_76815	1671.m000056
290	OG4_76815	1771.m000038
291	OG4_76815	2119.m00030
292	OG4_76812	1996.m00102
293	OG4_76773	2795.m000280
294	OG4_76773	2798.m000142
295	OG4_76741	2351.m000020
296	OG4_76405	2199.m00134
297	OG4_76405	2199.m00461
298	OG4_76405	2710.m000027
299	OG4_76210	2936.m000222
300	OG4_75842	1887.m000075
301	OG4_75161	2424.m000108
302	OG4_74548	1629.m000118
303	OG4_74548	2097.m000065
304	OG4_74548	2199.m000486
305	OG4_74473	2090.m000122
306	OG4_74388	2048.m000076
307	OG4_74388	2442.m000158
308	OG4_73490	1906.m000014
309	OG4_73490	2084.m000028
310	OG4_73490	2390.m000276
311	OG4_73457	2575.m000027
312	OG4_73353	2382.m000170
313	OG4_73353	2843.m000114
314	OG4_73318	2299.m000013
315	OG4_73272	2916.m000065
316	OG4_73255	2488.m000045
317	OG4_73255	2512.m000077
318	OG4_73255	2938.m000165
319	OG4_71632	2571.m000095
320	OG4_71632	2574.m000039
321	OG4_71632	2822.m000054
322	OG4_71632	2876.m000155
323	OG4_71632	2961.m000236
324	OG4_70440	2795.m000298
325	OG4_69274	2270.m000151
326	OG4_69204	1662.m000055
327	OG4_68713	2455.m000072
328	OG4_68713	2754.m000160
329	OG4_68713	2947.m000026
330	OG4_68613	2266.m000032
331	OG4_68574	2060.m000117
332	OG4_68552	1734.m000051
333	OG4_68483	2092.m000032
334	OG4_68197	2842.m000031
335	OG4_68041	2512.m000075
336	OG4_67948	2550.m000103
337	OG4_67948	2723.m000030
338	OG4_67823	2065.m000077
339	OG4_67795	2707.m000089
340	OG4_67615	2034.m000045
341	OG4_67561	1723.m000049
342	OG4_67472	2792.m00534
343	OG4_67456	2462.m000122
344	OG4_67283	2722.m000125
345	OG4_67114	2981.m00181
346	OG4_67035	2806.m000051
347	OG4_67035	2824.m000128
348	OG4_67035	2972.m000191
349	OG4_66927	2500.m000298
350	OG4_66798	1623.m000770
351	OG4_66637	2875.m000033
352	OG4_65728	2520.m000028
353	OG4_65725	2913.m000228
354	OG4_65724	2381.m000163
355	OG4_65720	2262.m000047
356	OG4_65714	2044.m000041
357	OG4_65713	2432.m00381
358	OG4_65713	2556.m000077
359	OG4_65711	2110.m000020
360	OG4_65711	2138.m000101
361	OG4_65709	2152.m000079
362	OG4_65709	2931.m000100
363	OG4_65707	1841.m000073
364	OG4_65707	2426.m000187
365	OG4_65699	1735.m000059
366	OG4_65699	2019.m000090
367	OG4_65699	2032.m000038
368	OG4_65699	2102.m000117
369	OG4_65699	2644.m000030
370	OG4_65699	2787.m000259
371	OG4_65699	2801.m000060
372	OG4_65699	2971.m000214
373	OG4_65694	2805.m000078
374	OG4_65692	1623.m00782
375	OG4_65691	2523.m000153
376	OG4_65690	2245.m000057
377	OG4_65687	2707.m000085
378	OG4_65686	2992.m000011
379	OG4_65683	1655.m000082
380	OG4_65681	2721.m000055
381	OG4_65679	2672.m000124
382	OG4_65667	2335.m000090
383	OG4_65667	2386.m000556
384	OG4_65667	2452.m000063
385	OG4_65657	2722.m000118
386	OG4_65657	2978.m000162
387	OG4_65656	1908.m000016
388	OG4_65656	2015.m000041
389	OG4_65656	2060.m000106
390	OG4_65656	2521.m000103
391	OG4_65656	2792.m00532
392	OG4_65655	2432.m000391
393	OG4_65653	2530.m000174
394	OG4_65653	2689.m000235
395	OG4_65653	2757.m000106
396	OG4_65652	2413.m000082
397	OG4_65652	2691.m000081
398	OG4_65648	2382.m000165
399	OG4_65560	2460.m000075
400	OG4_65560	2954.m00016
401	OG4_65274	2551.m000128
402	OG4_65188	2641.m000032
403	OG4_65188	2829.m000017
404	OG4_65188	2835.m000085
405	OG4_65188	2879.m000092
406	OG4_65188	2912.m000163
407	OG4_65154	2122.m000057
408	OG4_65149	2936.m000237
409	OG4_64987	2768.m000071
410	OG4_64948	2970.m000466
411	OG4_64917	2901.m000150
412	OG4_64915	1995.m00099
413	OG4_64915	2112.m000026
414	OG4_64915	2359.m000109
415	OG4_64645	1623.m00170
416	OG4_64645	1640.m000029
417	OG4_64645	2478.m000009
418	OG4_64645	2506.m000068
419	OG4_64645	2715.m000248
420	OG4_64645	2745.m000059
421	OG4_64622	1712.m000048
422	OG4_64622	2108.m000104
423	OG4_64615	2687.m000178
424	OG4_64575	1762.m000141
425	OG4_64575	1787.m000027
426	OG4_64575	2895.m000294
427	OG4_64575	2979.m000200
428	OG4_64505	2806.m000049
429	OG4_63003	1754.m000041
430	OG4_63003	2465.m000196
431	OG4_62893	1632.m00081
432	OG4_62893	2004.m000009
433	OG4_62893	2121.m000133
434	OG4_62893	2125.m000038
435	OG4_62893	2804.m000061
436	OG4_62893	2812.m000226
437	OG4_62851	2934.m000130
438	OG4_62806	2754.m000154
439	OG4_62800	2801.m00066
440	OG4_62800	2952.m000127
441	OG4_62328	1623.m000772
442	OG4_62328	2551.m000126
443	OG4_62316	2777.m000199
444	OG4_62187	2971.m000198
445	OG4_62178	2153.m000066
446	OG4_62178	2944.m000227
447	OG4_62162	2301.m00087
448	OG4_62126	2976.m000118
449	OG4_61983	2530.m000179
450	OG4_61983	2938.m00173
451	OG4_61968	2787.m000261
452	OG4_61943	1938.m000007
453	OG4_61943	2327.m000247
454	OG4_61943	2426.m000201
455	OG4_61943	2724.m000123
456	OG4_61943	2724.m000125
457	OG4_61820	2787.m000264
458	OG4_61749	1631.m00106
459	OG4_61728	1995.m000091
460	OG4_61728	2830.m000143
461	OG4_61610	2219.m000037
462	OG4_61484	2507.m000065
463	OG4_61400	1627.m00014
464	OG4_61400	2653.m00008
465	OG4_61343	2579.m000074
466	OG4_61319	2012.m000076
467	OG4_61309	2879.m000091
468	OG4_61267	2522.m000072
469	OG4_61267	2812.m000204
470	OG4_61267	2880.m000133
471	OG4_61092	2060.m000109
472	OG4_61092	2060.m000111
473	OG4_61092	2060.m000112
474	OG4_61092	2089.m000169
475	OG4_61092	2095.m000081
476	OG4_61092	2095.m000082
477	OG4_61092	2597.m000058
478	OG4_61092	2709.m000124
479	OG4_61092	2776.m000079
480	OG4_60556	1762.m000150
481	OG4_60281	1755.m000088
482	OG4_60281	2582.m000068
483	OG4_60281	2970.m000490
484	OG4_60263	2550.m000104
485	OG4_60263	2731.m000031
486	OG4_60231	2392.m000375
487	OG4_60231	2392.m000376
488	OG4_60231	2392.m00174
489	OG4_60032	2659.m000053
490	OG4_60032	2795.m000283
491	OG4_60032	2975.m000048
492	OG4_59912	2092.m000034
493	OG4_59912	2936.m000238
494	OG4_59901	2071.m000079
495	OG4_59901	2071.m000080
496	OG4_59901	2789.m000208
497	OG4_59901	2789.m000209
498	OG4_59901	2978.m000156
499	OG4_59901	2978.m000157
500	OG4_59892	2008.m000057
501	OG4_59892	2443.m000021
502	OG4_59892	2961.m000231
503	OG4_59871	2976.m000111
504	OG4_59868	2751.m000111
505	OG4_59774	1865.m000012
506	OG4_59739	2052.m000030
507	OG4_59739	2756.m000132
508	OG4_59739	2798.m000148
509	OG4_59487	2338.m000170
510	OG4_59487	2338.m000171
511	OG4_59487	2386.m00538
512	OG4_59487	2431.m000007
513	OG4_59487	2689.m000230
514	OG4_59289	2748.m000118
515	OG4_59289	2827.m000050
516	OG4_59267	2498.m000150
517	OG4_59267	2808.m000054
518	OG4_58372	2134.m000061
519	OG4_58078	2451.m000153
520	OG4_58078	2544.m000060
521	OG4_57958	2048.m000072
522	OG4_57950	2821.m000105
523	OG4_57950	2935.m000178
524	OG4_57932	2606.m000024
525	OG4_57793	2424.m000106
526	OG4_57793	2963.m000127
527	OG4_57792	2382.m000173
528	OG4_57691	2530.m000170
529	OG4_57691	2763.m000111
530	OG4_57691	2787.m000249
531	OG4_57614	2689.m000245
532	OG4_57397	2438.m000033
533	OG4_57275	2939.m000169
534	OG4_56993	2952.m000121
535	OG4_56807	2500.m000292
536	OG4_56771	2216.m000008
537	OG4_56585	2727.m000172
538	OG4_56517	2317.m000011
539	OG4_56110	2934.m000128
540	OG4_55603	1631.m000092
541	OG4_55603	2837.m000113
542	OG4_55456	2789.m000188
543	OG4_55456	2948.m000149
544	OG4_55454	2536.m000101
545	OG4_55451	1693.m000090
546	OG4_55451	1700.m000032
547	OG4_55451	2235.m000011
548	OG4_55451	2499.m000045
549	OG4_55451	2590.m000093
550	OG4_55451	2657.m000150
551	OG4_55451	2699.m000054
552	OG4_55451	2709.m000126
553	OG4_55451	2724.m000116
554	OG4_55451	2788.m000167
555	OG4_55451	2817.m000175
556	OG4_55451	2913.m000235
557	OG4_55451	2963.m000146
558	OG4_55450	2432.m00379
559	OG4_55449	1662.m000050
560	OG4_55449	2527.m000137
561	OG4_55449	2727.m000181
562	OG4_55449	2886.m000377
563	OG4_55447	1711.m000063
564	OG4_55447	2809.m000068
565	OG4_55447	2961.m000242
566	OG4_55443	1689.m000048
567	OG4_55443	1726.m000011
568	OG4_55443	2837.m000117
569	OG4_55443	2837.m000118
570	OG4_55443	2921.m000007
571	OG4_55442	1925.m000019
572	OG4_55442	2195.m000029
573	OG4_55442	2430.m000049
574	OG4_55442	2971.m000206
575	OG4_55440	2005.m000186
576	OG4_55440	2065.m000082
577	OG4_55440	2494.m000157
578	OG4_55440	2843.m000119
579	OG4_55440	2850.m000085
580	OG4_55433	2044.m000040
581	OG4_55433	2338.m000157
582	OG4_55433	2387.m000142
583	OG4_55433	2575.m000026
584	OG4_55432	2783.m000072
585	OG4_55432	2783.m000073
586	OG4_55422	1676.m000058
587	OG4_55422	1718.m000007
588	OG4_55421	2518.m000094
589	OG4_55421	2592.m000063
590	OG4_55421	2663.m000138
591	OG4_55419	2606.m000023
592	OG4_55419	2792.m00155
593	OG4_55417	2069.m000100
594	OG4_55417	2432.m00162
595	OG4_55415	2863.m00043
596	OG4_55414	1632.m00085
597	OG4_55414	2065.m000080
598	OG4_55414	2065.m000081
599	OG4_55414	2139.m000051
600	OG4_55414	2150.m000024
601	OG4_55414	2865.m00113
602	OG4_55414	2970.m00148
603	OG4_55408	2390.m000277
604	OG4_55407	2452.m000066
605	OG4_55407	2821.m000101
606	OG4_55404	2665.m000074
607	OG4_55404	2715.m000256
608	OG4_55404	2727.m000167
609	OG4_55404	2733.m000055
610	OG4_55402	2069.m000094
611	OG4_55367	1642.m000056
612	OG4_55367	2406.m000104
613	OG4_55367	2874.m000165
614	OG4_54988	1778.m000072
615	OG4_54828	2777.m000193
616	OG4_54649	1623.m00446
617	OG4_54649	2400.m000115
618	OG4_54649	2564.m000115
619	OG4_54649	2976.m000120
620	OG4_54599	2804.m000058
621	OG4_54300	2500.m000269
622	OG4_54300	2715.m000252
623	OG4_54300	2725.m000089
624	OG4_54300	2777.m000196
625	OG4_54300	2783.m000067
626	OG4_53892	2199.m00133
627	OG4_53707	2338.m000169
628	OG4_53707	2564.m000104
629	OG4_53660	1987.m000087
630	OG4_53660	2385.m000072
631	OG4_53660	2392.m00146
632	OG4_53660	2392.m00350
633	OG4_53660	2392.m00351
634	OG4_53660	2402.m000229
635	OG4_53660	2531.m000130
636	OG4_53660	2592.m000069
637	OG4_53660	2663.m000130
638	OG4_53660	2760.m000032
639	OG4_53660	2795.m000286
640	OG4_53660	2850.m000082
641	OG4_53660	2908.m000081
642	OG4_53631	2721.m00065
643	OG4_53561	2386.m00549
644	OG4_53558	2083.m000095
645	OG4_53558	2795.m000284
646	OG4_53547	2728.m000079
647	OG4_53433	2500.m000288
648	OG4_53179	2098.m000094
649	OG4_53179	2098.m000095
650	OG4_53179	2725.m000083
651	OG4_53179	2725.m000085
652	OG4_52975	2708.m000209
653	OG4_52966	2718.m000054
654	OG4_52965	1646.m000109
655	OG4_52965	1662.m000051
656	OG4_52965	1662.m000052
657	OG4_52965	2156.m000237
658	OG4_52936	2162.m000046
659	OG4_52882	1623.m00438
660	OG4_52882	2082.m000007
661	OG4_52882	2142.m000106
662	OG4_52882	2261.m000012
663	OG4_52882	2731.m000033
664	OG4_52794	2018.m000264
665	OG4_52794	2270.m000141
666	OG4_52792	2380.m000010
667	OG4_52549	2709.m000125
668	OG4_52347	1806.m000032
669	OG4_52347	2051.m000048
670	OG4_52347	2089.m000162
671	OG4_52347	2099.m000075
672	OG4_52347	2188.m000062
673	OG4_52347	2453.m000033
674	OG4_52347	2524.m000111
675	OG4_52347	2571.m000106
676	OG4_52347	2922.m000094
677	OG4_52347	2965.m00076
678	OG4_52242	2715.m000235
679	OG4_52120	2970.m00180
680	OG4_51827	2779.m000198
681	OG4_51795	2962.m000136
682	OG4_51775	2485.m000013
683	OG4_51775	2833.m000088
684	OG4_51775	2878.m000143
685	OG4_51753	2500.m000281
686	OG4_51753	2941.m000090
687	OG4_51753	2943.m000394
688	OG4_51753	2943.m00370
689	OG4_51396	1654.m000048
690	OG4_51396	2974.m000107
691	OG4_51278	1783.m000255
692	OG4_50988	1863.m000013
693	OG4_50968	2500.m000284
694	OG4_50968	2719.m000174
695	OG4_50770	2108.m000097
696	OG4_50753	1669.m000035
697	OG4_50753	1712.m000050
698	OG4_50753	1827.m000089
699	OG4_50753	2249.m000012
700	OG4_50753	2669.m000233
701	OG4_50753	2747.m000056
702	OG4_50731	2530.m000177
703	OG4_50326	2809.m000071
704	OG4_50263	1626.m00067
705	OG4_50251	2994.m000030
706	OG4_50188	1814.m000101
707	OG4_50188	1814.m000102
708	OG4_50104	1678.m000068
709	OG4_50104	2061.m000132
710	OG4_50104	2090.m000118
711	OG4_50104	2137.m000035
712	OG4_50104	2338.m000173
713	OG4_50104	2392.m000372
714	OG4_50104	2527.m000148
715	OG4_50104	2536.m000100
716	OG4_50104	2644.m000029
717	OG4_50104	2738.m000053
718	OG4_50104	2764.m000199
719	OG4_50104	2841.m000027
720	OG4_50104	2913.m000224
721	OG4_50104	2936.m000247
722	OG4_49853	2970.m000473
723	OG4_49725	2764.m000206
724	OG4_49725	2973.m000184
725	OG4_49622	1780.m000037
726	OG4_49622	1815.m000019
727	OG4_49622	1835.m000019
728	OG4_49622	1876.m000103
729	OG4_49622	1974.m00009
730	OG4_49622	1987.m000089
731	OG4_49622	1999.m000064
732	OG4_49622	2335.m000096
733	OG4_49622	2392.m00145
734	OG4_49622	2517.m000097
735	OG4_49622	2670.m000040
736	OG4_49622	2676.m000108
737	OG4_49622	2701.m000072
738	OG4_49622	2737.m000029
739	OG4_49622	2777.m000184
740	OG4_49622	2794.m000137
741	OG4_49622	2879.m000084
742	OG4_49622	2883.m000105
743	OG4_49622	2908.m000082
744	OG4_49616	2327.m000238
745	OG4_49471	1664.m000063
746	OG4_49471	2386.m00157
747	OG4_49471	2633.m000044
748	OG4_49437	2524.m000122
749	OG4_49414	2727.m000180
750	OG4_49324	2422.m000067
751	OG4_49324	2777.m000176
752	OG4_49047	2818.m000053
753	OG4_49047	2978.m000149
754	OG4_48950	2789.m000185
755	OG4_48950	2789.m000187
756	OG4_48949	2801.m000061
757	OG4_48944	2242.m00048
758	OG4_48943	2550.m000116
759	OG4_48943	2633.m000045
760	OG4_48941	2199.m000476
761	OG4_48934	2162.m000045
762	OG4_48933	2197.m000037
763	OG4_48924	2568.m000079
764	OG4_48924	2859.m000039
765	OG4_48923	1661.m000023
766	OG4_48923	2536.m00108
767	OG4_48923	2780.m000154
768	OG4_48921	2894.m000098
769	OG4_48920	1705.m000023
770	OG4_48920	2227.m000017
771	OG4_48920	2392.m000362
772	OG4_48920	2395.m000248
773	OG4_48920	2447.m000046
774	OG4_48920	2539.m000093
775	OG4_48920	2585.m000092
776	OG4_48920	2789.m000195
777	OG4_48452	2531.m000139
778	OG4_48362	1978.m000005
779	OG4_48334	1623.m00675
780	OG4_48334	2022.m000006
781	OG4_48271	2568.m000073
782	OG4_48179	2585.m000095
783	OG4_48179	2806.m000048
784	OG4_48126	2119.m000029
785	OG4_48102	1623.m00187
786	OG4_48102	2500.m000285
787	OG4_48102	2810.m000058
788	OG4_48030	2402.m000226
789	OG4_47954	1623.m00193
790	OG4_47653	2223.m000041
791	OG4_47601	2687.m000174
792	OG4_47244	1765.m000036
793	OG4_47213	2314.m000033
794	OG4_47164	2155.m000027
795	OG4_47164	2300.m000059
796	OG4_47164	2300.m000060
797	OG4_47164	2341.m000048
798	OG4_47164	2341.m000050
799	OG4_47164	2417.m000087
800	OG4_47164	2915.m00052
801	OG4_47151	2684.m000044
802	OG4_47151	2937.m000048
803	OG4_47128	2979.m00208
804	OG4_47127	2835.m000084
805	OG4_47083	2878.m000150
806	OG4_47078	1712.m000046
807	OG4_47039	2792.m00533
808	OG4_47039	2812.m000227
809	OG4_47039	2839.m000018
810	OG4_47031	1778.m000067
811	OG4_46787	2051.m000046
812	OG4_46550	2765.m000061
813	OG4_46512	2258.m000038
814	OG4_46497	2412.m000056
815	OG4_46461	1623.m00458
816	OG4_46461	1762.m000152
817	OG4_46461	1844.m000022
818	OG4_46461	1996.m000099
819	OG4_46461	2041.m000066
820	OG4_46461	2353.m000082
821	OG4_46461	2407.m000165
822	OG4_46461	2714.m000109
823	OG4_46461	2812.m000222
824	OG4_46461	2884.m000054
825	OG4_46459	1752.m000049
826	OG4_46459	2164.m000112
827	OG4_46459	2199.m000474
828	OG4_46459	2687.m000170
829	OG4_46459	2728.m000071
830	OG4_46459	2970.m000475
831	OG4_46438	2515.m000156
832	OG4_46401	2669.m000238
833	OG4_46398	1623.m00188
834	OG4_46234	1895.m000008
835	OG4_46234	2199.m00457
836	OG4_46234	2207.m000012
837	OG4_46234	2223.m000043
838	OG4_46234	2862.m000027
839	OG4_46234	2924.m000009
840	OG4_46234	2973.m000186
841	OG4_46182	2509.m000077
842	OG4_46099	2402.m000241
843	OG4_46099	2811.m000028
844	OG4_46061	2726.m000080
845	OG4_46032	2201.m000023
846	OG4_46032	2387.m000146
847	OG4_46032	2789.m000191
848	OG4_45934	2792.m00144
849	OG4_45921	2688.m000090
850	OG4_45851	1632.m00082
851	OG4_45851	2657.m000160
852	OG4_45851	2948.m000138
853	OG4_45829	2050.m000071
854	OG4_45459	2432.m000415
855	OG4_45401	2045.m000017
856	OG4_45401	2671.m000129
857	OG4_45401	2671.m000130
858	OG4_45369	2833.m000081
859	OG4_45285	2801.m000062
860	OG4_44979	2432.m00164
861	OG4_44971	2804.m000057
862	OG4_44886	2270.m000152
863	OG4_44886	2407.m000176
864	OG4_44886	2505.m000092
865	OG4_44886	2633.m000041
866	OG4_44886	2951.m000146
867	OG4_44877	2395.m000231
868	OG4_44830	1792.m000048
869	OG4_44830	2961.m000227
870	OG4_44802	2788.m000176
871	OG4_44779	1721.m000106
872	OG4_44779	2504.m000093
873	OG4_44744	2611.m000049
874	OG4_44686	1623.m000740
875	OG4_44686	1652.m000038
876	OG4_44686	1663.m000067
877	OG4_44686	1790.m000171
878	OG4_44686	2164.m000116
879	OG4_44686	2243.m000032
880	OG4_44686	2327.m000255
881	OG4_44686	2560.m000116
882	OG4_44686	2590.m000091
883	OG4_44686	2596.m000060
884	OG4_44686	2708.m000207
885	OG4_44686	2718.m000056
886	OG4_44686	2722.m00136
887	OG4_44686	2961.m000226
888	OG4_44677	2614.m000183
889	OG4_44677	2915.m000050
890	OG4_44658	2595.m000055
891	OG4_44656	1805.m000024
892	OG4_44364	2881.m000012
893	OG4_44364	2929.m000100
894	OG4_44364	2970.m00135
895	OG4_44250	1788.m000032
896	OG4_44250	2754.m000167
897	OG4_43759	1639.m000079
898	OG4_43741	2500.m000295
899	OG4_43631	2544.m000065
900	OG4_43631	2614.m000188
901	OG4_43631	2812.m000216
902	OG4_43418	1769.m000017
903	OG4_43317	1672.m000014
904	OG4_43317	2494.m000165
905	OG4_43231	1626.m00070
906	OG4_43060	2238.m000023
907	OG4_43059	2970.m00461
908	OG4_43057	2812.m000209
909	OG4_43054	2843.m000108
910	OG4_43040	1745.m000045
911	OG4_43040	1841.m000072
912	OG4_43040	2061.m000145
913	OG4_43040	2086.m000112
914	OG4_43040	2098.m000105
915	OG4_43040	2890.m000097
916	OG4_43040	2890.m000098
917	OG4_42920	2080.m000018
918	OG4_42920	2865.m000448
919	OG4_42875	2874.m000162
920	OG4_42871	2102.m000124
921	OG4_42855	1710.m000047
922	OG4_42849	2893.m000133
923	OG4_42776	2764.m000202
924	OG4_42776	2874.m000151
925	OG4_42736	2064.m000045
926	OG4_42496	2386.m00550
927	OG4_42457	2669.m000239
928	OG4_42419	2886.m00362
929	OG4_42406	2103.m000066
930	OG4_42315	2658.m000046
931	OG4_42308	2775.m000070
932	OG4_42276	2508.m000200
933	OG4_42276	2676.m000102
934	OG4_42276	2676.m000103
935	OG4_42275	1887.m000074
936	OG4_42275	2790.m000070
937	OG4_42275	2938.m00172
938	OG4_42258	1623.m00433
939	OG4_42218	1767.m000016
940	OG4_41734	2459.m000006
941	OG4_41723	1996.m00103
942	OG4_41723	2745.m000062
943	OG4_41658	1623.m00452
944	OG4_41658	2893.m000132
945	OG4_41649	2988.m000113
946	OG4_41645	2530.m000172
947	OG4_41533	2843.m000120
948	OG4_41353	2385.m000076
949	OG4_41300	1647.m000064
950	OG4_40987	2709.m000122
951	OG4_40943	2518.m000086
952	OG4_40943	2792.m000561
953	OG4_40943	2895.m000273
954	OG4_40821	2044.m000042
955	OG4_40751	2788.m000171
956	OG4_40560	2308.m00030
957	OG4_40560	2786.m000051
958	OG4_40493	1778.m000070
959	OG4_40493	2402.m000248
960	OG4_40493	2509.m000080
961	OG4_40493	2749.m000079
962	OG4_40493	2749.m000080
963	OG4_40493	2872.m000043
964	OG4_40493	2893.m000124
965	OG4_40404	2432.m00382
966	OG4_40399	1623.m00736
967	OG4_40399	1694.m000010
968	OG4_40399	1780.m000035
969	OG4_40399	2412.m000057
970	OG4_40399	2482.m000179
971	OG4_40399	2582.m000071
972	OG4_40380	2706.m000115
973	OG4_40212	2748.m000114
974	OG4_40107	2392.m00141
975	OG4_40107	2395.m000229
976	OG4_40082	2442.m000165
977	OG4_40069	2815.m000063
978	OG4_39938	1711.m000060
979	OG4_39938	2437.m000070
980	OG4_39938	2437.m000072
981	OG4_39938	2901.m000161
982	OG4_39937	1993.m000092
983	OG4_39675	2256.m000128
984	OG4_39675	2833.m000089
985	OG4_39499	2727.m000166
986	OG4_39258	1623.m00423
987	OG4_39258	1769.m000018
988	OG4_39258	1891.m000007
989	OG4_39258	2132.m000103
990	OG4_39258	2464.m000007
991	OG4_39258	2500.m000291
992	OG4_39258	2504.m000097
993	OG4_39258	2631.m000026
994	OG4_39258	2724.m000124
995	OG4_39258	2943.m00194
996	OG4_39258	2961.m000240
997	OG4_39248	2657.m000151
998	OG4_39241	2051.m000047
999	OG4_39241	2054.m000075
1000	OG4_39140	1693.m000100
1001	OG4_39140	1693.m000101
1002	OG4_39140	2116.m000044
1003	OG4_39140	2402.m000238
1004	OG4_39140	2402.m000239
1005	OG4_39140	2508.m000206
1006	OG4_39088	2008.m000054
1007	OG4_39088	2482.m000182
1008	OG4_39088	2970.m000474
1009	OG4_39086	2518.m000097
1010	OG4_39086	2645.m000030
1011	OG4_39083	2889.m000023
1012	OG4_39079	2086.m000109
1013	OG4_39079	2089.m000157
1014	OG4_39079	2530.m000165
1015	OG4_39079	2582.m000073
1016	OG4_39079	2865.m000440
1017	OG4_39003	2061.m000139
1018	OG4_38910	2335.m000084
1019	OG4_38862	1687.m000026
1020	OG4_38849	2033.m000007
1021	OG4_38838	2392.m00315
1022	OG4_38727	2072.m000080
1023	OG4_38727	2090.m000119
1024	OG4_38727	2944.m000205
1025	OG4_38727	2944.m000217
1026	OG4_38554	2651.m000026
1027	OG4_38504	2462.m000114
1028	OG4_38484	2491.m000100
1029	OG4_38032	2988.m000115
1030	OG4_37942	2960.m000019
1031	OG4_37940	2937.m000051
1032	OG4_37914	2788.m000181
1033	OG4_37863	2327.m000232
1034	OG4_37863	2392.m00180
1035	OG4_37863	2587.m000079
1036	OG4_37863	2590.m000090
1037	OG4_37863	2763.m000119
1038	OG4_37863	2817.m000169
1039	OG4_37830	2665.m000069
1040	OG4_37740	1746.m00026
1041	OG4_37706	2008.m000052
1042	OG4_37642	2868.m000099
1043	OG4_37638	2467.m000007
1044	OG4_37497	2454.m000088
1045	OG4_37404	2966.m000083
1046	OG4_37394	2039.m000011
1047	OG4_37394	2905.m000023
1048	OG4_37297	1737.m000007
1049	OG4_37186	2304.m000011
1050	OG4_37186	2940.m000099
1051	OG4_37143	2937.m000053
1052	OG4_37139	1755.m000090
1053	OG4_37139	2018.m000259
1054	OG4_37139	2482.m000181
1055	OG4_37139	2498.m000159
1056	OG4_37139	2568.m000075
1057	OG4_37095	2756.m000131
1058	OG4_37084	2815.m000067
1059	OG4_37045	2912.m000171
1060	OG4_36929	2688.m000098
1061	OG4_36928	1690.m000048
1062	OG4_36897	2020.m000025
1063	OG4_36897	2681.m000094
1064	OG4_36675	2405.m000054
1065	OG4_36675	2846.m000026
1066	OG4_36661	2768.m000064
1067	OG4_36661	2817.m000163
1068	OG4_36518	2950.m000067
1069	OG4_36488	2678.m000179
1070	OG4_36488	2861.m000059
1071	OG4_36460	2940.m000092
1072	OG4_36441	2788.m000173
1073	OG4_36384	1636.m000032
1074	OG4_36384	2199.m000480
1075	OG4_36384	2573.m000132
1076	OG4_36374	1752.m000054
1077	OG4_36353	2090.m000126
1078	OG4_36333	2523.m000160
1079	OG4_36297	2420.m000074
1080	OG4_36115	2426.m000196
1081	OG4_36035	2156.m000239
1082	OG4_35996	1700.m000033
1083	OG4_35996	2026.m000028
1084	OG4_35996	2406.m000102
1085	OG4_35996	2573.m000129
1086	OG4_35996	2715.m000240
1087	OG4_35996	2715.m000241
1088	OG4_35996	2734.m000100
1089	OG4_35996	2764.m000203
1090	OG4_35996	2792.m00136
1091	OG4_35956	2729.m000046
1092	OG4_35900	1757.m000098
1093	OG4_35900	2087.m000047
1094	OG4_35900	2392.m00140
1095	OG4_35900	2539.m000087
1096	OG4_35900	2718.m000058
1097	OG4_35891	2934.m000120
1098	OG4_35889	1623.m000777
1099	OG4_35821	1825.m000029
1100	OG4_35087	1623.m00422
1101	OG4_35084	2795.m000292
1102	OG4_35030	1639.m000078
1103	OG4_35016	1885.m000009
1104	OG4_35016	1905.m000079
1105	OG4_35016	1985.m000014
1106	OG4_35016	2512.m000073
1107	OG4_35016	2527.m000144
1108	OG4_35016	2559.m000011
1109	OG4_35016	2672.m000130
1110	OG4_35016	2875.m000030
1111	OG4_35016	2944.m000210
1112	OG4_35012	2494.m000174
1113	OG4_35010	2332.m000093
1114	OG4_35010	2482.m000178
1115	OG4_34675	2678.m000181
1116	OG4_34615	1734.m000050
1117	OG4_34600	2933.m000022
1118	OG4_34588	2415.m000047
1119	OG4_34569	2777.m000198
1120	OG4_34446	1876.m000102
1121	OG4_34440	2600.m000046
1122	OG4_34380	1784.m000007
1123	OG4_34120	2397.m000041
1124	OG4_34090	2931.m000094
1125	OG4_34068	2451.m000167
1126	OG4_33895	2903.m000054
1127	OG4_33890	2089.m000161
1128	OG4_33887	1638.m000065
1129	OG4_33887	1860.m000018
1130	OG4_33887	2090.m000127
1131	OG4_33887	2151.m000099
1132	OG4_33887	2598.m000012
1133	OG4_33887	2663.m000135
1134	OG4_33887	2753.m000080
1135	OG4_33880	2199.m000465
1136	OG4_33863	2689.m000233
1137	OG4_33863	2776.m000080
1138	OG4_33797	2522.m000069
1139	OG4_33744	2876.m000154
1140	OG4_33700	2769.m000056
1141	OG4_33534	2724.m000122
1142	OG4_33426	2527.m000140
1143	OG4_33283	1623.m00189
1144	OG4_33283	1734.m000053
1145	OG4_33283	2830.m000142
1146	OG4_33224	2272.m000021
1147	OG4_33201	2766.m000137
1148	OG4_33146	1996.m000093
1149	OG4_33112	2780.m000161
1150	OG4_33066	2287.m000024
1151	OG4_33066	2669.m000241
1152	OG4_33017	2631.m000025
1153	OG4_33017	2974.m000104
1154	OG4_32948	2200.m000031
1155	OG4_32948	2200.m00035
1156	OG4_32948	2623.m000044
1157	OG4_32908	1648.m000091
1158	OG4_32880	2895.m000275
1159	OG4_32816	2451.m000158
1160	OG4_32810	2935.m000190
1161	OG4_31511	1993.m000093
1162	OG4_31511	2034.m000043
1163	OG4_31511	2392.m000360
1164	OG4_31511	2392.m00191
1165	OG4_31511	2759.m000031
1166	OG4_31511	2853.m000174
1167	OG4_31488	2244.m000013
1168	OG4_31488	2606.m000025
1169	OG4_31485	2071.m000073
1170	OG4_30941	2517.m000093
1171	OG4_30941	2938.m000168
1172	OG4_30818	1721.m000105
1173	OG4_30679	2665.m000075
1174	OG4_30657	1623.m00413
1175	OG4_30657	1995.m00098
1176	OG4_30657	2162.m000043
1177	OG4_30657	2240.m000064
1178	OG4_30657	2786.m000055
1179	OG4_30657	2943.m000389
1180	OG4_30657	2978.m000152
1181	OG4_30640	1922.m000007
1182	OG4_30598	1693.m000093
1183	OG4_30598	2142.m000100
1184	OG4_30598	2301.m000084
1185	OG4_30598	2392.m000359
1186	OG4_30598	2392.m00171
1187	OG4_30598	2615.m000035
1188	OG4_30431	1842.m000014
1189	OG4_30431	1955.m000009
1190	OG4_30431	2585.m000089
1191	OG4_30431	2827.m000054
1192	OG4_30385	2805.m000071
1193	OG4_30367	2874.m000167
1194	OG4_30281	2907.m000051
1195	OG4_30247	1752.m000048
1196	OG4_30193	2086.m000116
1197	OG4_30193	2255.m000030
1198	OG4_30193	2421.m000079
1199	OG4_30193	2521.m000110
1200	OG4_30193	2802.m000134
1201	OG4_30193	2842.m000029
1202	OG4_30179	2426.m000203
1203	OG4_29889	2609.m000060
1204	OG4_29886	1676.m000052
1205	OG4_29886	1825.m000031
1206	OG4_29886	1897.m000015
1207	OG4_29886	2091.m000032
1208	OG4_29886	2391.m000064
1209	OG4_29886	2399.m000082
1210	OG4_29886	2418.m000050
1211	OG4_29886	2432.m00169
1212	OG4_29886	2641.m000031
1213	OG4_29886	2678.m000172
1214	OG4_29886	2736.m000088
1215	OG4_29886	2907.m000050
1216	OG4_29886	2958.m000126
1217	OG4_29861	2041.m000064
1218	OG4_29847	2069.m000103
1219	OG4_29741	2061.m000133
1220	OG4_29710	1818.m000036
1221	OG4_29710	1966.m000014
1222	OG4_29710	1985.m000015
1223	OG4_29710	2374.m000009
1224	OG4_29710	2602.m000033
1225	OG4_29710	2602.m000034
1226	OG4_29684	2426.m000205
1227	OG4_29503	2807.m00062
1228	OG4_29390	2426.m000185
1229	OG4_29348	2661.m000026
1230	OG4_29263	2007.m000049
1231	OG4_29263	2086.m000117
1232	OG4_29263	2556.m000080
1233	OG4_29173	2064.m000049
1234	OG4_29173	2460.m000080
1235	OG4_29173	2756.m000128
1236	OG4_29173	2986.m000018
1237	OG4_29166	2777.m000195
1238	OG4_29129	2012.m00078
1239	OG4_29129	2202.m000014
1240	OG4_29129	2453.m000037
1241	OG4_29129	2579.m000081
1242	OG4_29129	2791.m000010
1243	OG4_29129	2976.m000112
1244	OG4_29127	1987.m000092
1245	OG4_29127	2112.m000027
1246	OG4_29127	2573.m000126
1247	OG4_28246	2381.m000162
1248	OG4_28169	2108.m000106
1249	OG4_28169	2837.m000114
1250	OG4_28142	2395.m000246
1251	OG4_28066	2081.m000107
1252	OG4_28066	2143.m000033
1253	OG4_28066	2157.m000061
1254	OG4_28066	2392.m00318
1255	OG4_28066	2490.m000173
1256	OG4_28066	2508.m000222
1257	OG4_28066	2515.m000151
1258	OG4_28066	2527.m000152
1259	OG4_28066	2570.m000109
1260	OG4_28066	2582.m000066
1261	OG4_28066	2644.m000027
1262	OG4_28066	2795.m000281
1263	OG4_28066	2795.m000299
1264	OG4_28066	2816.m000077
1265	OG4_28066	2841.m000026
1266	OG4_28066	2876.m000166
1267	OG4_28060	1755.m000086
1268	OG4_28060	2303.m000018
1269	OG4_28060	2560.m000110
1270	OG4_28010	1623.m000766
1271	OG4_27987	1809.m000020
1272	OG4_27987	2224.m000015
1273	OG4_27987	2225.m000007
1274	OG4_27987	2399.m000079
1275	OG4_27987	2685.m000137
1276	OG4_27987	2958.m000129
1277	OG4_27908	1658.m000054
1278	OG4_27893	2936.m000244
1279	OG4_27756	2417.m000084
1280	OG4_27756	2417.m000085
1281	OG4_27741	2111.m000019
1282	OG4_27722	2120.m000038
1283	OG4_27691	2614.m000184
1284	OG4_27667	2532.m000013
1285	OG4_27603	2725.m000079
1286	OG4_27536	2496.m000109
1287	OG4_27536	2568.m000076
1288	OG4_27531	1996.m000088
1289	OG4_27531	2005.m000194
1290	OG4_27531	2243.m000033
1291	OG4_27531	2327.m000249
1292	OG4_27531	2444.m000007
1293	OG4_27531	2764.m000187
1294	OG4_27530	2777.m000178
1295	OG4_27517	2543.m000049
1296	OG4_27396	2971.m00217
1297	OG4_27364	2964.m000046
1298	OG4_27349	2477.m000061
1299	OG4_27349	2843.m000109
1300	OG4_27270	2708.m000222
1301	OG4_27194	1743.m000032
1302	OG4_27035	2098.m000106
1303	OG4_26946	1676.m000054
1304	OG4_26946	2000.m000090
1305	OG4_26946	2051.m000044
1306	OG4_26946	2256.m000141
1307	OG4_26946	2334.m000019
1308	OG4_26946	2383.m000040
1309	OG4_26946	2388.m000114
1310	OG4_26946	2418.m000051
1311	OG4_26946	2426.m000199
1312	OG4_26946	2499.m000044
1313	OG4_26946	2515.m000160
1314	OG4_26946	2565.m000085
1315	OG4_26946	2579.m000076
1316	OG4_26946	2623.m000041
1317	OG4_26946	2689.m00246
1318	OG4_26946	2694.m000037
1319	OG4_26946	2709.m000121
1320	OG4_26946	2777.m000201
1321	OG4_26946	2861.m000062
1322	OG4_26946	2863.m000039
1323	OG4_26946	2867.m000022
1324	OG4_26946	2886.m000373
1325	OG4_26946	2893.m000123
1326	OG4_26938	2037.m000084
1327	OG4_26796	2193.m000038
1328	OG4_26796	2587.m000074
1329	OG4_26796	2638.m000025
1330	OG4_26796	2687.m000180
1331	OG4_26796	2789.m000199
1332	OG4_26796	2789.m000200
1333	OG4_26796	2807.m000057
1334	OG4_26796	2932.m000022
1335	OG4_26796	2936.m000242
1336	OG4_26765	2199.m00456
1337	OG4_26702	1803.m000007
1338	OG4_26702	1941.m000010
1339	OG4_26702	2009.m000019
1340	OG4_26702	2016.m000098
1341	OG4_26702	2018.m000265
1342	OG4_26702	2040.m000076
1343	OG4_26702	2944.m000208
1344	OG4_26696	2570.m000107
1345	OG4_26671	1719.m000007
1346	OG4_26671	2114.m000011
1347	OG4_26671	2526.m000018
1348	OG4_26671	2577.m000022
1349	OG4_26662	1740.m000065
1350	OG4_26662	2335.m000083
1351	OG4_26662	2484.m000122
1352	OG4_26662	2853.m000185
1353	OG4_26648	2558.m000046
1354	OG4_26599	1766.m000016
1355	OG4_26543	2756.m000141
1356	OG4_26525	1867.m000062
1357	OG4_26525	2332.m000097
1358	OG4_26525	2395.m000244
1359	OG4_26525	2727.m000179
1360	OG4_26503	2565.m000084
1361	OG4_26113	1790.m000185
1362	OG4_26066	2936.m000233
1363	OG4_26029	2764.m000205
1364	OG4_26020	1626.m000065
1365	OG4_26020	2418.m00055
1366	OG4_26020	2792.m000550
1367	OG4_25965	2981.m000169
1368	OG4_25943	1975.m000023
1369	OG4_25898	1773.m000011
1370	OG4_25897	2108.m000091
1371	OG4_25897	2694.m000036
1372	OG4_25889	2804.m000065
1373	OG4_25883	2421.m000086
1374	OG4_25882	2088.m000144
1375	OG4_25862	1727.m000054
1376	OG4_25749	2121.m000135
1377	OG4_25669	2490.m000185
1378	OG4_25571	2784.m000061
1379	OG4_25486	2156.m000229
1380	OG4_25486	2724.m000118
1381	OG4_25482	2312.m000020
1382	OG4_25443	2818.m000050
1383	OG4_25248	2699.m000049
1384	OG4_25223	2698.m000053
1385	OG4_25223	2853.m000176
1386	OG4_25221	2199.m000472
1387	OG4_25169	2689.m000243
1388	OG4_25169	2689.m000244
1389	OG4_25160	2156.m000221
1390	OG4_25160	2390.m000269
1391	OG4_25160	2749.m00087
1392	OG4_25010	2081.m000103
1393	OG4_24932	2237.m000047
1394	OG4_24932	2439.m000029
1395	OG4_24932	2675.m000043
1396	OG4_24932	2693.m00021
1397	OG4_24932	2795.m000273
1398	OG4_24932	2865.m000449
1399	OG4_24930	1638.m000061
1400	OG4_24930	1638.m000062
1401	OG4_24930	1638.m000063
1402	OG4_24930	2005.m000189
1403	OG4_24930	2005.m000190
1404	OG4_24930	2095.m000089
1405	OG4_24930	2095.m000091
1406	OG4_24930	2116.m000048
1407	OG4_24930	2116.m000049
1408	OG4_24930	2116.m000050
1409	OG4_24930	2164.m000109
1410	OG4_24930	2164.m000110
1411	OG4_24930	2436.m000048
1412	OG4_24930	2436.m000049
1413	OG4_24930	2490.m000169
1414	OG4_24930	2543.m000054
1415	OG4_24930	2543.m000055
1416	OG4_24930	2543.m000056
1417	OG4_24930	2545.m000053
1418	OG4_24930	2545.m000055
1419	OG4_24930	2578.m000093
1420	OG4_24930	2581.m000084
1421	OG4_24930	2602.m000031
1422	OG4_24930	2602.m000032
1423	OG4_24930	2614.m000175
1424	OG4_24930	2614.m000176
1425	OG4_24930	2751.m000103
1426	OG4_24930	2751.m000104
1427	OG4_24930	2763.m000125
1428	OG4_24930	2763.m000126
1429	OG4_24930	2846.m000023
1430	OG4_24930	2846.m000024
1431	OG4_24930	2846.m000025
1432	OG4_24930	2886.m000382
1433	OG4_24930	2886.m00136
1434	OG4_24930	2893.m000131
1435	OG4_24930	2904.m000052
1436	OG4_24930	2912.m000174
1437	OG4_24930	2935.m000181
1438	OG4_24927	2044.m00044
1439	OG4_24911	2806.m000052
1440	OG4_24894	2731.m000032
1441	OG4_24894	2731.m000034
1442	OG4_24843	2850.m000086
1443	OG4_24807	2338.m000176
1444	OG4_24807	2913.m000229
1445	OG4_24779	2764.m000198
1446	OG4_24556	2764.m000200
1447	OG4_24507	2270.m000148
1448	OG4_24407	2758.m000112
1449	OG4_24405	2898.m000030
1450	OG4_24297	2142.m000101
1451	OG4_24252	2908.m000090
1452	OG4_24243	1697.m000044
1453	OG4_24243	2455.m000077
1454	OG4_24243	2813.m000096
1455	OG4_24243	2813.m000097
1456	OG4_24179	2925.m000014
1457	OG4_24168	2088.m000135
1458	OG4_24098	2402.m000233
1459	OG4_24098	2420.m000073
1460	OG4_23944	2865.m00432
1461	OG4_23910	2752.m000102
1462	OG4_23898	2874.m000152
1463	OG4_23841	2886.m00358
1464	OG4_23828	1830.m000026
1465	OG4_23791	2116.m000045
1466	OG4_23791	2116.m000046
1467	OG4_23791	2116.m000047
1468	OG4_23791	2199.m00115
1469	OG4_23791	2517.m000094
1470	OG4_23791	2592.m000067
1471	OG4_23791	2694.m000038
1472	OG4_23791	2886.m00138
1473	OG4_23664	1629.m000130
1474	OG4_23563	2915.m00053
1475	OG4_23467	2669.m000242
1476	OG4_23414	1874.m000016
1477	OG4_23414	2007.m000051
1478	OG4_23414	2590.m000088
1479	OG4_23367	2595.m000057
1480	OG4_23349	1631.m000104
1481	OG4_23317	1711.m000061
1482	OG4_23309	2083.m000096
1483	OG4_23309	2470.m000084
1484	OG4_23309	2665.m000071
1485	OG4_23309	2909.m000080
1486	OG4_23212	2824.m000117
1487	OG4_23199	1627.m00016
1488	OG4_23199	2170.m000034
1489	OG4_23134	2101.m000019
1490	OG4_23134	2942.m000084
1491	OG4_23134	2943.m00165
1492	OG4_22941	2037.m00090
1493	OG4_22877	2544.m000061
1494	OG4_22866	1783.m000253
1495	OG4_22866	1838.m000022
1496	OG4_22866	2237.m000051
1497	OG4_22866	2256.m000143
1498	OG4_22866	2895.m000287
1499	OG4_22866	2946.m000082
1500	OG4_22854	2060.m000104
1501	OG4_22854	2163.m000073
1502	OG4_22854	2386.m00540
1503	OG4_22854	2725.m000081
1504	OG4_22854	2824.m000120
1505	OG4_22825	2752.m000093
1506	OG4_22821	2605.m000020
1507	OG4_22727	1820.m00009
1508	OG4_22727	2106.m000006
1509	OG4_22727	2413.m000075
1510	OG4_22727	2669.m00246
1511	OG4_22727	2733.m000057
1512	OG4_22727	2772.m000034
1513	OG4_22727	2787.m000274
1514	OG4_22727	2865.m00164
1515	OG4_22727	2868.m000094
1516	OG4_22727	2973.m000181
1517	OG4_22723	2503.m000118
1518	OG4_22723	2978.m000147
1519	OG4_22695	1783.m000252
1520	OG4_22695	2038.m000060
1521	OG4_22695	2054.m000079
1522	OG4_22695	2096.m000015
1523	OG4_22695	2215.m000050
1524	OG4_22695	2310.m000024
1525	OG4_22695	2395.m000255
1526	OG4_22695	2402.m000246
1527	OG4_22695	2432.m00152
1528	OG4_22695	2501.m000053
1529	OG4_22695	2576.m000086
1530	OG4_22695	2614.m000187
1531	OG4_22695	2678.m000175
1532	OG4_22695	2756.m000138
1533	OG4_22695	2787.m000268
1534	OG4_22695	2792.m000551
1535	OG4_22695	2803.m000098
1536	OG4_22695	2907.m000048
1537	OG4_22685	2455.m000073
1538	OG4_22665	1623.m000747
1539	OG4_22665	2189.m000048
1540	OG4_22665	2693.m000020
1541	OG4_22665	2878.m000133
1542	OG4_22644	2341.m000049
1543	OG4_22554	2144.m000101
1544	OG4_22536	2536.m000106
1545	OG4_22536	2971.m00222
1546	OG4_22503	2099.m000069
1547	OG4_22503	2865.m00426
1548	OG4_22439	2153.m000072
1549	OG4_22439	2213.m000020
1550	OG4_22439	2400.m000109
1551	OG4_22439	2400.m000111
1552	OG4_22439	2451.m000152
1553	OG4_22439	2581.m000080
1554	OG4_22439	2581.m000081
1555	OG4_22439	2581.m000082
1556	OG4_22439	2723.m000031
1557	OG4_22408	2112.m000028
1558	OG4_22368	2685.m000139
1559	OG4_22367	2701.m000065
1560	OG4_22353	1811.m000020
1561	OG4_22353	2817.m000180
1562	OG4_22342	2471.m000013
1563	OG4_22325	1663.m000068
1564	OG4_22299	1693.m000099
1565	OG4_22299	2386.m00145
1566	OG4_22299	2432.m00113
1567	OG4_22299	2897.m000097
1568	OG4_22299	2973.m000194
1569	OG4_22290	2462.m000118
1570	OG4_22290	2470.m000088
1571	OG4_22279	1771.m000039
1572	OG4_22279	1874.m000015
1573	OG4_22279	1889.m000024
1574	OG4_22279	2132.m000106
1575	OG4_22279	2284.m000031
1576	OG4_22279	2394.m000070
1577	OG4_22279	2402.m000228
1578	OG4_22279	2407.m000172
1579	OG4_22279	2426.m000198
1580	OG4_22279	2494.m000161
1581	OG4_22279	2494.m000164
1582	OG4_22279	2496.m000105
1583	OG4_22279	2500.m000270
1584	OG4_22279	2514.m000120
1585	OG4_22279	2556.m000083
1586	OG4_22279	2671.m000127
1587	OG4_22279	2698.m000054
1588	OG4_22279	2730.m000084
1589	OG4_22279	2779.m000188
1590	OG4_22279	2792.m000556
1591	OG4_22279	2794.m000135
1592	OG4_22279	2801.m000064
1593	OG4_22279	2823.m000060
1594	OG4_22279	2823.m000061
1595	OG4_22279	2827.m000047
1596	OG4_22279	2857.m000040
1597	OG4_22279	2865.m000466
1598	OG4_22279	2931.m000091
1599	OG4_22259	2958.m000124
1600	OG4_22213	2332.m000091
1601	OG4_22213	2981.m000170
1602	OG4_22204	2582.m000067
1603	OG4_22172	2952.m000125
1604	OG4_22126	2407.m000166
1605	OG4_22120	2681.m000093
1606	OG4_22107	2875.m000031
1607	OG4_22102	2794.m000139
1608	OG4_22083	1632.m00084
1609	OG4_22025	2792.m000552
1610	OG4_22021	2221.m000018
1611	OG4_22010	2792.m00170
1612	OG4_22010	2802.m000127
1613	OG4_21991	1717.m000034
1614	OG4_21991	2487.m000146
1615	OG4_21991	2817.m000162
1616	OG4_21991	2978.m000144
1617	OG4_21978	2530.m000167
1618	OG4_21978	2612.m000031
1619	OG4_21978	2620.m000056
1620	OG4_21978	2817.m000179
1621	OG4_21978	2853.m000191
1622	OG4_21978	2937.m000052
1623	OG4_21978	2941.m000095
1624	OG4_21977	1635.m000052
1625	OG4_21970	2470.m000081
1626	OG4_21966	2368.m000009
1627	OG4_21960	2685.m000132
1628	OG4_21941	1799.m000020
1629	OG4_21899	1673.m000012
1630	OG4_21899	1903.m000014
1631	OG4_21899	2179.m000010
1632	OG4_21899	2414.m000010
1633	OG4_21899	2717.m000020
1634	OG4_21899	2745.m00064
1635	OG4_21899	2750.m000016
1636	OG4_21898	2907.m000049
1637	OG4_21889	2388.m000113
1638	OG4_21880	1765.m000033
1639	OG4_21880	2189.m000052
1640	OG4_21880	2721.m00063
1641	OG4_21871	2948.m000139
1642	OG4_21748	2978.m000160
1643	OG4_21742	2037.m000086
1644	OG4_21726	2508.m000217
1645	OG4_21686	2714.m000107
1646	OG4_21685	2944.m000226
1647	OG4_21679	2016.m000106
1648	OG4_21675	1623.m00732
1649	OG4_21675	1637.m000017
1650	OG4_21675	1641.m000006
1651	OG4_21675	1712.m000045
1652	OG4_21675	1873.m000010
1653	OG4_21675	1962.m000009
1654	OG4_21675	1983.m000006
1655	OG4_21675	2048.m00078
1656	OG4_21675	2102.m000128
1657	OG4_21675	2143.m000032
1658	OG4_21675	2154.m000009
1659	OG4_21675	2199.m000491
1660	OG4_21675	2270.m000145
1661	OG4_21675	2270.m00154
1662	OG4_21675	2497.m000007
1663	OG4_21675	2754.m000162
1664	OG4_21675	2803.m000101
1665	OG4_21675	2869.m000107
1666	OG4_21675	2883.m000108
1667	OG4_21675	2972.m000186
1668	OG4_21658	1721.m000097
1669	OG4_21658	2005.m000197
1670	OG4_21653	2663.m000145
1671	OG4_21619	1788.m000034
1672	OG4_21598	2742.m000049
1673	OG4_21598	2797.m000061
1674	OG4_21598	2902.m000102
1675	OG4_21559	2706.m000118
1676	OG4_21531	2050.m000070
1677	OG4_21529	2260.m000041
1678	OG4_21470	2432.m00118
1679	OG4_21456	1625.m000130
1680	OG4_21456	2603.m000028
1681	OG4_21443	2386.m00591
1682	OG4_21425	2390.m000255
1683	OG4_21423	1682.m000044
1684	OG4_21423	2421.m000082
1685	OG4_21423	2490.m000172
1686	OG4_21423	2560.m000114
1687	OG4_21423	2563.m000083
1688	OG4_21423	2579.m000078
1689	OG4_21423	2673.m000038
1690	OG4_21423	2709.m000135
1691	OG4_21423	2709.m000136
1692	OG4_21423	2736.m000082
1693	OG4_21423	2831.m000026
1694	OG4_21423	2969.m000159
1695	OG4_21372	2095.m000083
1696	OG4_21372	2353.m000080
1697	OG4_21372	2645.m000028
1698	OG4_21372	2707.m000093
1699	OG4_21372	2797.m000060
1700	OG4_21372	2865.m00170
1701	OG4_21372	2939.m000186
1702	OG4_21344	2780.m000159
1703	OG4_21333	2069.m000098
1704	OG4_21302	1728.m000011
1705	OG4_21302	2386.m00536
1706	OG4_21290	2228.m000007
1707	OG4_21290	2686.m000009
1708	OG4_21290	2787.m000277
1709	OG4_21290	2813.m000101
1710	OG4_21290	2813.m000102
1711	OG4_21256	2965.m000068
1712	OG4_21254	2792.m00131
1713	OG4_21248	1648.m000097
1714	OG4_21248	2010.m00007
1715	OG4_21248	2149.m000015
1716	OG4_21248	2182.m000053
1717	OG4_21248	2500.m000268
1718	OG4_21248	2669.m000243
1719	OG4_21248	2711.m000073
1720	OG4_21248	2787.m000254
1721	OG4_21221	2348.m000014
1722	OG4_21221	2788.m000172
1723	OG4_21181	2137.m000039
1724	OG4_21181	2951.m000142
1725	OG4_21141	2085.m000054
1726	OG4_21141	2086.m000105
1727	OG4_21141	2540.m000012
1728	OG4_21097	2049.m000068
1729	OG4_21084	2043.m000153
1730	OG4_21081	1742.m000076
1731	OG4_21081	2019.m000085
1732	OG4_21081	2019.m000086
1733	OG4_21068	1623.m000750
1734	OG4_21068	1814.m000105
1735	OG4_21067	2490.m000176
1736	OG4_21066	1658.m000058
1737	OG4_21066	2757.m000104
1738	OG4_21066	2757.m000105
1739	OG4_21064	2199.m00113
1740	OG4_21014	1670.m000015
1741	OG4_20979	2669.m000230
1742	OG4_20926	1836.m000035
1743	OG4_20926	1836.m000036
1744	OG4_20926	1995.m000092
1745	OG4_20914	2432.m00134
1746	OG4_20829	2895.m000279
1747	OG4_20782	1635.m000053
1748	OG4_20782	2386.m00143
1749	OG4_20782	2487.m000140
1750	OG4_20782	2487.m000141
1751	OG4_20782	2763.m000114
1752	OG4_20781	2585.m000100
1753	OG4_20781	2770.m000138
1754	OG4_20761	2780.m000156
1755	OG4_20744	2525.m000048
1756	OG4_20736	1886.m000007
1757	OG4_20736	2060.m000108
1758	OG4_20736	2387.m000143
1759	OG4_20736	2523.m000161
1760	OG4_20654	2090.m000129
1761	OG4_20638	2826.m000040
1762	OG4_20637	1740.m000068
1763	OG4_20637	2517.m000095
1764	OG4_20637	2926.m000062
1765	OG4_20634	2031.m000041
1766	OG4_20625	2199.m000481
1767	OG4_20625	2199.m00142
1768	OG4_20625	2451.m000165
1769	OG4_20625	2512.m000071
1770	OG4_20625	2664.m000096
1771	OG4_20625	2669.m000219
1772	OG4_20625	2766.m000138
1773	OG4_20608	1658.m000053
1774	OG4_20587	2807.m00063
1775	OG4_20583	2061.m000141
1776	OG4_20583	2247.m000025
1777	OG4_20517	2103.m000064
1778	OG4_20494	2386.m000563
1779	OG4_20494	2536.m000098
1780	OG4_20482	1747.m000011
1781	OG4_20479	2080.m000017
1782	OG4_20479	2778.m000037
1783	OG4_20464	2018.m000252
1784	OG4_20463	2895.m000280
1785	OG4_20419	2098.m000097
1786	OG4_20419	2582.m000074
1787	OG4_20402	1704.m000042
1788	OG4_20346	2671.m000124
1789	OG4_20346	2979.m000197
1790	OG4_20340	2327.m000241
1791	OG4_20339	2509.m000081
1792	OG4_20339	2513.m000105
1793	OG4_20339	2513.m000106
1794	OG4_20295	2503.m000120
1795	OG4_20289	2792.m000557
1796	OG4_20289	2792.m00172
1797	OG4_20289	2949.m000061
1798	OG4_20240	2359.m000108
1799	OG4_20236	1783.m000238
1800	OG4_20236	2108.m000099
1801	OG4_20219	2624.m000007
1802	OG4_20219	2908.m000083
1803	OG4_20218	2908.m000087
1804	OG4_20176	1751.m000042
1805	OG4_20176	2203.m000026
1806	OG4_20176	2736.m000084
1807	OG4_20167	2007.m000054
1808	OG4_20167	2156.m000227
1809	OG4_20167	2156.m000228
1810	OG4_20167	2514.m000115
1811	OG4_20167	2721.m000054
1812	OG4_20167	2874.m000155
1813	OG4_20167	2886.m000390
1814	OG4_20167	2943.m00140
1815	OG4_20155	2393.m000074
1816	OG4_20136	1987.m000091
1817	OG4_20136	2734.m000107
1818	OG4_20136	2806.m000047
1819	OG4_20130	1783.m000267
1820	OG4_20129	2105.m000022
1821	OG4_20117	1783.m000258
1822	OG4_20099	2300.m000063
1823	OG4_20099	2576.m000087
1824	OG4_20099	2938.m000164
1825	OG4_20021	2821.m000111
1826	OG4_20020	1727.m000056
1827	OG4_20018	2048.m000069
1828	OG4_20018	2770.m000135
1829	OG4_19964	2726.m000074
1830	OG4_19952	1758.m000025
1831	OG4_19864	2387.m000141
1832	OG4_19844	1826.m000024
1833	OG4_19844	1899.m000020
1834	OG4_19838	2385.m000078
1835	OG4_19829	1755.m000084
1836	OG4_19826	2390.m000253
1837	OG4_19826	2550.m000114
1838	OG4_19826	2789.m000211
1839	OG4_19805	2424.m000105
1840	OG4_19805	2595.m000053
1841	OG4_19788	2121.m000123
1842	OG4_19788	2199.m00132
1843	OG4_19758	2515.m000149
1844	OG4_19750	2542.m000025
1845	OG4_19739	1762.m000140
1846	OG4_19700	1669.m000034
1847	OG4_19624	1996.m000098
1848	OG4_19617	2692.m000099
1849	OG4_19613	2498.m000157
1850	OG4_19611	1623.m000742
1851	OG4_19611	2048.m000074
1852	OG4_19611	2547.m000071
1853	OG4_19611	2812.m000217
1854	OG4_19607	2015.m000039
1855	OG4_19598	2236.m000012
1856	OG4_19598	2914.m000041
1857	OG4_19525	2590.m000086
1858	OG4_19525	2975.m000050
1859	OG4_19500	2862.m000028
1860	OG4_19488	1634.m000101
1861	OG4_19469	2327.m000243
1862	OG4_19469	2387.m000151
1863	OG4_19469	2387.m000152
1864	OG4_19469	2564.m000112
1865	OG4_19381	1831.m000024
1866	OG4_19379	2787.m000272
1867	OG4_19340	2465.m000181
1868	OG4_19340	2595.m000054
1869	OG4_19340	2665.m000073
1870	OG4_19321	2012.m000073
1871	OG4_19321	2514.m000123
1872	OG4_19292	2792.m000559
1873	OG4_19268	2505.m000096
1874	OG4_19268	2519.m000044
1875	OG4_19268	2689.m000232
1876	OG4_19268	2734.m000104
1877	OG4_19255	2737.m000028
1878	OG4_19225	1623.m00182
1879	OG4_19225	2018.m000253
1880	OG4_19225	2724.m000117
1881	OG4_19220	1867.m000061
1882	OG4_19220	1991.m000046
1883	OG4_19220	2432.m000407
1884	OG4_19210	2886.m00132
1885	OG4_19203	2883.m000107
1886	OG4_19200	2884.m000057
1887	OG4_19195	1633.m000030
1888	OG4_19195	1633.m00034
1889	OG4_19195	1690.m000049
1890	OG4_19195	1745.m000043
1891	OG4_19195	1839.m000011
1892	OG4_19195	2132.m000111
1893	OG4_19195	2160.m000009
1894	OG4_19195	2332.m000095
1895	OG4_19195	2387.m00156
1896	OG4_19195	2521.m000108
1897	OG4_19195	2531.m000136
1898	OG4_19195	2715.m000246
1899	OG4_19195	2822.m000050
1900	OG4_19195	2865.m000455
1901	OG4_19195	2969.m000156
1902	OG4_19195	2991.m000050
1903	OG4_19185	1650.m000009
1904	OG4_19185	1679.m000011
1905	OG4_19185	1679.m000012
1906	OG4_19185	1747.m000012
1907	OG4_19185	2186.m000013
1908	OG4_19185	2271.m000026
1909	OG4_19185	2401.m000014
1910	OG4_19185	2409.m000010
1911	OG4_19185	2555.m000013
1912	OG4_19174	2823.m000057
1913	OG4_19174	2823.m000058
1914	OG4_19174	2823.m000059
1915	OG4_19170	1802.m000024
1916	OG4_19148	2132.m000112
1917	OG4_19083	1671.m000061
1918	OG4_19018	2777.m000194
1919	OG4_19018	2958.m000128
1920	OG4_19000	2300.m00064
1921	OG4_18976	2813.m000105
1922	OG4_18976	2929.m000103
1923	OG4_18921	2895.m000274
1924	OG4_18908	1723.m000050
1925	OG4_18890	2407.m000169
1926	OG4_18840	2327.m000234
1927	OG4_18840	2399.m000080
1928	OG4_18840	2678.m000184
1929	OG4_18840	2690.m000032
1930	OG4_18840	2886.m00365
1931	OG4_18823	1623.m00783
1932	OG4_18823	1629.m00144
1933	OG4_18801	2961.m00250
1934	OG4_18798	2542.m000027
1935	OG4_18773	2715.m000247
1936	OG4_18773	2780.m000160
1937	OG4_18754	1790.m000183
1938	OG4_18749	2753.m00081
1939	OG4_18733	2392.m000365
1940	OG4_18733	2706.m000125
1941	OG4_18693	1639.m00089
1942	OG4_18687	2687.m000179
1943	OG4_18681	1693.m000088
1944	OG4_18674	2402.m000227
1945	OG4_18616	2764.m000196
1946	OG4_18609	2508.m000214
1947	OG4_18579	2199.m000478
1948	OG4_18541	2618.m000039
1949	OG4_18541	2817.m000166
1950	OG4_18524	2908.m000092
1951	OG4_18512	1623.m00158
1952	OG4_18512	1783.m000268
1953	OG4_18511	2480.m000018
1954	OG4_18511	2563.m000085
1955	OG4_18511	2667.m000011
1956	OG4_18470	1623.m00451
1957	OG4_18470	1623.m00680
1958	OG4_18470	1624.m000067
1959	OG4_18470	1791.m000013
1960	OG4_18470	1834.m000081
1961	OG4_18470	1846.m000025
1962	OG4_18470	1877.m000026
1963	OG4_18470	2024.m000022
1964	OG4_18470	2024.m000023
1965	OG4_18470	2024.m000024
1966	OG4_18470	2046.m000020
1967	OG4_18470	2054.m000081
1968	OG4_18470	2088.m000137
1969	OG4_18470	2199.m00367
1970	OG4_18470	2388.m000112
1971	OG4_18470	2392.m000373
1972	OG4_18470	2453.m000035
1973	OG4_18470	2488.m000049
1974	OG4_18470	2508.m000199
1975	OG4_18470	2522.m000075
1976	OG4_18470	2527.m000149
1977	OG4_18470	2613.m000019
1978	OG4_18470	2628.m000031
1979	OG4_18470	2628.m000032
1980	OG4_18470	2678.m000186
1981	OG4_18470	2684.m000042
1982	OG4_18470	2684.m000043
1983	OG4_18470	2708.m000200
1984	OG4_18470	2719.m000169
1985	OG4_18470	2745.m000063
1986	OG4_18470	2860.m000030
1987	OG4_18470	2893.m000130
1988	OG4_18470	2935.m000185
1989	OG4_18467	2017.m000029
1990	OG4_18452	1994.m000042
1991	OG4_18452	2117.m000020
1992	OG4_18452	2587.m000076
1993	OG4_18452	2973.m000185
1994	OG4_18423	2053.m000027
1995	OG4_18423	2177.m000041
1996	OG4_18423	2349.m000023
1997	OG4_18423	2496.m000114
1998	OG4_18423	2726.m000076
1999	OG4_18423	2869.m000111
[truncated: 5,409 more rows]

## Sheet: Sheet3
index	Ortholog group ID	Ich gene ID	Orthology of Ich genes with bacteria, archaea and eukaryotes	Further breakdown of phyletic grouping to show exclusive ortholgy	Shared phyogeny of Ich genes among ciliates	Gene ID of best hit from OrthoMCL proteome (previously grouped protein)	Gene ID of best hit from OrthoMCL proteome (previously ungrouped protein)	model
7383	NO_GROUP	1622.m00008			Ich paralogs			2136.m000009
7384	NO_GROUP	1817.m000012			Ich paralogs			2285.m000008
7385	NO_GROUP	1931.m000033			Ich paralogs			2239.m000015
7386	NO_GROUP	1958.m000005			Ich paralogs			2286.m000006
7387	NO_GROUP	2108.m000098			Ich paralogs			2878.m000137
7388	NO_GROUP	2122.m000055			Ich paralogs			2698.m000057
7389	NO_GROUP	2136.m000009			Ich paralogs			1622.m00008
7390	NO_GROUP	2153.m000070			Ich paralogs			2153.m000071
7391	NO_GROUP	2153.m000071			Ich paralogs			2153.m000070
7392	NO_GROUP	2156.m000232			Ich paralogs			2689.m000218; 2689.m000216; 2252.m000035
7393	NO_GROUP	2199.m00111			Ich paralogs			2681.m000085
7394	NO_GROUP	2239.m000015			Ich paralogs			1931.m000033
7395	NO_GROUP	2252.m000035			Ich paralogs			2156.m000232; 2689.m000218; 2689.m000216
7396	NO_GROUP	2285.m000008			Ich paralogs			1817.m000012
7397	NO_GROUP	2286.m000006			Ich paralogs			1958.m000005
7398	NO_GROUP	2308.m000025			Ich paralogs			2985.m000010
7399	NO_GROUP	2447.m000047			Ich paralogs			2878.m00152
7400	NO_GROUP	2681.m000085			Ich paralogs			2199.m00111
7401	NO_GROUP	2689.m000216			Ich paralogs			2252.m000035; 2156.m000232; 2689.m000218
7402	NO_GROUP	2689.m000218			Ich paralogs			2689.m000216; 2252.m000035; 2156.m000232
7403	NO_GROUP	2698.m000057			Ich paralogs			2122.m000055
7404	NO_GROUP	2708.m000217			Ich paralogs			2835.m000081
7405	NO_GROUP	2835.m000081			Ich paralogs			2708.m000217
7406	NO_GROUP	2878.m000137			Ich paralogs			2108.m000098
7407	NO_GROUP	2878.m00152			Ich paralogs			2447.m000047
7408	NO_GROUP	2985.m000010			Ich paralogs			2308.m000025
