# Supplementary material for: Comparative genomics of the pathogenic ciliate Ichthyophthirius multifiliis, its free-living relatives and a host species provide insights into adoption of a parasitic lifestyle and prospects for disease control
Source: Genome Biol. 2011 Oct 17;12(10):R100. doi: 10.1186/gb-2011-12-10-r100 (PMC3341644; doi:10.1186/gb-2011-12-10-r100)
Supplement: Additional file 8 — Table S6 - ortholog grouping of the predicted proteomes of ciliates. A listing of all unique ortholog groups mapped to Ich, T. thermophila and P. tetraurelia protein coding genes. The total number of genes mapped to each ortholog group for each species is indicated, allowing expansions to be identified. The phyletic profile of the mapped ortholog groups is given in the last column. [file gb-2011-12-10-r100-S8.XLSX]

## Sheet: Sheet1
List of all unique ortholog groups mapped to ciliate genes	Number of Ich genes in group	Number of Tetrahymena thermophila genes in group	Number of Paramecium tetraurelia genes in group	Phyletic profile of Ortholog group
OG4_10176	109	40	12	Other eukaryotes only
OG4_10024	63	102	303	Bacteria & Eukaryote only
OG4_10051	60	361	351	Other eukaryotes only
OG4_15201	40	16	292	Other eukaryotes only
OG4_24930	39	13	23	Ciliate only
OG4_11526	36	28	182	Other eukaryotes only
OG4_10103	34	21	67	Other eukaryotes only
OG4_18470	33	22	57	Other eukaryotes only
OG4_10025	32	25	91	Other eukaryotes only
OG4_22279	28	5	35	Other eukaryotes only
OG4_10077	25	15	31	Archaea & Eukaryote only
OG4_10046	25	14	1527	Bacteria & Archaea & Eukaryote
OG4_10347	24	81	224	Bacteria & Eukaryote only
OG4_26946	23	8	122	Ciliate & Apicomplexa only
OG4_14527	21	42	67	Other eukaryotes only
OG4_14970	21	0	0	Other eukaryotes only
OG4_13965	20	21	61	Other eukaryotes only
OG4_21675	20	0	12	Bacteria & Eukaryote only
OG4_49622	19	0	40	Other eukaryotes only
OG4_22695	19	6	70	Other eukaryotes only
OG4_11039	18	8	40	Other eukaryotes only
OG4_15989	18	33	94	Ciliate only
OG4_10027	17	52	40	Bacteria & Eukaryote only
OG4_10035	17	32	30	Bacteria & Archaea & Eukaryote
OG4_10338	17	5	42	Other eukaryotes only
OG4_10071	16	12	189	Other eukaryotes only
OG4_12500	16	10	86	Other eukaryotes only
OG4_18408	16	6	16	Other eukaryotes only
OG4_19195	16	12	41	Other eukaryotes only
OG4_28066	16	11	32	Ciliate only
OG4_10042	15	518	168	Bacteria & Archaea & Eukaryote
OG4_10602	15	125	38	Other eukaryotes only
OG4_12391	15	6	25	Bacteria & Eukaryote only
OG4_10564	14	10	48	Other eukaryotes only
OG4_44686	14	5	61	Other eukaryotes only
OG4_50104	14	4	15	Bacteria & Eukaryote only
OG4_12281	13	5	23	Other eukaryotes only
OG4_29886	13	8	18	Bacteria & Eukaryote only
OG4_53660	13	5	11	Ciliate only
OG4_55451	13	5	4	Ciliate only
OG4_10444	12	138	16	Bacteria & Eukaryote only
OG4_10654	12	3	16	Other eukaryotes only
OG4_13294	12	5	16	Other eukaryotes only
OG4_14045	12	48	0	Ciliate only
OG4_21423	12	3	13	Other eukaryotes only
OG4_10178	11	5	22	Archaea & Eukaryote only
OG4_10608	11	4	26	Other eukaryotes only
OG4_10702	11	4	10	Other eukaryotes only
OG4_12580	11	11	35	Bacteria & Eukaryote only
OG4_13999	11	10	67	Other eukaryotes only
OG4_39258	11	0	0	Bacteria & Eukaryote only
OG4_10094	10	4	14	Bacteria & Eukaryote only
OG4_10181	10	4	8	Other eukaryotes only
OG4_10972	10	3	18	Other eukaryotes only
OG4_12063	10	7	15	Archaea & Eukaryote only
OG4_15714	10	34	48	Ciliate & Apicomplexa only
OG4_18422	10	6	61	Other eukaryotes only
OG4_22727	10	3	76	Other eukaryotes only
OG4_46461	10	5	27	Other eukaryotes only
OG4_52347	10	5	31	Ciliate only
OG4_10126	9	8	35	Other eukaryotes only
OG4_10167	9	5	18	Other eukaryotes only
OG4_10439	9	140	98	Ciliate only
OG4_10875	9	4	12	Other eukaryotes only
OG4_13402	9	54	152	Ciliate & Apicomplexa only
OG4_19185	9	6	7	Bacteria & Archaea & Eukaryote
OG4_22439	9	14	0	Other eukaryotes only
OG4_26796	9	10	2	Bacteria & Eukaryote only
OG4_35016	9	9	82	Ciliate only
OG4_35996	9	7	9	Other eukaryotes only
OG4_61092	9	4	7	Ciliate only
OG4_77818	9	3	6	Ciliate only
OG4_10800	9	15	9	Other eukaryotes only
OG4_48920	8	6	12	Ciliate only
OG4_10081	8	305	99	Other eukaryotes only
OG4_10132	8	8	65	Other eukaryotes only
OG4_10280	8	2	28	Other eukaryotes only
OG4_11014	8	4	18	Other eukaryotes only
OG4_11068	8	3	23	Other eukaryotes only
OG4_11478	8	8	11	Bacteria & Archaea & Eukaryote
OG4_124770	8	2	3	Ciliate only
OG4_12664	8	3	12	Other eukaryotes only
OG4_12778	8	63	73	Ciliate only
OG4_12928	8	2	32	Bacteria & Eukaryote only
OG4_13262	8	15	17	Other eukaryotes only
OG4_13759	8	4	10	Other eukaryotes only
OG4_15532	8	7	11	Other eukaryotes only
OG4_18245	8	13	2	Other eukaryotes only
OG4_20167	8	6	16	Other eukaryotes only
OG4_21248	8	0	3	Other eukaryotes only
OG4_23791	8	3	7	Ciliate & Apicomplexa only
OG4_65699	8	4	52	Ciliate only
OG4_86109	8	3	4	Ciliate only
OG4_46234	7	0	0	Other eukaryotes only
OG4_10031	7	649	21	Other eukaryotes only
OG4_10036	7	3	13	Other eukaryotes only
OG4_10073	7	26	23	Other eukaryotes only
OG4_10243	7	3	4	Bacteria & Archaea & Eukaryote
OG4_10553	7	12	14	Other eukaryotes only
OG4_10649	7	6	11	Bacteria & Eukaryote only
OG4_11055	7	4	14	Other eukaryotes only
OG4_11968	7	8	10	Other eukaryotes only
OG4_12719	7	6	5	Bacteria & Eukaryote only
OG4_12806	7	2	6	Other eukaryotes only
OG4_13045	7	3	204	Other eukaryotes only
OG4_13553	7	10	13	Archaea & Eukaryote only
OG4_13738	7	10	13	Other eukaryotes only
OG4_16800	7	24	48	Other eukaryotes only
OG4_20625	7	3	4	Other eukaryotes only
OG4_21372	7	3	10	Other eukaryotes only
OG4_21899	7	15	15	Ciliate only
OG4_21978	7	15	12	Ciliate only
OG4_26702	7	0	0	Bacteria & Archaea & Eukaryote
OG4_30657	7	7	25	Other eukaryotes only
OG4_33887	7	4	23	Ciliate & Apicomplexa only
OG4_40493	7	3	23	Other eukaryotes only
OG4_43040	7	7	28	Ciliate only
OG4_47164	7	6	4	Ciliate only
OG4_55414	7	5	26	Ciliate only
OG4_10784	7	3	21	Other eukaryotes only
OG4_10034	6	40	17	Bacteria & Archaea & Eukaryote
OG4_10063	6	4	8	Bacteria & Archaea & Eukaryote
OG4_10145	6	10	9	Other eukaryotes only
OG4_10185	6	5	20	Bacteria & Archaea & Eukaryote
OG4_10260	6	3	33	Other eukaryotes only
OG4_10372	6	3	29	Other eukaryotes only
OG4_10375	6	5	10	Bacteria & Eukaryote only
OG4_104600	6	2	11	Ciliate only
OG4_10518	6	4	5	Other eukaryotes only
OG4_10521	6	10	17	Bacteria & Archaea & Eukaryote
OG4_10616	6	2	7	Other eukaryotes only
OG4_10669	6	1	16	Other eukaryotes only
OG4_10699	6	2	6	Other eukaryotes only
OG4_10727	6	5	19	Other eukaryotes only
OG4_10807	6	7	22	Bacteria & Archaea & Eukaryote
OG4_10980	6	2	13	Other eukaryotes only
OG4_11020	6	3	6	Other eukaryotes only
OG4_11144	6	2	2	Other eukaryotes only
OG4_11166	6	17	6	Bacteria & Eukaryote only
OG4_124888	6	2	2	Ciliate only
OG4_12510	6	3	32	Other eukaryotes only
OG4_12788	6	3	10	Other eukaryotes only
OG4_13560	6	51	71	Archaea & Eukaryote only
OG4_14180	6	3	5	Archaea & Eukaryote only
OG4_14830	6	4	9	Other eukaryotes only
OG4_15365	6	16	15	Other eukaryotes only
OG4_15602	6	1	7	Other eukaryotes only
OG4_15994	6	3	10	Other eukaryotes only
OG4_18423	6	5	40	Other eukaryotes only
OG4_22866	6	10	50	Other eukaryotes only
OG4_24932	6	13	45	Ciliate only
OG4_27531	6	5	11	Other eukaryotes only
OG4_27987	6	1	0	Archaea & Eukaryote only
OG4_29129	6	11	0	Ciliate only
OG4_29710	6	10	0	Ciliate only
OG4_30193	6	6	33	Other eukaryotes only
OG4_30598	6	9	20	Other eukaryotes only
OG4_31511	6	10	2	Ciliate only
OG4_37863	6	8	34	Ciliate only
OG4_39140	6	2	101	Bacteria & Eukaryote only
OG4_40399	6	7	23	Ciliate only
OG4_46459	6	6	28	Ciliate only
OG4_50753	6	5	13	Ciliate only
OG4_59901	6	3	7	Other eukaryotes only
OG4_62893	6	4	24	Ciliate only
OG4_64645	6	3	56	Other eukaryotes only
OG4_86110	6	3	8	Ciliate only
OG4_91397	6	1	9	Other eukaryotes only
OG4_10043	5	2	12	Other eukaryotes only
OG4_10070	5	16	8	Bacteria & Archaea & Eukaryote
OG4_10072	5	4	8	Bacteria & Eukaryote only
OG4_10088	5	2	15	Bacteria & Eukaryote only
OG4_10138	5	4	11	Other eukaryotes only
OG4_10172	5	5	5	Bacteria & Archaea & Eukaryote
OG4_10194	5	5	15	Bacteria & Archaea & Eukaryote
OG4_10210	5	1	6	Other eukaryotes only
OG4_10262	5	2	13	Archaea & Eukaryote only
OG4_102847	5	2	7	Ciliate only
OG4_10330	5	4	16	Bacteria & Archaea & Eukaryote
OG4_10370	5	2	6	Other eukaryotes only
OG4_10403	5	1	28	Other eukaryotes only
OG4_10436	5	3	8	Bacteria & Eukaryote only
OG4_104854	5	0	0	Other eukaryotes only
OG4_10503	5	1	23	Other eukaryotes only
OG4_10524	5	3	11	Bacteria & Archaea & Eukaryote
OG4_10552	5	2	16	Other eukaryotes only
OG4_10603	5	3	17	Other eukaryotes only
OG4_10634	5	2	16	Other eukaryotes only
OG4_10734	5	3	11	Other eukaryotes only
OG4_10763	5	2	8	Other eukaryotes only
OG4_10948	5	5	12	Other eukaryotes only
OG4_11091	5	3	11	Other eukaryotes only
OG4_11103	5	3	6	Other eukaryotes only
OG4_11443	5	3	11	Other eukaryotes only
OG4_11493	5	7	29	Bacteria & Eukaryote only
OG4_11500	5	4	18	Other eukaryotes only
OG4_11664	5	1	24	Other eukaryotes only
OG4_11779	5	2	12	Other eukaryotes only
OG4_11914	5	3	10	Other eukaryotes only
OG4_11949	5	4	7	Bacteria & Archaea & Eukaryote
OG4_12126	5	1	3	Other eukaryotes only
OG4_12193	5	3	18	Other eukaryotes only
OG4_12221	5	3	10	Bacteria & Archaea & Eukaryote
OG4_124649	5	2	14	Ciliate only
OG4_12503	5	0	17	Bacteria & Eukaryote only
OG4_125175	5	2	11	Ciliate only
OG4_125180	5	2	1	Ciliate only
OG4_12650	5	2	12	Other eukaryotes only
OG4_12809	5	2	14	Other eukaryotes only
OG4_12925	5	2	7	Other eukaryotes only
OG4_13005	5	11	20	Bacteria & Eukaryote only
OG4_14576	5	4	16	Other eukaryotes only
OG4_16268	5	4	2	Other eukaryotes only
OG4_18840	5	3	16	Other eukaryotes only
OG4_20782	5	5	27	Other eukaryotes only
OG4_21290	5	2	7	Other eukaryotes only
OG4_22299	5	14	17	Other eukaryotes only
OG4_22854	5	6	0	Other eukaryotes only
OG4_35900	5	9	3	Ciliate only
OG4_37139	5	6	30	Ciliate & Apicomplexa only
OG4_39079	5	8	45	Ciliate only
OG4_44886	5	5	20	Other eukaryotes only
OG4_52882	5	0	5	Apicomplexa only
OG4_54300	5	5	18	Ciliate only
OG4_55440	5	5	25	Ciliate only
OG4_55443	5	5	0	Ciliate only
OG4_59487	5	3	4	Bacteria & Eukaryote only
OG4_61943	5	4	13	Ciliate only
OG4_65188	5	4	12	Ciliate only
OG4_65656	5	4	14	Ciliate only
OG4_71632	5	2	6	Other eukaryotes only
OG4_86137	5	3	19	Ciliate only
OG4_86254	5	3	7	Ciliate only
OG4_19469	5	6	5	Bacteria & Archaea & Eukaryote
OG4_11859	4	6	6	Other eukaryotes only
OG4_10021	4	47	21	Bacteria & Archaea & Eukaryote
OG4_10041	4	2	5	Other eukaryotes only
OG4_10085	4	8	10	Bacteria & Archaea & Eukaryote
OG4_10131	4	7	9	Bacteria & Archaea & Eukaryote
OG4_10188	4	4	3	Bacteria & Archaea & Eukaryote
OG4_10203	4	2	6	Bacteria & Archaea & Eukaryote
OG4_10215	4	177	43	Other eukaryotes only
OG4_10231	4	5	21	Bacteria & Eukaryote only
OG4_10246	4	2	6	Bacteria & Archaea & Eukaryote
OG4_10255	4	3	5	Bacteria & Archaea & Eukaryote
OG4_10267	4	1	7	Bacteria & Eukaryote only
OG4_10281	4	10	20	Other eukaryotes only
OG4_10305	4	1	12	Other eukaryotes only
OG4_10306	4	1	24	Bacteria & Eukaryote only
OG4_10344	4	2	3	Other eukaryotes only
OG4_10424	4	2	16	Other eukaryotes only
OG4_10443	4	3	18	Bacteria & Eukaryote only
OG4_10462	4	3	7	Bacteria & Archaea & Eukaryote
OG4_10491	4	2	7	Bacteria & Eukaryote only
OG4_10586	4	3	13	Archaea & Eukaryote only
OG4_10595	4	2	5	Bacteria & Eukaryote only
OG4_10597	4	15	14	Bacteria & Eukaryote only
OG4_10679	4	1	7	Bacteria & Archaea & Eukaryote
OG4_10711	4	1	10	Other eukaryotes only
OG4_10722	4	1	7	Bacteria & Archaea & Eukaryote
OG4_10772	4	4	11	Bacteria & Eukaryote only
OG4_10824	4	1	7	Bacteria & Archaea & Eukaryote
OG4_10843	4	2	2	Bacteria & Eukaryote only
OG4_10928	4	1	2	Other eukaryotes only
OG4_10944	4	2	4	Other eukaryotes only
OG4_11011	4	1	7	Other eukaryotes only
OG4_11142	4	3	7	Other eukaryotes only
OG4_11206	4	12	15	Archaea & Eukaryote only
OG4_11288	4	2	4	Other eukaryotes only
OG4_11361	4	2	56	Other eukaryotes only
OG4_11444	4	2	5	Other eukaryotes only
OG4_11515	4	1	9	Other eukaryotes only
OG4_11536	4	6	17	Other eukaryotes only
OG4_11607	4	1	3	Other eukaryotes only
OG4_11652	4	1	7	Other eukaryotes only
OG4_11665	4	2	4	Other eukaryotes only
OG4_11676	4	1	4	Other eukaryotes only
OG4_11813	4	4	4	Other eukaryotes only
OG4_12366	4	1	35	Archaea & Eukaryote only
OG4_124694	4	2	18	Ciliate only
OG4_124757	4	2	3	Ciliate only
OG4_124804	4	2	0	Ciliate only
OG4_124957	4	2	3	Ciliate only
OG4_125137	4	2	3	Ciliate only
OG4_125185	4	2	9	Ciliate only
OG4_12587	4	2	6	Bacteria & Archaea & Eukaryote
OG4_12674	4	1	0	Other eukaryotes only
OG4_12819	4	1	4	Other eukaryotes only
OG4_13027	4	4	8	Other eukaryotes only
OG4_13066	4	1	6	Other eukaryotes only
OG4_13301	4	2	8	Other eukaryotes only
OG4_13320	4	5	18	Other eukaryotes only
OG4_13411	4	5	7	Archaea & Eukaryote only
OG4_13429	4	3	10	Other eukaryotes only
OG4_13545	4	1	6	Other eukaryotes only
OG4_13594	4	0	139	Other eukaryotes only
OG4_13622	4	4	20	Other eukaryotes only
OG4_13705	4	1	6	Other eukaryotes only
OG4_14040	4	2	10	Bacteria & Eukaryote only
OG4_14113	4	2	7	Other eukaryotes only
OG4_14271	4	3	23	Other eukaryotes only
OG4_14315	4	3	6	Other eukaryotes only
OG4_14398	4	2	1	Bacteria & Archaea & Eukaryote
OG4_14547	4	10	340	Archaea & Eukaryote only
OG4_14981	4	2	8	Other eukaryotes only
OG4_15075	4	2	7	Other eukaryotes only
OG4_16106	4	3	6	Other eukaryotes only
OG4_16134	4	0	0	Other eukaryotes only
OG4_16216	4	21	8	Other eukaryotes only
OG4_17851	4	25	6	Ciliate only
OG4_17896	4	3	11	Other eukaryotes only
OG4_18452	4	23	22	Ciliate only
OG4_19268	4	4	9	Other eukaryotes only
OG4_19611	4	4	6	Other eukaryotes only
OG4_20736	4	2	6	Other eukaryotes only
OG4_21991	4	1	6	Ciliate & Apicomplexa only
OG4_22665	4	2	12	Other eukaryotes only
OG4_23309	4	14	0	Ciliate only
OG4_24243	4	3	30	Bacteria & Archaea & Eukaryote
OG4_26525	4	11	13	Other eukaryotes only
OG4_26662	4	0	0	Other eukaryotes only
OG4_26671	4	10	8	Other eukaryotes only
OG4_29173	4	11	12	Ciliate only
OG4_30431	4	2	7	Other eukaryotes only
OG4_38727	4	8	11	Ciliate only
OG4_39938	4	3	6	Bacteria & Eukaryote only
OG4_51753	4	5	13	Ciliate only
OG4_52965	4	2	18	Bacteria & Eukaryote only
OG4_53179	4	1	2	Ciliate & Apicomplexa only
OG4_54649	4	3	4	Ciliate & Apicomplexa only
OG4_55404	4	5	60	Ciliate only
OG4_55433	4	5	10	Ciliate only
OG4_55442	4	5	11	Ciliate only
OG4_55449	4	5	4	Ciliate only
OG4_64575	4	4	76	Ciliate only
OG4_77033	4	2	8	Other eukaryotes only
OG4_82950	4	2	3	Other eukaryotes only
OG4_83443	4	3	10	Ciliate only
OG4_84489	4	2	9	Other eukaryotes only
OG4_86120	4	3	12	Ciliate only
OG4_86135	4	3	15	Ciliate only
OG4_88589	4	2	44	Ciliate only
OG4_10079	3	3	11	Other eukaryotes only
OG4_14064	3	1	7	Bacteria & Eukaryote only
OG4_14866	3	1	7	Other eukaryotes only
OG4_10032	3	2	11	Bacteria & Eukaryote only
OG4_10044	3	2	8	Other eukaryotes only
OG4_10082	3	5	7	Bacteria & Archaea & Eukaryote
OG4_10089	3	4	10	Bacteria & Eukaryote only
OG4_10100	3	2	6	Bacteria & Archaea & Eukaryote
OG4_10108	3	3	15	Bacteria & Archaea & Eukaryote
OG4_10109	3	2	3	Bacteria & Archaea & Eukaryote
OG4_10124	3	3	5	Bacteria & Archaea & Eukaryote
OG4_10153	3	2	5	Bacteria & Archaea & Eukaryote
OG4_10156	3	1	8	Bacteria & Archaea & Eukaryote
OG4_10160	3	2	3	Bacteria & Eukaryote only
OG4_10162	3	2	4	Bacteria & Archaea & Eukaryote
OG4_10165	3	4	7	Bacteria & Archaea & Eukaryote
OG4_10184	3	2	28	Other eukaryotes only
OG4_10186	3	2	4	Bacteria & Eukaryote only
OG4_10201	3	1	2	Bacteria & Archaea & Eukaryote
OG4_10213	3	3	11	Bacteria & Archaea & Eukaryote
OG4_10214	3	2	2	Bacteria & Archaea & Eukaryote
OG4_10221	3	10	0	Bacteria & Archaea & Eukaryote
OG4_10225	3	2	5	Bacteria & Archaea & Eukaryote
OG4_10228	3	174	29	Other eukaryotes only
OG4_10242	3	1	4	Bacteria & Eukaryote only
OG4_10244	3	2	5	Bacteria & Archaea & Eukaryote
OG4_10265	3	3	7	Bacteria & Eukaryote only
OG4_10275	3	2	21	Other eukaryotes only
OG4_10286	3	1	13	Bacteria & Archaea & Eukaryote
OG4_10293	3	6	18	Other eukaryotes only
OG4_10310	3	11	19	Bacteria & Eukaryote only
OG4_10319	3	3	14	Bacteria & Eukaryote only
OG4_10325	3	2	12	Archaea & Eukaryote only
OG4_10327	3	3	7	Bacteria & Archaea & Eukaryote
OG4_10359	3	2	7	Other eukaryotes only
OG4_10371	3	2	7	Bacteria & Archaea & Eukaryote
OG4_10397	3	2	5	Bacteria & Archaea & Eukaryote
OG4_10416	3	2	9	Archaea & Eukaryote only
OG4_10446	3	2	2	Bacteria & Archaea & Eukaryote
OG4_10457	3	1	1	Bacteria & Archaea & Eukaryote
OG4_10470	3	4	21	Other eukaryotes only
OG4_10471	3	2	10	Bacteria & Eukaryote only
OG4_10483	3	2	6	Bacteria & Archaea & Eukaryote
OG4_10486	3	1	6	Archaea & Eukaryote only
OG4_10494	3	3	0	Bacteria & Archaea & Eukaryote
OG4_10516	3	1	8	Archaea & Eukaryote only
OG4_10527	3	5	10	Bacteria & Archaea & Eukaryote
OG4_10536	3	1	4	Bacteria & Archaea & Eukaryote
OG4_10549	3	2	1	Bacteria & Archaea & Eukaryote
OG4_10559	3	2	6	Bacteria & Eukaryote only
OG4_10560	3	6	11	Other eukaryotes only
OG4_10573	3	2	7	Bacteria & Archaea & Eukaryote
OG4_10575	3	1	11	Archaea & Eukaryote only
OG4_10620	3	4	10	Bacteria & Eukaryote only
OG4_10627	3	1	2	Bacteria & Archaea & Eukaryote
OG4_10661	3	6	9	Other eukaryotes only
OG4_10690	3	1	6	Other eukaryotes only
OG4_10738	3	2	7	Bacteria & Eukaryote only
OG4_10759	3	3	6	Bacteria & Eukaryote only
OG4_10762	3	2	6	Bacteria & Archaea & Eukaryote
OG4_10768	3	1	16	Other eukaryotes only
OG4_10770	3	1	5	Other eukaryotes only
OG4_10785	3	1	2	Bacteria & Archaea & Eukaryote
OG4_10794	3	1	3	Other eukaryotes only
OG4_10819	3	2	6	Other eukaryotes only
OG4_10822	3	1	2	Other eukaryotes only
OG4_10829	3	2	10	Other eukaryotes only
OG4_10831	3	4	9	Bacteria & Eukaryote only
OG4_10855	3	3	11	Other eukaryotes only
OG4_10869	3	1	4	Other eukaryotes only
OG4_10879	3	2	6	Bacteria & Archaea & Eukaryote
OG4_10883	3	2	3	Other eukaryotes only
OG4_10897	3	1	3	Other eukaryotes only
OG4_10956	3	3	2	Bacteria & Eukaryote only
OG4_10962	3	1	2	Other eukaryotes only
OG4_10963	3	3	10	Other eukaryotes only
OG4_10983	3	5	6	Bacteria & Eukaryote only
OG4_11013	3	2	9	Bacteria & Archaea & Eukaryote
OG4_11015	3	1	7	Bacteria & Eukaryote only
OG4_11018	3	1	2	Other eukaryotes only
OG4_11033	3	1	4	Bacteria & Archaea & Eukaryote
OG4_11087	3	1	7	Bacteria & Eukaryote only
OG4_111220	3	2	29	Ciliate only
OG4_11143	3	8	16	Other eukaryotes only
OG4_11204	3	2	5	Other eukaryotes only
OG4_11217	3	1	7	Other eukaryotes only
OG4_11251	3	1	6	Other eukaryotes only
OG4_11256	3	1	4	Other eukaryotes only
OG4_11276	3	1	1	Other eukaryotes only
OG4_11293	3	2	22	Other eukaryotes only
OG4_11318	3	1	3	Other eukaryotes only
OG4_11369	3	3	17	Other eukaryotes only
OG4_11379	3	6	4	Other eukaryotes only
OG4_11404	3	1	4	Other eukaryotes only
OG4_11420	3	3	2	Bacteria & Eukaryote only
OG4_11433	3	1	2	Other eukaryotes only
OG4_11484	3	16	7	Other eukaryotes only
OG4_11489	3	2	7	Other eukaryotes only
OG4_11495	3	2	2	Bacteria & Eukaryote only
OG4_11510	3	1	2	Other eukaryotes only
OG4_11558	3	1	1	Bacteria & Eukaryote only
OG4_11562	3	1	6	Other eukaryotes only
OG4_11638	3	6	9	Other eukaryotes only
OG4_11701	3	1	4	Other eukaryotes only
OG4_11766	3	3	5	Other eukaryotes only
OG4_11786	3	3	3	Archaea & Eukaryote only
OG4_11788	3	83	16	Ciliate only
OG4_11858	3	3	10	Other eukaryotes only
OG4_11863	3	2	3	Bacteria & Eukaryote only
OG4_11894	3	2	2	Bacteria & Archaea & Eukaryote
OG4_11897	3	2	20	Other eukaryotes only
OG4_11911	3	2	4	Other eukaryotes only
OG4_11991	3	3	8	Other eukaryotes only
OG4_12119	3	6	42	Other eukaryotes only
OG4_12124	3	7	12	Other eukaryotes only
OG4_12188	3	4	4	Other eukaryotes only
OG4_12365	3	1	7	Bacteria & Archaea & Eukaryote
OG4_12455	3	2	5	Bacteria & Eukaryote only
OG4_124680	3	2	42	Ciliate only
OG4_124686	3	2	16	Ciliate only
OG4_124693	3	2	5	Ciliate only
OG4_124702	3	2	5	Ciliate only
OG4_124716	3	2	1	Ciliate only
OG4_124718	3	2	0	Ciliate only
OG4_124730	3	2	3	Ciliate only
OG4_124742	3	2	11	Ciliate only
OG4_124753	3	2	2	Ciliate only
OG4_124830	3	2	2	Ciliate only
OG4_124858	3	2	3	Ciliate only
OG4_124924	3	2	3	Ciliate only
OG4_125050	3	2	3	Ciliate only
OG4_125085	3	2	4	Ciliate only
OG4_12511	3	2	0	Other eukaryotes only
OG4_12532	3	68	9	Ciliate only
OG4_12694	3	3	5	Bacteria & Archaea & Eukaryote
OG4_12696	3	1	1	Bacteria & Archaea & Eukaryote
OG4_12967	3	4	3	Other eukaryotes only
OG4_13017	3	1	6	Other eukaryotes only
OG4_13053	3	2	1	Other eukaryotes only
OG4_13143	3	2	8	Other eukaryotes only
OG4_13145	3	2	6	Other eukaryotes only
OG4_13209	3	2	2	Other eukaryotes only
OG4_13332	3	2	7	Other eukaryotes only
OG4_13453	3	1	11	Bacteria & Eukaryote only
OG4_13470	3	2	9	Other eukaryotes only
OG4_13517	3	1	4	Archaea & Eukaryote only
OG4_13541	3	1	1	Other eukaryotes only
OG4_13595	3	2	10	Other eukaryotes only
OG4_13611	3	2	3	Archaea & Eukaryote only
OG4_13715	3	2	2	Other eukaryotes only
OG4_13755	3	3	13	Other eukaryotes only
OG4_13875	3	1	3	Other eukaryotes only
OG4_13911	3	1	1	Other eukaryotes only
OG4_14065	3	1	2	Bacteria & Eukaryote only
OG4_14111	3	2	2	Other eukaryotes only
OG4_14121	3	1	2	Other eukaryotes only
OG4_14185	3	1	7	Other eukaryotes only
OG4_14226	3	2	6	Other eukaryotes only
OG4_14369	3	4	3	Other eukaryotes only
OG4_14394	3	2	4	Other eukaryotes only
OG4_14514	3	1	10	Other eukaryotes only
OG4_14689	3	22	19	Bacteria & Archaea & Eukaryote
OG4_14834	3	3	1	Other eukaryotes only
OG4_14854	3	1	0	Other eukaryotes only
OG4_14857	3	2	3	Other eukaryotes only
OG4_15044	3	2	11	Other eukaryotes only
OG4_15179	3	3	1	Other eukaryotes only
OG4_15453	3	10	8	Other eukaryotes only
OG4_15516	3	2	4	Other eukaryotes only
OG4_15690	3	1	3	Other eukaryotes only
OG4_15693	3	2	14	Other eukaryotes only
OG4_15843	3	4	5	Other eukaryotes only
OG4_16033	3	4	6	Bacteria & Eukaryote only
OG4_16136	3	3	3	Other eukaryotes only
OG4_16543	3	4	2	Other eukaryotes only
OG4_16703	3	2	7	Other eukaryotes only
OG4_17098	3	3	8	Other eukaryotes only
OG4_17266	3	1	6	Other eukaryotes only
OG4_17311	3	3	3	Other eukaryotes only
OG4_17978	3	1	6	Other eukaryotes only
OG4_18511	3	10	23	Other eukaryotes only
OG4_19174	3	1	2	Other eukaryotes only
OG4_19220	3	2	3	Other eukaryotes only
OG4_19225	3	4	12	Other eukaryotes only
OG4_19340	3	3	3	Other eukaryotes only
OG4_19826	3	19	0	Ciliate only
OG4_20099	3	2	1	Bacteria & Eukaryote only
OG4_20136	3	0	0	Other eukaryotes only
OG4_20176	3	4	23	Other eukaryotes only
OG4_20289	3	1	2	Other eukaryotes only
OG4_20339	3	2	2	Other eukaryotes only
OG4_20637	3	3	1	Other eukaryotes only
OG4_20926	3	2	4	Other eukaryotes only
OG4_21066	3	1	2	Other eukaryotes only
OG4_21081	3	13	0	Bacteria & Eukaryote only
OG4_21141	3	17	0	Ciliate only
OG4_21598	3	2	16	Other eukaryotes only
OG4_21880	3	2	12	Bacteria & Archaea & Eukaryote
OG4_23134	3	1	9	Other eukaryotes only
OG4_23414	3	14	33	Ciliate only
OG4_25160	3	2	15	Other eukaryotes only
OG4_26020	3	12	38	Ciliate only
OG4_28060	3	11	39	Ciliate only
OG4_29127	3	0	1	Apicomplexa only
OG4_29263	3	9	16	Other eukaryotes only
OG4_32948	3	2	2	Bacteria & Eukaryote only
OG4_33283	3	6	12	Other eukaryotes only
OG4_36384	3	7	6	Other eukaryotes only
OG4_37650	3	1	2	Other eukaryotes only
OG4_39088	3	8	7	Ciliate only
OG4_40943	3	5	49	Other eukaryotes only
OG4_42275	3	4	20	Other eukaryotes only
OG4_42276	3	1	2	Other eukaryotes only
OG4_43631	3	0	1	Other eukaryotes only
OG4_44364	3	1	4	Ciliate & Apicomplexa only
OG4_45401	3	2	7	Other eukaryotes only
OG4_45851	3	5	12	Other eukaryotes only
OG4_46032	3	6	20	Ciliate only
OG4_47039	3	0	0	Apicomplexa only
OG4_48102	3	4	8	Other eukaryotes only
OG4_48923	3	6	29	Ciliate only
OG4_49471	3	5	3	Ciliate only
OG4_51775	3	4	3	Other eukaryotes only
OG4_55367	3	5	10	Ciliate only
OG4_55421	3	5	41	Ciliate only
OG4_55447	3	5	0	Ciliate only
OG4_57691	3	3	10	Other eukaryotes only
OG4_59739	3	1	0	Other eukaryotes only
OG4_59892	3	2	14	Other eukaryotes only
OG4_60032	3	2	9	Other eukaryotes only
OG4_60231	3	1	2	Other eukaryotes only
OG4_60281	3	3	1	Other eukaryotes only
OG4_61267	3	4	17	Ciliate only
OG4_64915	3	4	5	Ciliate only
OG4_65653	3	4	0	Ciliate only
OG4_65667	3	4	40	Ciliate only
OG4_67035	3	3	4	Ciliate only
OG4_68713	3	2	7	Other eukaryotes only
OG4_73255	3	2	5	Other eukaryotes only
OG4_73490	3	1	7	Bacteria & Eukaryote only
OG4_74548	3	3	6	Ciliate only
OG4_76405	3	2	2	Other eukaryotes only
OG4_76815	3	3	6	Ciliate only
OG4_83895	3	1	6	Ciliate & Apicomplexa only
OG4_86136	3	3	15	Ciliate only
OG4_86146	3	3	4	Ciliate only
OG4_86160	3	3	10	Ciliate only
OG4_86246	3	3	8	Ciliate only
OG4_89529	3	2	3	Ciliate only
OG4_90042	3	2	4	Ciliate only
OG4_90225	3	2	12	Ciliate only
OG4_92339	3	2	2	Ciliate only
OG4_15576	3	1	2	Other eukaryotes only
OG4_10680	2	1	6	Bacteria & Archaea & Eukaryote
OG4_65713	2	4	18	Ciliate only
OG4_10049	2	16	2	Bacteria & Archaea & Eukaryote
OG4_100535	2	2	14	Ciliate only
OG4_10057	2	6	18	Other eukaryotes only
OG4_10058	2	10	13	Bacteria & Archaea & Eukaryote
OG4_100723	2	2	17	Ciliate only
OG4_10101	2	0	6	Other eukaryotes only
OG4_10104	2	2	5	Bacteria & Archaea & Eukaryote
OG4_10105	2	5	42	Other eukaryotes only
OG4_10110	2	1	0	Bacteria & Archaea & Eukaryote
OG4_10112	2	1	8	Bacteria & Archaea & Eukaryote
OG4_10129	2	3	4	Bacteria & Archaea & Eukaryote
OG4_10133	2	5	12	Bacteria & Eukaryote only
OG4_10135	2	2	2	Bacteria & Archaea & Eukaryote
OG4_10142	2	1	2	Bacteria & Archaea & Eukaryote
OG4_10143	2	2	2	Bacteria & Archaea & Eukaryote
OG4_10147	2	1	6	Bacteria & Archaea & Eukaryote
OG4_10149	2	1	9	Bacteria & Archaea & Eukaryote
OG4_10152	2	5	1	Bacteria & Archaea & Eukaryote
OG4_10157	2	1	4	Bacteria & Archaea & Eukaryote
OG4_10159	2	2	2	Bacteria & Archaea & Eukaryote
OG4_10161	2	2	3	Bacteria & Archaea & Eukaryote
OG4_10168	2	2	13	Other eukaryotes only
OG4_10189	2	2	6	Bacteria & Eukaryote only
OG4_10196	2	1	3	Bacteria & Archaea & Eukaryote
OG4_10197	2	2	5	Bacteria & Archaea & Eukaryote
OG4_10205	2	1	12	Other eukaryotes only
OG4_10211	2	2	4	Bacteria & Archaea & Eukaryote
OG4_10212	2	1	3	Bacteria & Archaea & Eukaryote
OG4_10218	2	1	2	Bacteria & Archaea & Eukaryote
OG4_10226	2	2	9	Other eukaryotes only
OG4_10229	2	2	5	Bacteria & Eukaryote only
OG4_10233	2	1	3	Bacteria & Archaea & Eukaryote
OG4_10234	2	1	4	Bacteria & Archaea & Eukaryote
OG4_10236	2	1	9	Bacteria & Archaea & Eukaryote
OG4_10241	2	2	1	Bacteria & Archaea & Eukaryote
OG4_10249	2	4	10	Bacteria & Archaea & Eukaryote
OG4_10250	2	2	8	Bacteria & Eukaryote only
OG4_10254	2	2	1	Bacteria & Archaea & Eukaryote
OG4_10263	2	1	3	Bacteria & Archaea & Eukaryote
OG4_10272	2	2	7	Other eukaryotes only
OG4_10274	2	1	9	Archaea & Eukaryote only
OG4_10276	2	14	8	Bacteria & Eukaryote only
OG4_102926	2	1	0	Other eukaryotes only
OG4_102929	2	1	4	Other eukaryotes only
OG4_10302	2	2	2	Archaea & Eukaryote only
OG4_10303	2	2	5	Bacteria & Archaea & Eukaryote
OG4_10309	2	1	3	Bacteria & Archaea & Eukaryote
OG4_10312	2	1	2	Bacteria & Eukaryote only
OG4_10326	2	1	4	Bacteria & Eukaryote only
OG4_10339	2	7	6	Other eukaryotes only
OG4_10342	2	1	6	Archaea & Eukaryote only
OG4_103588	2	2	3	Ciliate only
OG4_10374	2	1	10	Bacteria & Archaea & Eukaryote
OG4_10376	2	1	2	Bacteria & Archaea & Eukaryote
OG4_10382	2	1	4	Archaea & Eukaryote only
OG4_10385	2	2	3	Bacteria & Archaea & Eukaryote
OG4_10388	2	2	3	Bacteria & Eukaryote only
OG4_10389	2	1	5	Bacteria & Archaea & Eukaryote
OG4_10392	2	1	8	Other eukaryotes only
OG4_10406	2	2	4	Bacteria & Archaea & Eukaryote
OG4_10418	2	1	1	Bacteria & Archaea & Eukaryote
OG4_10419	2	2	7	Archaea & Eukaryote only
OG4_10422	2	1	2	Bacteria & Archaea & Eukaryote
OG4_10430	2	3	3	Bacteria & Eukaryote only
OG4_10431	2	1	3	Bacteria & Eukaryote only
OG4_10433	2	3	6	Other eukaryotes only
OG4_10437	2	2	8	Archaea & Eukaryote only
OG4_10450	2	1	6	Archaea & Eukaryote only
OG4_104595	2	2	0	Ciliate only
OG4_10474	2	1	10	Archaea & Eukaryote only
OG4_10475	2	1	8	Archaea & Eukaryote only
OG4_10476	2	2	7	Archaea & Eukaryote only
OG4_10477	2	1	3	Bacteria & Archaea & Eukaryote
OG4_10489	2	1	2	Other eukaryotes only
OG4_10490	2	2	12	Archaea & Eukaryote only
OG4_10492	2	1	5	Bacteria & Archaea & Eukaryote
OG4_10493	2	1	9	Archaea & Eukaryote only
OG4_10504	2	1	6	Archaea & Eukaryote only
OG4_10511	2	1	8	Archaea & Eukaryote only
OG4_10523	2	1	15	Other eukaryotes only
OG4_10528	2	1	6	Archaea & Eukaryote only
OG4_10539	2	2	4	Bacteria & Eukaryote only
OG4_10543	2	2	6	Other eukaryotes only
OG4_105445	2	1	2	Other eukaryotes only
OG4_10550	2	1	6	Other eukaryotes only
OG4_10551	2	1	5	Bacteria & Eukaryote only
OG4_10557	2	1	4	Archaea & Eukaryote only
OG4_10558	2	1	2	Bacteria & Archaea & Eukaryote
OG4_10562	2	1	8	Archaea & Eukaryote only
OG4_10566	2	2	4	Archaea & Eukaryote only
OG4_10568	2	1	3	Archaea & Eukaryote only
OG4_10578	2	1	8	Archaea & Eukaryote only
OG4_10581	2	2	7	Other eukaryotes only
OG4_10582	2	1	5	Other eukaryotes only
OG4_10588	2	1	8	Other eukaryotes only
OG4_10594	2	1	4	Other eukaryotes only
OG4_10601	2	2	15	Bacteria & Eukaryote only
OG4_10607	2	7	6	Other eukaryotes only
OG4_10613	2	2	4	Bacteria & Eukaryote only
OG4_10614	2	3	4	Bacteria & Eukaryote only
OG4_10618	2	1	3	Other eukaryotes only
OG4_10621	2	1	2	Other eukaryotes only
OG4_10622	2	1	4	Archaea & Eukaryote only
OG4_10623	2	1	3	Bacteria & Archaea & Eukaryote
OG4_10633	2	1	2	Archaea & Eukaryote only
OG4_10635	2	1	8	Bacteria & Eukaryote only
OG4_10641	2	1	4	Other eukaryotes only
OG4_10647	2	1	5	Archaea & Eukaryote only
OG4_10652	2	1	8	Archaea & Eukaryote only
OG4_106555	2	2	2	Ciliate only
OG4_10656	2	1	4	Other eukaryotes only
OG4_10677	2	2	4	Bacteria & Eukaryote only
OG4_10678	2	1	6	Other eukaryotes only
OG4_10692	2	1	6	Archaea & Eukaryote only
OG4_10695	2	2	4	Bacteria & Archaea & Eukaryote
OG4_10696	2	1	2	Bacteria & Archaea & Eukaryote
OG4_10701	2	1	6	Archaea & Eukaryote only
OG4_10703	2	1	14	Other eukaryotes only
OG4_10704	2	6	6	Bacteria & Archaea & Eukaryote
OG4_10729	2	1	1	Bacteria & Eukaryote only
OG4_10730	2	2	2	Other eukaryotes only
OG4_10731	2	1	2	Bacteria & Eukaryote only
OG4_10735	2	1	1	Bacteria & Archaea & Eukaryote
OG4_10743	2	1	4	Archaea & Eukaryote only
OG4_10754	2	2	3	Other eukaryotes only
OG4_10758	2	1	8	Other eukaryotes only
OG4_10761	2	1	2	Bacteria & Archaea & Eukaryote
OG4_10766	2	1	2	Bacteria & Archaea & Eukaryote
OG4_10771	2	2	1	Other eukaryotes only
OG4_10774	2	4	12	Other eukaryotes only
OG4_10778	2	2	5	Other eukaryotes only
OG4_107802	2	2	2	Ciliate only
OG4_107853	2	2	0	Ciliate only
OG4_10788	2	1	1	Bacteria & Archaea & Eukaryote
OG4_10804	2	2	9	Other eukaryotes only
OG4_10815	2	1	4	Archaea & Eukaryote only
OG4_10820	2	4	16	Other eukaryotes only
OG4_10834	2	2	4	Archaea & Eukaryote only
OG4_10851	2	1	3	Other eukaryotes only
OG4_10852	2	3	5	Other eukaryotes only
OG4_10859	2	1	8	Other eukaryotes only
OG4_10886	2	3	1	Bacteria & Archaea & Eukaryote
OG4_10890	2	1	4	Other eukaryotes only
OG4_10891	2	8	7	Bacteria & Archaea & Eukaryote
OG4_10892	2	1	0	Bacteria & Archaea & Eukaryote
OG4_10908	2	2	3	Other eukaryotes only
OG4_10911	2	3	3	Bacteria & Archaea & Eukaryote
OG4_10914	2	1	4	Other eukaryotes only
OG4_10921	2	1	4	Other eukaryotes only
OG4_10923	2	1	3	Archaea & Eukaryote only
OG4_10925	2	2	1	Bacteria & Archaea & Eukaryote
OG4_10933	2	2	9	Archaea & Eukaryote only
OG4_10939	2	2	3	Bacteria & Archaea & Eukaryote
OG4_10941	2	2	3	Other eukaryotes only
OG4_10965	2	2	0	Bacteria & Archaea & Eukaryote
OG4_10968	2	3	4	Other eukaryotes only
OG4_10982	2	1	2	Bacteria & Eukaryote only
OG4_11004	2	1	5	Bacteria & Archaea & Eukaryote
OG4_11006	2	1	3	Bacteria & Archaea & Eukaryote
OG4_11008	2	2	12	Bacteria & Eukaryote only
OG4_11017	2	1	5	Bacteria & Eukaryote only
OG4_11030	2	1	4	Other eukaryotes only
OG4_11045	2	1	9	Other eukaryotes only
OG4_11046	2	1	5	Other eukaryotes only
OG4_11053	2	2	3	Other eukaryotes only
OG4_11054	2	1	5	Other eukaryotes only
OG4_11057	2	2	2	Bacteria & Archaea & Eukaryote
OG4_11064	2	2	4	Other eukaryotes only
OG4_11066	2	5	14	Other eukaryotes only
OG4_11071	2	1	6	Bacteria & Eukaryote only
OG4_11074	2	1	3	Other eukaryotes only
OG4_11077	2	1	0	Bacteria & Eukaryote only
OG4_11079	2	1	7	Other eukaryotes only
OG4_11099	2	2	9	Bacteria & Eukaryote only
OG4_11101	2	1	1	Other eukaryotes only
OG4_11108	2	2	6	Other eukaryotes only
OG4_11128	2	1	3	Other eukaryotes only
OG4_11133	2	2	4	Archaea & Eukaryote only
OG4_11139	2	1	4	Other eukaryotes only
OG4_11149	2	8	2	Bacteria & Eukaryote only
OG4_11154	2	1	0	Bacteria & Eukaryote only
OG4_11160	2	2	3	Other eukaryotes only
OG4_11170	2	1	2	Other eukaryotes only
OG4_11179	2	2	3	Archaea & Eukaryote only
OG4_11189	2	1	8	Other eukaryotes only
OG4_11199	2	4	7	Bacteria & Eukaryote only
OG4_11207	2	1	8	Archaea & Eukaryote only
OG4_11218	2	3	6	Other eukaryotes only
OG4_112183	2	2	15	Ciliate only
OG4_11225	2	3	4	Other eukaryotes only
OG4_11236	2	1	5	Other eukaryotes only
OG4_11245	2	17	9	Bacteria & Eukaryote only
OG4_11258	2	1	4	Other eukaryotes only
OG4_11268	2	3	4	Other eukaryotes only
OG4_11269	2	1	1	Other eukaryotes only
OG4_11295	2	1	6	Other eukaryotes only
OG4_11303	2	2	3	Other eukaryotes only
OG4_11328	2	2	2	Archaea & Eukaryote only
OG4_11333	2	1	2	Other eukaryotes only
OG4_11342	2	1	1	Bacteria & Eukaryote only
OG4_11350	2	1	2	Bacteria & Archaea & Eukaryote
OG4_11354	2	1	4	Other eukaryotes only
OG4_11390	2	2	5	Other eukaryotes only
OG4_11392	2	1	10	Other eukaryotes only
OG4_11394	2	2	3	Bacteria & Archaea & Eukaryote
OG4_11396	2	1	5	Other eukaryotes only
OG4_11411	2	2	1	Bacteria & Eukaryote only
OG4_11415	2	1	1	Other eukaryotes only
OG4_11417	2	1	1	Bacteria & Eukaryote only
OG4_11449	2	0	0	Bacteria & Eukaryote only
OG4_11456	2	1	9	Bacteria & Eukaryote only
OG4_11462	2	2	8	Other eukaryotes only
OG4_11468	2	1	2	Other eukaryotes only
OG4_11487	2	1	8	Other eukaryotes only
OG4_11507	2	21	40	Other eukaryotes only
OG4_11511	2	1	2	Other eukaryotes only
OG4_11513	2	1	2	Other eukaryotes only
OG4_11538	2	1	6	Other eukaryotes only
OG4_11546	2	1	3	Other eukaryotes only
OG4_11547	2	1	2	Other eukaryotes only
OG4_11549	2	1	3	Other eukaryotes only
OG4_11564	2	1	4	Other eukaryotes only
OG4_11571	2	2	8	Other eukaryotes only
OG4_11588	2	1	4	Other eukaryotes only
OG4_11600	2	1	2	Other eukaryotes only
OG4_11612	2	1	2	Other eukaryotes only
OG4_11613	2	3	11	Other eukaryotes only
OG4_11620	2	2	1	Other eukaryotes only
OG4_11621	2	1	4	Other eukaryotes only
OG4_11624	2	4	4	Other eukaryotes only
OG4_11625	2	1	2	Other eukaryotes only
OG4_11633	2	1	1	Bacteria & Archaea & Eukaryote
OG4_11634	2	2	12	Other eukaryotes only
OG4_11643	2	1	3	Bacteria & Eukaryote only
OG4_11668	2	2	5	Other eukaryotes only
OG4_11680	2	3	8	Other eukaryotes only
OG4_11683	2	2	4	Bacteria & Eukaryote only
OG4_11687	2	3	2	Bacteria & Archaea & Eukaryote
OG4_11692	2	1	3	Other eukaryotes only
OG4_117047	2	2	5	Ciliate only
OG4_11726	2	2	3	Other eukaryotes only
OG4_11731	2	1	4	Bacteria & Eukaryote only
OG4_11733	2	2	4	Other eukaryotes only
OG4_11734	2	1	2	Other eukaryotes only
OG4_11742	2	1	4	Other eukaryotes only
OG4_11755	2	1	2	Other eukaryotes only
OG4_11763	2	1	3	Other eukaryotes only
OG4_11775	2	2	1	Bacteria & Archaea & Eukaryote
OG4_11784	2	1	1	Other eukaryotes only
OG4_11798	2	1	2	Other eukaryotes only
OG4_11812	2	2	75	Bacteria & Archaea & Eukaryote
OG4_11827	2	1	2	Other eukaryotes only
OG4_11832	2	1	10	Other eukaryotes only
OG4_11836	2	3	1	Other eukaryotes only
OG4_11841	2	1	2	Archaea & Eukaryote only
OG4_118718	2	2	4	Ciliate only
OG4_11879	2	1	5	Bacteria & Archaea & Eukaryote
OG4_11895	2	1	2	Other eukaryotes only
OG4_11930	2	1	2	Other eukaryotes only
OG4_11963	2	1	3	Bacteria & Eukaryote only
OG4_11970	2	1	1	Other eukaryotes only
OG4_12001	2	5	4	Bacteria & Eukaryote only
OG4_12051	2	1	1	Bacteria & Eukaryote only
OG4_12053	2	2	11	Other eukaryotes only
OG4_12055	2	1	2	Other eukaryotes only
OG4_12057	2	3	3	Other eukaryotes only
OG4_12070	2	1	18	Other eukaryotes only
OG4_12099	2	2	1	Other eukaryotes only
OG4_12125	2	3	26	Other eukaryotes only
OG4_12136	2	2	0	Bacteria & Archaea & Eukaryote
OG4_12144	2	1	1	Bacteria & Eukaryote only
OG4_12242	2	1	7	Other eukaryotes only
OG4_12245	2	1	4	Other eukaryotes only
OG4_122465	2	1	3	Ciliate & Apicomplexa only
OG4_12292	2	1	0	Other eukaryotes only
OG4_12297	2	4	8	Other eukaryotes only
OG4_12320	2	1	2	Bacteria & Eukaryote only
OG4_12337	2	1	4	Other eukaryotes only
OG4_12346	2	1	2	Other eukaryotes only
OG4_12348	2	7	9	Other eukaryotes only
OG4_12361	2	3	4	Bacteria & Archaea & Eukaryote
OG4_12362	2	5	2	Bacteria & Eukaryote only
OG4_12389	2	9	6	Other eukaryotes only
OG4_12409	2	2	6	Other eukaryotes only
OG4_12410	2	3	56	Other eukaryotes only
OG4_12416	2	1	2	Other eukaryotes only
OG4_12440	2	2	10	Other eukaryotes only
OG4_124400	2	1	6	Other eukaryotes only
OG4_12452	2	3	7	Other eukaryotes only
OG4_12453	2	1	1	Other eukaryotes only
OG4_124653	2	2	0	Ciliate only
OG4_124660	2	2	6	Ciliate only
OG4_124670	2	2	5	Ciliate only
OG4_124676	2	2	5	Ciliate only
OG4_124681	2	2	0	Ciliate only
OG4_124701	2	2	4	Ciliate only
OG4_124704	2	2	4	Ciliate only
OG4_124717	2	2	1	Ciliate only
OG4_124741	2	2	1	Ciliate only
OG4_124751	2	2	5	Ciliate only
OG4_124758	2	2	0	Ciliate only
OG4_124799	2	2	3	Ciliate only
OG4_124816	2	2	8	Ciliate only
OG4_12487	2	2	2	Bacteria & Archaea & Eukaryote
OG4_124887	2	2	2	Ciliate only
OG4_124920	2	2	4	Ciliate only
OG4_124928	2	2	3	Ciliate only
OG4_124943	2	2	2	Ciliate only
OG4_124947	2	2	3	Ciliate only
OG4_124968	2	2	6	Ciliate only
OG4_12497	2	1	3	Other eukaryotes only
OG4_124983	2	2	2	Ciliate only
OG4_124986	2	2	5	Ciliate only
OG4_125010	2	2	2	Ciliate only
OG4_125038	2	2	12	Ciliate only
OG4_125058	2	2	0	Ciliate only
OG4_125067	2	2	0	Ciliate only
OG4_125070	2	2	6	Ciliate only
OG4_125080	2	2	2	Ciliate only
OG4_125106	2	2	2	Ciliate only
OG4_125115	2	2	5	Ciliate only
OG4_12512	2	0	0	Bacteria & Eukaryote only
OG4_125125	2	2	7	Ciliate only
OG4_12514	2	2	1	Bacteria & Eukaryote only
OG4_125147	2	2	16	Ciliate only
OG4_125153	2	2	3	Ciliate only
OG4_125166	2	2	3	Ciliate only
OG4_125202	2	2	1	Ciliate only
OG4_12534	2	1	58	Bacteria & Eukaryote only
OG4_12584	2	1	18	Other eukaryotes only
OG4_12609	2	2	8	Bacteria & Eukaryote only
OG4_12623	2	22	6	Other eukaryotes only
OG4_12631	2	2	7	Bacteria & Archaea & Eukaryote
OG4_12641	2	66	4	Ciliate only
OG4_12714	2	1	3	Other eukaryotes only
OG4_12720	2	1	3	Other eukaryotes only
OG4_12736	2	1	3	Bacteria & Archaea & Eukaryote
OG4_12775	2	1	2	Bacteria & Eukaryote only
OG4_12787	2	2	4	Other eukaryotes only
OG4_12798	2	1	5	Other eukaryotes only
OG4_12868	2	1	5	Other eukaryotes only
OG4_12876	2	1	1	Other eukaryotes only
OG4_12878	2	1	4	Other eukaryotes only
OG4_12894	2	1	2	Other eukaryotes only
OG4_12942	2	1	2	Bacteria & Archaea & Eukaryote
OG4_12990	2	2	3	Bacteria & Eukaryote only
OG4_13007	2	3	5	Bacteria & Eukaryote only
OG4_13020	2	2	2	Other eukaryotes only
OG4_13024	2	2	7	Other eukaryotes only
OG4_13032	2	4	12	Other eukaryotes only
OG4_13091	2	1	4	Bacteria & Archaea & Eukaryote
OG4_13100	2	2	5	Other eukaryotes only
OG4_13152	2	3	5	Other eukaryotes only
OG4_13165	2	1	2	Bacteria & Eukaryote only
OG4_13168	2	1	5	Other eukaryotes only
OG4_13206	2	2	5	Bacteria & Eukaryote only
OG4_13226	2	2	6	Bacteria & Archaea & Eukaryote
OG4_13227	2	1	3	Other eukaryotes only
OG4_13250	2	2	8	Other eukaryotes only
OG4_13276	2	1	6	Other eukaryotes only
OG4_13278	2	1	2	Other eukaryotes only
OG4_13279	2	3	4	Other eukaryotes only
OG4_13345	2	1	2	Other eukaryotes only
OG4_13348	2	1	4	Other eukaryotes only
OG4_13359	2	1	9	Other eukaryotes only
OG4_13364	2	1	3	Other eukaryotes only
OG4_13392	2	2	5	Archaea & Eukaryote only
OG4_13461	2	2	6	Other eukaryotes only
OG4_13483	2	4	14	Other eukaryotes only
OG4_13495	2	1	5	Other eukaryotes only
OG4_13498	2	1	6	Other eukaryotes only
OG4_13530	2	1	9	Bacteria & Eukaryote only
OG4_13531	2	2	4	Bacteria & Eukaryote only
OG4_13551	2	1	1	Other eukaryotes only
OG4_13603	2	1	5	Other eukaryotes only
OG4_13631	2	2	10	Other eukaryotes only
OG4_13639	2	2	6	Other eukaryotes only
OG4_13682	2	1	2	Other eukaryotes only
OG4_13684	2	2	5	Other eukaryotes only
OG4_13757	2	2	0	Other eukaryotes only
OG4_13772	2	2	1	Other eukaryotes only
OG4_13781	2	2	7	Other eukaryotes only
OG4_13788	2	1	2	Other eukaryotes only
OG4_13795	2	1	5	Other eukaryotes only
OG4_13835	2	1	2	Other eukaryotes only
OG4_13865	2	3	2	Other eukaryotes only
OG4_13987	2	1	6	Other eukaryotes only
OG4_13988	2	1	3	Other eukaryotes only
OG4_14058	2	1	6	Other eukaryotes only
OG4_14081	2	2	2	Other eukaryotes only
OG4_14107	2	1	4	Other eukaryotes only
OG4_14147	2	1	5	Archaea & Eukaryote only
OG4_14155	2	1	3	Bacteria & Eukaryote only
OG4_14191	2	1	1	Other eukaryotes only
OG4_14198	2	1	3	Other eukaryotes only
OG4_14234	2	3	2	Bacteria & Eukaryote only
OG4_14241	2	1	1	Other eukaryotes only
OG4_14273	2	1	1	Bacteria & Eukaryote only
OG4_14283	2	2	6	Other eukaryotes only
OG4_14302	2	3	0	Other eukaryotes only
OG4_14339	2	4	5	Bacteria & Archaea & Eukaryote
OG4_14376	2	1	4	Other eukaryotes only
OG4_14421	2	1	2	Bacteria & Eukaryote only
OG4_14639	2	1	4	Bacteria & Eukaryote only
OG4_14789	2	10	26	Other eukaryotes only
OG4_14849	2	1	2	Other eukaryotes only
OG4_14856	2	1	4	Bacteria & Eukaryote only
OG4_15196	2	2	5	Archaea & Eukaryote only
OG4_15235	2	1	0	Bacteria & Eukaryote only
OG4_15342	2	1	6	Other eukaryotes only
OG4_15450	2	3	4	Other eukaryotes only
OG4_15675	2	2	2	Other eukaryotes only
OG4_15747	2	3	7	Other eukaryotes only
OG4_15880	2	1	8	Other eukaryotes only
OG4_16056	2	9	1	Other eukaryotes only
OG4_16100	2	1	2	Bacteria & Eukaryote only
OG4_16125	2	1	1	Other eukaryotes only
OG4_16132	2	1	5	Other eukaryotes only
OG4_16146	2	2	7	Other eukaryotes only
OG4_16166	2	4	18	Other eukaryotes only
OG4_16178	2	2	5	Bacteria & Eukaryote only
OG4_16229	2	2	8	Other eukaryotes only
OG4_16357	2	2	9	Bacteria & Eukaryote only
OG4_16430	2	1	1	Archaea & Eukaryote only
OG4_16501	2	0	1	Other eukaryotes only
OG4_16759	2	1	5	Bacteria & Archaea & Eukaryote
OG4_16992	2	1	1	Archaea & Eukaryote only
OG4_17111	2	1	4	Other eukaryotes only
OG4_17153	2	1	1	Other eukaryotes only
OG4_17267	2	2	6	Other eukaryotes only
OG4_17428	2	2	8	Other eukaryotes only
OG4_17479	2	2	67	Other eukaryotes only
OG4_17902	2	2	5	Other eukaryotes only
OG4_17906	2	1	2	Other eukaryotes only
OG4_18207	2	1	3	Other eukaryotes only
OG4_18512	2	1	4	Other eukaryotes only
OG4_18541	2	1	3	Other eukaryotes only
OG4_18733	2	1	0	Other eukaryotes only
OG4_18773	2	2	7	Other eukaryotes only
OG4_18823	2	2	4	Other eukaryotes only
OG4_18976	2	1	0	Other eukaryotes only
OG4_19018	2	4	6	Other eukaryotes only
OG4_19321	2	20	10	Ciliate only
OG4_19525	2	18	14	Other eukaryotes only
OG4_19598	2	19	0	Other eukaryotes only
OG4_19788	2	1	0	Other eukaryotes only
OG4_19805	2	1	2	Other eukaryotes only
OG4_19844	2	1	4	Bacteria & Eukaryote only
OG4_20018	2	1	3	Other eukaryotes only
OG4_20219	2	1	2	Bacteria & Eukaryote only
OG4_20236	2	2	6	Other eukaryotes only
OG4_20346	2	2	12	Bacteria & Eukaryote only
OG4_20419	2	2	4	Other eukaryotes only
OG4_20479	2	1	3	Other eukaryotes only
OG4_20494	2	2	2	Bacteria & Archaea & Eukaryote
OG4_20583	2	18	43	Ciliate only
OG4_20781	2	3	8	Bacteria & Eukaryote only
OG4_21068	2	2	24	Other eukaryotes only
OG4_21181	2	17	12	Ciliate only
OG4_21221	2	2	4	Other eukaryotes only
OG4_21302	2	2	5	Other eukaryotes only
OG4_21456	2	1	1	Bacteria & Eukaryote only
OG4_21658	2	6	9	Other eukaryotes only
OG4_22010	2	2	5	Other eukaryotes only
OG4_22213	2	1	2	Other eukaryotes only
OG4_22290	2	1	1	Other eukaryotes only
OG4_22353	2	0	0	Bacteria & Eukaryote only
OG4_22503	2	2	3	Other eukaryotes only
OG4_22536	2	8	20	Other eukaryotes only
OG4_22723	2	14	1	Ciliate only
OG4_23199	2	1	6	Other eukaryotes only
OG4_24098	2	12	0	Other eukaryotes only
OG4_24807	2	2	5	Other eukaryotes only
OG4_24894	2	12	2	Other eukaryotes only
OG4_25169	2	1	4	Other eukaryotes only
OG4_25223	2	7	9	Other eukaryotes only
OG4_25486	2	0	6	Other eukaryotes only
OG4_25897	2	11	14	Other eukaryotes only
OG4_27349	2	0	2	Other eukaryotes only
OG4_27536	2	1	11	Other eukaryotes only
OG4_27756	2	1	3	Other eukaryotes only
OG4_28169	2	5	0	Other eukaryotes only
OG4_30941	2	1	2	Other eukaryotes only
OG4_31488	2	0	10	Other eukaryotes only
OG4_33017	2	2	3	Other eukaryotes only
OG4_33066	2	8	37	Other eukaryotes only
OG4_33863	2	2	0	Other eukaryotes only
OG4_35010	2	1	0	Bacteria & Archaea & Eukaryote
OG4_36488	2	1	2	Bacteria & Archaea & Eukaryote
OG4_36661	2	3	9	Other eukaryotes only
OG4_36675	2	1	3	Other eukaryotes only
OG4_36897	2	3	8	Other eukaryotes only
OG4_37186	2	1	31	Other eukaryotes only
OG4_37394	2	8	23	Ciliate only
OG4_39086	2	8	27	Ciliate only
OG4_39241	2	7	39	Ciliate only
OG4_39675	2	5	14	Other eukaryotes only
OG4_40107	2	6	10	Other eukaryotes only
OG4_40560	2	7	34	Ciliate only
OG4_41658	2	1	1	Ciliate & Apicomplexa only
OG4_41723	2	0	1	Other eukaryotes only
OG4_42776	2	5	6	Other eukaryotes only
OG4_42920	2	4	8	Other eukaryotes only
OG4_43317	2	5	6	Other eukaryotes only
OG4_44250	2	6	2	Ciliate only
OG4_44677	2	0	17	Other eukaryotes only
OG4_44779	2	2	3	Other eukaryotes only
OG4_44830	2	2	7	Other eukaryotes only
OG4_46099	2	0	5	Other eukaryotes only
OG4_47151	2	1	6	Other eukaryotes only
OG4_48179	2	0	0	Apicomplexa only
OG4_48334	2	0	0	Apicomplexa only
OG4_48924	2	6	12	Ciliate only
OG4_48943	2	6	21	Ciliate only
OG4_48950	2	6	0	Ciliate only
OG4_49047	2	1	5	Other eukaryotes only
OG4_49324	2	1	3	Other eukaryotes only
OG4_49725	2	2	10	Other eukaryotes only
OG4_50188	2	1	0	Other eukaryotes only
OG4_50968	2	3	8	Other eukaryotes only
OG4_51396	2	2	4	Other eukaryotes only
OG4_52794	2	5	7	Ciliate only
OG4_53558	2	5	6	Ciliate only
OG4_53707	2	5	7	Ciliate only
OG4_55407	2	5	7	Ciliate only
OG4_55417	2	5	14	Ciliate only
OG4_55419	2	5	10	Ciliate only
OG4_55422	2	5	21	Ciliate only
OG4_55432	2	5	0	Ciliate only
OG4_55456	2	5	1	Ciliate only
OG4_55603	2	4	0	Ciliate only
OG4_57793	2	3	5	Other eukaryotes only
OG4_57950	2	1	4	Other eukaryotes only
OG4_58078	2	1	22	Other eukaryotes only
OG4_59267	2	2	2	Other eukaryotes only
OG4_59289	2	4	5	Ciliate only
OG4_59912	2	4	5	Ciliate only
OG4_60263	2	4	4	Ciliate only
OG4_61400	2	0	0	Other eukaryotes only
OG4_61728	2	4	9	Ciliate only
OG4_61983	2	2	4	Other eukaryotes only
OG4_62178	2	2	8	Other eukaryotes only
OG4_62328	2	4	13	Ciliate only
OG4_62800	2	4	14	Ciliate only
OG4_63003	2	4	10	Ciliate only
OG4_64622	2	1	2	Other eukaryotes only
OG4_65560	2	4	4	Ciliate only
OG4_65652	2	4	8	Ciliate only
OG4_65657	2	4	0	Ciliate only
OG4_65707	2	4	12	Ciliate only
OG4_65709	2	4	8	Ciliate only
OG4_65711	2	4	22	Ciliate only
OG4_67948	2	3	12	Ciliate only
OG4_73353	2	3	59	Ciliate only
OG4_74388	2	3	8	Ciliate only
OG4_76740	2	1	2	Other eukaryotes only
OG4_76773	2	1	1	Other eukaryotes only
OG4_77168	2	3	6	Ciliate only
OG4_82297	2	2	8	Other eukaryotes only
OG4_83727	2	1	2	Ciliate & Apicomplexa only
OG4_84726	2	3	6	Ciliate only
OG4_84921	2	3	3	Ciliate only
OG4_84995	2	2	8	Other eukaryotes only
OG4_86100	2	3	10	Ciliate only
OG4_86127	2	3	4	Ciliate only
OG4_86142	2	3	9	Ciliate only
OG4_86147	2	3	5	Ciliate only
OG4_86161	2	3	18	Ciliate only
OG4_86194	2	3	2	Ciliate only
OG4_86209	2	2	6	Other eukaryotes only
OG4_86212	2	3	8	Ciliate only
OG4_86265	2	3	0	Ciliate only
OG4_86852	2	2	8	Ciliate only
OG4_87803	2	2	3	Ciliate only
OG4_89218	2	2	5	Ciliate only
OG4_89629	2	1	0	Other eukaryotes only
OG4_92981	2	2	5	Ciliate only
OG4_93241	2	2	6	Ciliate only
OG4_13002	2	3	5	Other eukaryotes only
OG4_19809	1	14	3	Bacteria & Eukaryote only
OG4_48946	1	6	0	Ciliate only
OG4_10000	1	2	1	Bacteria & Eukaryote only
OG4_10010	1	3	3	Other eukaryotes only
OG4_100217	1	2	5	Ciliate only
OG4_10047	1	502	1	Ciliate only
OG4_100488	1	1	5	Other eukaryotes only
OG4_100615	1	2	6	Ciliate only
OG4_10066	1	1	13	Other eukaryotes only
OG4_10074	1	4	3	Bacteria & Archaea & Eukaryote
OG4_10075	1	1	24	Other eukaryotes only
OG4_10080	1	2	9	Bacteria & Archaea & Eukaryote
OG4_10087	1	2	3	Bacteria & Archaea & Eukaryote
OG4_10090	1	1	2	Bacteria & Archaea & Eukaryote
OG4_10092	1	9	24	Bacteria & Archaea & Eukaryote
OG4_10093	1	2	2	Bacteria & Archaea & Eukaryote
OG4_10098	1	1	2	Bacteria & Archaea & Eukaryote
OG4_100984	1	0	0	Apicomplexa only
OG4_10107	1	1	7	Bacteria & Archaea & Eukaryote
OG4_10127	1	1	4	Bacteria & Archaea & Eukaryote
OG4_10134	1	1	2	Bacteria & Archaea & Eukaryote
OG4_10136	1	23	6	Bacteria & Archaea & Eukaryote
OG4_10139	1	2	4	Bacteria & Archaea & Eukaryote
OG4_10140	1	2	4	Bacteria & Archaea & Eukaryote
OG4_10141	1	1	5	Bacteria & Archaea & Eukaryote
OG4_10148	1	2	4	Bacteria & Archaea & Eukaryote
OG4_10155	1	1	10	Archaea & Eukaryote only
OG4_10158	1	1	5	Bacteria & Archaea & Eukaryote
OG4_10163	1	2	4	Bacteria & Archaea & Eukaryote
OG4_10164	1	15	21	Other eukaryotes only
OG4_10169	1	0	0	Bacteria & Eukaryote only
OG4_10170	1	1	6	Bacteria & Archaea & Eukaryote
OG4_10171	1	1	8	Bacteria & Archaea & Eukaryote
OG4_10175	1	1	6	Bacteria & Archaea & Eukaryote
OG4_10177	1	1	2	Bacteria & Archaea & Eukaryote
OG4_10182	1	1	1	Bacteria & Archaea & Eukaryote
OG4_10190	1	1	3	Bacteria & Eukaryote only
OG4_10191	1	1	3	Bacteria & Archaea & Eukaryote
OG4_10200	1	13	14	Other eukaryotes only
OG4_10202	1	1	4	Bacteria & Archaea & Eukaryote
OG4_10208	1	1	2	Bacteria & Archaea & Eukaryote
OG4_10219	1	11	8	Bacteria & Eukaryote only
OG4_10222	1	3	1	Other eukaryotes only
OG4_10223	1	1	6	Bacteria & Archaea & Eukaryote
OG4_10224	1	1	0	Other eukaryotes only
OG4_10230	1	1	2	Bacteria & Archaea & Eukaryote
OG4_10235	1	10	12	Bacteria & Eukaryote only
OG4_10237	1	1	3	Bacteria & Archaea & Eukaryote
OG4_10238	1	1	4	Bacteria & Archaea & Eukaryote
OG4_10240	1	1	2	Other eukaryotes only
OG4_10247	1	3	3	Bacteria & Archaea & Eukaryote
OG4_10248	1	1	0	Bacteria & Archaea & Eukaryote
OG4_10251	1	1	3	Bacteria & Archaea & Eukaryote
OG4_10252	1	2	20	Bacteria & Eukaryote only
OG4_10256	1	1	3	Bacteria & Archaea & Eukaryote
OG4_10258	1	5	3	Bacteria & Archaea & Eukaryote
OG4_10261	1	2	2	Bacteria & Archaea & Eukaryote
OG4_10266	1	1	3	Bacteria & Archaea & Eukaryote
OG4_10268	1	1	2	Bacteria & Archaea & Eukaryote
OG4_10269	1	0	11	Other eukaryotes only
OG4_10271	1	2	3	Bacteria & Archaea & Eukaryote
OG4_10273	1	1	0	Bacteria & Archaea & Eukaryote
OG4_10279	1	6	6	Bacteria & Eukaryote only
OG4_10282	1	3	1	Bacteria & Archaea & Eukaryote
OG4_10290	1	1	5	Archaea & Eukaryote only
OG4_10295	1	1	4	Archaea & Eukaryote only
OG4_10301	1	1	5	Other eukaryotes only
OG4_103032	1	0	0	Other eukaryotes only
OG4_10304	1	1	1	Bacteria & Archaea & Eukaryote
OG4_10307	1	2	3	Other eukaryotes only
OG4_10308	1	1	8	Archaea & Eukaryote only
OG4_10311	1	1	3	Bacteria & Eukaryote only
OG4_10313	1	1	2	Bacteria & Archaea & Eukaryote
OG4_10318	1	1	3	Bacteria & Archaea & Eukaryote
OG4_10322	1	3	4	Bacteria & Archaea & Eukaryote
OG4_103257	1	1	5	Other eukaryotes only
OG4_10329	1	2	5	Other eukaryotes only
OG4_10331	1	1	5	Other eukaryotes only
OG4_10333	1	2	4	Bacteria & Archaea & Eukaryote
OG4_10334	1	1	4	Bacteria & Archaea & Eukaryote
OG4_10337	1	1	1	Bacteria & Archaea & Eukaryote
OG4_10340	1	1	3	Other eukaryotes only
OG4_10341	1	1	4	Archaea & Eukaryote only
OG4_10343	1	1	1	Archaea & Eukaryote only
OG4_10351	1	2	2	Bacteria & Archaea & Eukaryote
OG4_10354	1	1	2	Bacteria & Archaea & Eukaryote
OG4_10355	1	7	5	Archaea & Eukaryote only
OG4_10356	1	1	1	Bacteria & Archaea & Eukaryote
OG4_10357	1	1	2	Bacteria & Archaea & Eukaryote
OG4_10360	1	6	18	Bacteria & Archaea & Eukaryote
OG4_10361	1	1	1	Other eukaryotes only
OG4_10362	1	1	3	Bacteria & Archaea & Eukaryote
OG4_103624	1	0	0	Apicomplexa only
OG4_10363	1	1	7	Bacteria & Archaea & Eukaryote
OG4_103630	1	1	4	Other eukaryotes only
OG4_10364	1	1	2	Bacteria & Archaea & Eukaryote
OG4_10366	1	1	2	Bacteria & Archaea & Eukaryote
OG4_10367	1	2	3	Bacteria & Eukaryote only
OG4_10369	1	2	4	Archaea & Eukaryote only
OG4_10373	1	1	4	Archaea & Eukaryote only
OG4_103774	1	2	0	Ciliate only
OG4_10380	1	1	2	Bacteria & Archaea & Eukaryote
OG4_10381	1	1	1	Bacteria & Archaea & Eukaryote
OG4_10391	1	2	3	Bacteria & Archaea & Eukaryote
OG4_103943	1	1	2	Ciliate & Apicomplexa only
OG4_10400	1	1	3	Bacteria & Eukaryote only
OG4_10401	1	2	2	Bacteria & Archaea & Eukaryote
OG4_10402	1	2	3	Bacteria & Eukaryote only
OG4_10407	1	1	2	Bacteria & Archaea & Eukaryote
OG4_10408	1	1	1	Bacteria & Eukaryote only
OG4_10410	1	1	6	Archaea & Eukaryote only
OG4_10411	1	1	2	Bacteria & Archaea & Eukaryote
OG4_10412	1	1	3	Bacteria & Eukaryote only
OG4_10414	1	0	7	Bacteria & Archaea & Eukaryote
OG4_10421	1	2	2	Bacteria & Archaea & Eukaryote
OG4_10425	1	1	2	Bacteria & Archaea & Eukaryote
OG4_10426	1	1	5	Archaea & Eukaryote only
OG4_10432	1	2	7	Archaea & Eukaryote only
OG4_10434	1	2	4	Archaea & Eukaryote only
OG4_10438	1	1	0	Bacteria & Archaea & Eukaryote
OG4_10442	1	1	1	Bacteria & Eukaryote only
OG4_10447	1	1	2	Bacteria & Archaea & Eukaryote
OG4_10449	1	0	1	Bacteria & Archaea & Eukaryote
OG4_10451	1	1	1	Bacteria & Eukaryote only
OG4_10453	1	3	0	Bacteria & Archaea & Eukaryote
OG4_10455	1	1	4	Archaea & Eukaryote only
OG4_10456	1	1	1	Bacteria & Archaea & Eukaryote
OG4_10459	1	1	2	Bacteria & Archaea & Eukaryote
OG4_10460	1	1	1	Bacteria & Archaea & Eukaryote
OG4_10463	1	0	1	Bacteria & Archaea & Eukaryote
OG4_10464	1	1	3	Other eukaryotes only
OG4_10466	1	1	4	Other eukaryotes only
OG4_10467	1	1	2	Bacteria & Archaea & Eukaryote
OG4_10468	1	1	1	Bacteria & Archaea & Eukaryote
OG4_10469	1	3	4	Bacteria & Archaea & Eukaryote
OG4_10472	1	1	1	Bacteria & Archaea & Eukaryote
OG4_10473	1	1	3	Other eukaryotes only
OG4_10482	1	1	9	Bacteria & Archaea & Eukaryote
OG4_104820	1	1	2	Other eukaryotes only
OG4_10484	1	1	3	Other eukaryotes only
OG4_10487	1	1	10	Archaea & Eukaryote only
OG4_10488	1	2	5	Archaea & Eukaryote only
OG4_10497	1	1	1	Bacteria & Archaea & Eukaryote
OG4_10499	1	1	1	Bacteria & Eukaryote only
OG4_10500	1	1	3	Bacteria & Archaea & Eukaryote
OG4_10502	1	1	8	Archaea & Eukaryote only
OG4_10505	1	1	4	Other eukaryotes only
OG4_10508	1	1	1	Bacteria & Archaea & Eukaryote
OG4_10512	1	2	6	Archaea & Eukaryote only
OG4_10513	1	1	2	Bacteria & Archaea & Eukaryote
OG4_10514	1	1	1	Bacteria & Archaea & Eukaryote
OG4_10517	1	0	0	Other eukaryotes only
OG4_105193	1	0	0	Other eukaryotes only
OG4_10520	1	1	4	Other eukaryotes only
OG4_105220	1	0	2	Other eukaryotes only
OG4_10525	1	1	3	Bacteria & Archaea & Eukaryote
OG4_10526	1	1	5	Bacteria & Eukaryote only
OG4_10530	1	1	1	Bacteria & Archaea & Eukaryote
OG4_10531	1	1	12	Other eukaryotes only
OG4_10532	1	2	1	Other eukaryotes only
OG4_105324	1	1	3	Other eukaryotes only
OG4_10535	1	1	1	Bacteria & Archaea & Eukaryote
OG4_10538	1	1	4	Bacteria & Archaea & Eukaryote
OG4_105398	1	1	1	Other eukaryotes only
OG4_10540	1	1	8	Archaea & Eukaryote only
OG4_10542	1	1	6	Archaea & Eukaryote only
OG4_105437	1	0	1	Other eukaryotes only
OG4_10544	1	1	4	Archaea & Eukaryote only
OG4_105468	1	1	0	Other eukaryotes only
OG4_105497	1	0	0	Other eukaryotes only
OG4_10561	1	1	4	Bacteria & Archaea & Eukaryote
OG4_10563	1	7	3	Other eukaryotes only
OG4_10565	1	1	2	Bacteria & Archaea & Eukaryote
OG4_10567	1	1	1	Bacteria & Eukaryote only
OG4_10572	1	1	4	Archaea & Eukaryote only
OG4_10574	1	1	2	Archaea & Eukaryote only
OG4_10577	1	1	3	Bacteria & Archaea & Eukaryote
OG4_10579	1	1	2	Archaea & Eukaryote only
OG4_10584	1	13	91	Bacteria & Archaea & Eukaryote
OG4_10585	1	1	1	Bacteria & Eukaryote only
OG4_10587	1	1	5	Bacteria & Archaea & Eukaryote
OG4_10596	1	1	1	Bacteria & Eukaryote only
OG4_10599	1	1	4	Bacteria & Archaea & Eukaryote
OG4_10604	1	1	2	Bacteria & Eukaryote only
OG4_10605	1	1	10	Archaea & Eukaryote only
OG4_10606	1	1	2	Bacteria & Eukaryote only
OG4_10611	1	1	2	Bacteria & Archaea & Eukaryote
OG4_10612	1	2	4	Other eukaryotes only
OG4_10617	1	1	1	Bacteria & Eukaryote only
OG4_10619	1	1	3	Bacteria & Eukaryote only
OG4_10628	1	2	0	Bacteria & Archaea & Eukaryote
OG4_10632	1	1	4	Bacteria & Eukaryote only
OG4_10639	1	1	4	Bacteria & Eukaryote only
OG4_10642	1	1	2	Other eukaryotes only
OG4_10643	1	1	2	Other eukaryotes only
OG4_10644	1	1	1	Bacteria & Archaea & Eukaryote
OG4_10646	1	1	4	Other eukaryotes only
OG4_10648	1	2	6	Other eukaryotes only
OG4_10650	1	1	1	Bacteria & Archaea & Eukaryote
OG4_10651	1	1	2	Bacteria & Eukaryote only
OG4_10653	1	1	1	Bacteria & Archaea & Eukaryote
OG4_10655	1	1	4	Archaea & Eukaryote only
OG4_10657	1	1	2	Bacteria & Archaea & Eukaryote
OG4_10660	1	1	24	Bacteria & Eukaryote only
OG4_10662	1	1	0	Bacteria & Archaea & Eukaryote
OG4_10663	1	1	2	Bacteria & Archaea & Eukaryote
OG4_10665	1	1	4	Bacteria & Archaea & Eukaryote
OG4_10668	1	1	2	Bacteria & Eukaryote only
OG4_10671	1	2	3	Archaea & Eukaryote only
OG4_10672	1	1	3	Bacteria & Archaea & Eukaryote
OG4_10673	1	1	2	Bacteria & Archaea & Eukaryote
OG4_10675	1	1	0	Bacteria & Archaea & Eukaryote
OG4_10676	1	2	2	Other eukaryotes only
OG4_10681	1	2	1	Bacteria & Archaea & Eukaryote
OG4_10683	1	1	3	Bacteria & Archaea & Eukaryote
OG4_10685	1	1	1	Bacteria & Archaea & Eukaryote
OG4_10687	1	1	2	Bacteria & Archaea & Eukaryote
OG4_10688	1	1	2	Bacteria & Archaea & Eukaryote
OG4_10697	1	1	1	Bacteria & Eukaryote only
OG4_10698	1	1	2	Bacteria & Archaea & Eukaryote
OG4_10700	1	1	2	Bacteria & Eukaryote only
OG4_10705	1	1	2	Other eukaryotes only
OG4_10706	1	1	5	Bacteria & Archaea & Eukaryote
OG4_10707	1	1	6	Archaea & Eukaryote only
OG4_10708	1	1	6	Other eukaryotes only
OG4_10710	1	1	1	Bacteria & Archaea & Eukaryote
OG4_10712	1	1	4	Other eukaryotes only
OG4_10714	1	1	4	Bacteria & Eukaryote only
OG4_10720	1	1	2	Other eukaryotes only
OG4_10721	1	2	5	Other eukaryotes only
OG4_10723	1	2	2	Other eukaryotes only
OG4_10724	1	1	3	Bacteria & Archaea & Eukaryote
OG4_10725	1	10	10	Bacteria & Eukaryote only
OG4_10732	1	1	3	Bacteria & Eukaryote only
OG4_10736	1	1	4	Other eukaryotes only
OG4_10737	1	2	2	Bacteria & Archaea & Eukaryote
OG4_10741	1	2	7	Bacteria & Archaea & Eukaryote
OG4_10744	1	1	5	Other eukaryotes only
OG4_10745	1	1	1	Bacteria & Archaea & Eukaryote
OG4_10752	1	1	3	Other eukaryotes only
OG4_107544	1	1	0	Other eukaryotes only
OG4_10755	1	1	7	Archaea & Eukaryote only
OG4_10757	1	1	2	Bacteria & Archaea & Eukaryote
OG4_10776	1	1	2	Bacteria & Archaea & Eukaryote
OG4_10777	1	1	4	Archaea & Eukaryote only
OG4_10779	1	1	3	Bacteria & Archaea & Eukaryote
OG4_10782	1	1	2	Bacteria & Eukaryote only
OG4_10786	1	2	4	Bacteria & Archaea & Eukaryote
OG4_10787	1	1	2	Bacteria & Archaea & Eukaryote
OG4_107871	1	0	4	Other eukaryotes only
OG4_10790	1	3	2	Other eukaryotes only
OG4_10791	1	1	7	Other eukaryotes only
OG4_10792	1	1	2	Other eukaryotes only
OG4_10795	1	1	1	Archaea & Eukaryote only
OG4_10798	1	2	2	Other eukaryotes only
OG4_10801	1	1	5	Bacteria & Eukaryote only
OG4_10805	1	1	2	Archaea & Eukaryote only
OG4_10806	1	1	2	Bacteria & Eukaryote only
OG4_10809	1	1	1	Bacteria & Archaea & Eukaryote
OG4_10811	1	1	1	Archaea & Eukaryote only
OG4_10812	1	1	2	Bacteria & Archaea & Eukaryote
OG4_10813	1	1	2	Other eukaryotes only
OG4_10814	1	1	2	Bacteria & Archaea & Eukaryote
OG4_10816	1	3	13	Other eukaryotes only
OG4_10817	1	1	7	Other eukaryotes only
OG4_10825	1	1	2	Bacteria & Eukaryote only
OG4_10826	1	1	1	Bacteria & Archaea & Eukaryote
OG4_10828	1	1	1	Archaea & Eukaryote only
OG4_10837	1	1	2	Bacteria & Archaea & Eukaryote
OG4_10840	1	1	1	Bacteria & Archaea & Eukaryote
OG4_10841	1	1	2	Other eukaryotes only
OG4_108446	1	2	4	Ciliate only
OG4_10845	1	1	5	Bacteria & Archaea & Eukaryote
OG4_10848	1	1	2	Other eukaryotes only
OG4_108483	1	1	0	Other eukaryotes only
OG4_10850	1	1	4	Bacteria & Archaea & Eukaryote
OG4_10853	1	2	1	Bacteria & Eukaryote only
OG4_10854	1	0	0	Other eukaryotes only
OG4_10856	1	1	3	Bacteria & Archaea & Eukaryote
OG4_10858	1	1	3	Bacteria & Archaea & Eukaryote
OG4_10860	1	1	2	Archaea & Eukaryote only
OG4_10861	1	1	2	Archaea & Eukaryote only
OG4_10864	1	1	2	Bacteria & Archaea & Eukaryote
OG4_10871	1	2	1	Bacteria & Archaea & Eukaryote
OG4_10877	1	1	2	Bacteria & Eukaryote only
OG4_10878	1	1	4	Bacteria & Eukaryote only
OG4_10882	1	1	2	Bacteria & Archaea & Eukaryote
OG4_10884	1	1	5	Other eukaryotes only
OG4_10893	1	1	1	Other eukaryotes only
OG4_10894	1	1	6	Archaea & Eukaryote only
OG4_10899	1	1	4	Archaea & Eukaryote only
OG4_10902	1	1	1	Other eukaryotes only
OG4_10903	1	1	4	Other eukaryotes only
OG4_10904	1	1	5	Other eukaryotes only
OG4_10906	1	1	2	Bacteria & Archaea & Eukaryote
OG4_10910	1	1	1	Bacteria & Eukaryote only
OG4_10912	1	1	2	Other eukaryotes only
OG4_10913	1	2	4	Archaea & Eukaryote only
OG4_10917	1	1	1	Bacteria & Archaea & Eukaryote
OG4_10919	1	1	5	Archaea & Eukaryote only
OG4_10922	1	1	2	Archaea & Eukaryote only
OG4_10924	1	1	2	Bacteria & Eukaryote only
OG4_10926	1	1	2	Bacteria & Eukaryote only
OG4_10927	1	1	1	Bacteria & Archaea & Eukaryote
OG4_10930	1	1	2	Archaea & Eukaryote only
OG4_10931	1	1	0	Bacteria & Archaea & Eukaryote
OG4_10934	1	1	3	Archaea & Eukaryote only
OG4_10936	1	1	2	Bacteria & Archaea & Eukaryote
OG4_10937	1	5	4	Bacteria & Eukaryote only
OG4_10938	1	1	7	Other eukaryotes only
OG4_10943	1	1	2	Bacteria & Eukaryote only
OG4_10945	1	1	2	Archaea & Eukaryote only
OG4_10946	1	1	2	Archaea & Eukaryote only
OG4_10949	1	1	2	Bacteria & Archaea & Eukaryote
OG4_109514	1	0	0	Other eukaryotes only
OG4_10957	1	1	2	Archaea & Eukaryote only
OG4_10958	1	1	3	Bacteria & Archaea & Eukaryote
OG4_10961	1	1	2	Archaea & Eukaryote only
OG4_10964	1	1	1	Bacteria & Archaea & Eukaryote
OG4_10966	1	1	4	Other eukaryotes only
OG4_10967	1	1	5	Other eukaryotes only
OG4_10969	1	1	3	Bacteria & Archaea & Eukaryote
OG4_10970	1	1	2	Bacteria & Archaea & Eukaryote
OG4_10971	1	1	10	Other eukaryotes only
OG4_10973	1	1	0	Bacteria & Archaea & Eukaryote
OG4_10979	1	1	5	Archaea & Eukaryote only
OG4_10984	1	1	1	Bacteria & Archaea & Eukaryote
OG4_10987	1	2	1	Bacteria & Archaea & Eukaryote
OG4_10988	1	1	2	Archaea & Eukaryote only
OG4_10989	1	1	4	Other eukaryotes only
OG4_10991	1	1	2	Archaea & Eukaryote only
OG4_10993	1	1	3	Other eukaryotes only
OG4_10995	1	1	1	Bacteria & Archaea & Eukaryote
OG4_10996	1	1	4	Other eukaryotes only
OG4_10999	1	0	0	Other eukaryotes only
OG4_11002	1	1	2	Other eukaryotes only
OG4_11007	1	1	5	Archaea & Eukaryote only
OG4_11010	1	1	4	Archaea & Eukaryote only
OG4_11012	1	1	4	Bacteria & Archaea & Eukaryote
OG4_11016	1	1	1	Bacteria & Archaea & Eukaryote
OG4_11019	1	1	2	Archaea & Eukaryote only
OG4_11021	1	1	8	Other eukaryotes only
OG4_11024	1	1	1	Bacteria & Eukaryote only
OG4_11027	1	1	2	Bacteria & Archaea & Eukaryote
OG4_11028	1	1	2	Archaea & Eukaryote only
OG4_11032	1	1	17	Other eukaryotes only
OG4_11035	1	1	5	Other eukaryotes only
OG4_11036	1	1	4	Bacteria & Eukaryote only
OG4_11038	1	1	6	Archaea & Eukaryote only
OG4_11040	1	1	3	Bacteria & Eukaryote only
OG4_11041	1	1	1	Bacteria & Eukaryote only
OG4_11050	1	1	2	Archaea & Eukaryote only
OG4_11052	1	1	2	Bacteria & Eukaryote only
OG4_11058	1	1	1	Archaea & Eukaryote only
OG4_11062	1	1	2	Archaea & Eukaryote only
OG4_11063	1	2	4	Other eukaryotes only
OG4_11069	1	1	3	Bacteria & Eukaryote only
OG4_11073	1	1	4	Other eukaryotes only
OG4_11075	1	1	4	Other eukaryotes only
OG4_11080	1	1	11	Bacteria & Archaea & Eukaryote
OG4_11082	1	0	3	Archaea & Eukaryote only
OG4_11083	1	1	1	Archaea & Eukaryote only
OG4_11084	1	1	2	Other eukaryotes only
OG4_11085	1	1	1	Bacteria & Eukaryote only
OG4_11088	1	3	9	Other eukaryotes only
OG4_11089	1	1	1	Bacteria & Eukaryote only
OG4_11093	1	1	2	Other eukaryotes only
OG4_11095	1	3	1	Bacteria & Archaea & Eukaryote
OG4_11098	1	1	13	Other eukaryotes only
OG4_11102	1	0	0	Other eukaryotes only
OG4_11106	1	1	2	Other eukaryotes only
OG4_11116	1	1	2	Other eukaryotes only
OG4_11126	1	1	2	Bacteria & Archaea & Eukaryote
OG4_11131	1	1	2	Other eukaryotes only
OG4_11132	1	1	0	Bacteria & Archaea & Eukaryote
OG4_11134	1	1	4	Archaea & Eukaryote only
OG4_11135	1	1	0	Bacteria & Archaea & Eukaryote
OG4_11136	1	1	1	Bacteria & Eukaryote only
OG4_11137	1	1	2	Bacteria & Archaea & Eukaryote
OG4_11138	1	3	2	Other eukaryotes only
OG4_11141	1	1	2	Archaea & Eukaryote only
OG4_11145	1	5	2	Other eukaryotes only
OG4_11150	1	1	2	Other eukaryotes only
OG4_11151	1	1	1	Other eukaryotes only
OG4_11157	1	2	12	Other eukaryotes only
OG4_11158	1	2	2	Other eukaryotes only
OG4_11159	1	1	2	Other eukaryotes only
OG4_11163	1	1	2	Archaea & Eukaryote only
OG4_11165	1	0	4	Archaea & Eukaryote only
OG4_11167	1	1	1	Bacteria & Archaea & Eukaryote
OG4_11169	1	1	3	Other eukaryotes only
OG4_11171	1	1	4	Other eukaryotes only
OG4_11173	1	1	1	Bacteria & Eukaryote only
OG4_11174	1	1	2	Bacteria & Archaea & Eukaryote
OG4_11176	1	1	4	Other eukaryotes only
OG4_11177	1	1	4	Other eukaryotes only
OG4_11178	1	1	3	Bacteria & Archaea & Eukaryote
OG4_11180	1	1	2	Bacteria & Eukaryote only
OG4_11181	1	1	2	Other eukaryotes only
OG4_11190	1	1	2	Other eukaryotes only
OG4_11191	1	1	2	Other eukaryotes only
OG4_11197	1	1	2	Other eukaryotes only
OG4_11200	1	1	2	Archaea & Eukaryote only
OG4_11208	1	1	0	Other eukaryotes only
OG4_11209	1	1	3	Archaea & Eukaryote only
OG4_11210	1	1	2	Bacteria & Eukaryote only
OG4_11211	1	1	1	Bacteria & Eukaryote only
OG4_11213	1	1	5	Other eukaryotes only
OG4_11214	1	1	0	Bacteria & Archaea & Eukaryote
OG4_11219	1	1	2	Archaea & Eukaryote only
OG4_11220	1	1	3	Bacteria & Archaea & Eukaryote
OG4_11222	1	1	1	Archaea & Eukaryote only
OG4_11223	1	1	2	Other eukaryotes only
OG4_11224	1	1	2	Other eukaryotes only
OG4_11226	1	1	2	Other eukaryotes only
OG4_11227	1	1	4	Archaea & Eukaryote only
OG4_11228	1	1	2	Bacteria & Archaea & Eukaryote
OG4_11229	1	1	1	Other eukaryotes only
OG4_11235	1	1	2	Other eukaryotes only
OG4_11237	1	1	6	Bacteria & Eukaryote only
OG4_11238	1	1	1	Bacteria & Eukaryote only
OG4_11239	1	1	4	Other eukaryotes only
OG4_11240	1	1	3	Other eukaryotes only
OG4_11241	1	1	1	Bacteria & Eukaryote only
OG4_11242	1	1	2	Other eukaryotes only
OG4_11243	1	1	3	Other eukaryotes only
OG4_112437	1	2	5	Ciliate only
OG4_11244	1	1	2	Archaea & Eukaryote only
OG4_11246	1	1	2	Bacteria & Archaea & Eukaryote
OG4_11249	1	2	5	Other eukaryotes only
OG4_11250	1	1	1	Archaea & Eukaryote only
OG4_11252	1	1	3	Bacteria & Eukaryote only
OG4_11257	1	1	2	Other eukaryotes only
OG4_11264	1	1	2	Other eukaryotes only
OG4_11265	1	1	2	Bacteria & Eukaryote only
OG4_11266	1	1	3	Archaea & Eukaryote only
OG4_11271	1	1	2	Other eukaryotes only
OG4_11272	1	1	1	Other eukaryotes only
OG4_11273	1	1	4	Other eukaryotes only
OG4_11274	1	1	2	Bacteria & Eukaryote only
OG4_11275	1	1	3	Archaea & Eukaryote only
OG4_11278	1	2	4	Other eukaryotes only
OG4_11279	1	1	2	Archaea & Eukaryote only
OG4_11280	1	2	3	Bacteria & Archaea & Eukaryote
OG4_11282	1	1	7	Other eukaryotes only
OG4_11283	1	1	2	Other eukaryotes only
OG4_11285	1	1	2	Other eukaryotes only
OG4_11286	1	1	2	Bacteria & Archaea & Eukaryote
OG4_11287	1	1	3	Archaea & Eukaryote only
OG4_11291	1	1	4	Other eukaryotes only
OG4_11292	1	1	3	Other eukaryotes only
OG4_11294	1	1	4	Other eukaryotes only
OG4_11299	1	1	1	Bacteria & Eukaryote only
OG4_11301	1	1	2	Other eukaryotes only
OG4_11306	1	1	1	Archaea & Eukaryote only
OG4_11307	1	0	2	Other eukaryotes only
OG4_11308	1	1	2	Archaea & Eukaryote only
OG4_11310	1	1	2	Other eukaryotes only
OG4_11311	1	1	2	Other eukaryotes only
OG4_11312	1	1	3	Other eukaryotes only
OG4_11314	1	1	6	Other eukaryotes only
OG4_11315	1	1	4	Bacteria & Eukaryote only
OG4_11316	1	1	3	Other eukaryotes only
OG4_11317	1	1	2	Other eukaryotes only
OG4_11320	1	1	5	Other eukaryotes only
OG4_11321	1	1	1	Archaea & Eukaryote only
OG4_11322	1	1	4	Other eukaryotes only
OG4_11323	1	1	5	Bacteria & Archaea & Eukaryote
OG4_11324	1	1	0	Other eukaryotes only
OG4_11329	1	1	5	Other eukaryotes only
OG4_11330	1	1	2	Other eukaryotes only
OG4_11331	1	1	6	Other eukaryotes only
OG4_11338	1	1	8	Archaea & Eukaryote only
OG4_11340	1	1	4	Bacteria & Eukaryote only
OG4_11341	1	1	10	Other eukaryotes only
OG4_11343	1	1	2	Bacteria & Eukaryote only
OG4_11344	1	1	0	Other eukaryotes only
OG4_11345	1	1	4	Other eukaryotes only
OG4_11351	1	1	4	Other eukaryotes only
OG4_11356	1	1	3	Bacteria & Archaea & Eukaryote
OG4_11360	1	1	1	Other eukaryotes only
OG4_11363	1	1	1	Other eukaryotes only
OG4_11365	1	1	2	Other eukaryotes only
OG4_11366	1	1	2	Other eukaryotes only
OG4_11368	1	1	4	Archaea & Eukaryote only
OG4_11370	1	1	4	Bacteria & Archaea & Eukaryote
OG4_11371	1	1	1	Bacteria & Archaea & Eukaryote
OG4_11372	1	3	10	Other eukaryotes only
OG4_11373	1	1	4	Bacteria & Eukaryote only
OG4_11374	1	1	2	Other eukaryotes only
OG4_11375	1	1	2	Bacteria & Eukaryote only
OG4_11377	1	1	2	Other eukaryotes only
OG4_11380	1	1	2	Archaea & Eukaryote only
OG4_11384	1	1	0	Bacteria & Archaea & Eukaryote
OG4_11385	1	1	1	Archaea & Eukaryote only
OG4_11388	1	2	2	Other eukaryotes only
OG4_11391	1	1	1	Archaea & Eukaryote only
OG4_11393	1	1	2	Other eukaryotes only
OG4_11397	1	1	1	Bacteria & Eukaryote only
OG4_11399	1	1	2	Archaea & Eukaryote only
OG4_11400	1	1	2	Other eukaryotes only
OG4_11401	1	1	2	Other eukaryotes only
OG4_11402	1	2	8	Other eukaryotes only
OG4_11403	1	1	2	Other eukaryotes only
OG4_11406	1	0	0	Bacteria & Eukaryote only
OG4_11408	1	4	5	Bacteria & Archaea & Eukaryote
OG4_11409	1	2	2	Bacteria & Archaea & Eukaryote
OG4_11413	1	1	1	Other eukaryotes only
OG4_11418	1	1	4	Other eukaryotes only
OG4_11419	1	1	2	Bacteria & Archaea & Eukaryote
OG4_11424	1	1	2	Other eukaryotes only
OG4_11425	1	1	3	Archaea & Eukaryote only
OG4_11426	1	1	2	Other eukaryotes only
OG4_11434	1	1	2	Other eukaryotes only
OG4_11435	1	2	5	Other eukaryotes only
OG4_11436	1	1	35	Other eukaryotes only
OG4_11439	1	1	2	Other eukaryotes only
OG4_11440	1	1	2	Other eukaryotes only
OG4_11441	1	1	3	Other eukaryotes only
OG4_11442	1	1	5	Archaea & Eukaryote only
OG4_11445	1	1	2	Archaea & Eukaryote only
OG4_11446	1	1	2	Archaea & Eukaryote only
OG4_11448	1	1	2	Other eukaryotes only
OG4_11451	1	1	4	Archaea & Eukaryote only
OG4_11460	1	1	2	Other eukaryotes only
OG4_11461	1	1	2	Other eukaryotes only
OG4_11464	1	1	3	Other eukaryotes only
OG4_11465	1	2	1	Other eukaryotes only
OG4_11466	1	1	4	Other eukaryotes only
OG4_11467	1	1	3	Archaea & Eukaryote only
OG4_11469	1	1	4	Other eukaryotes only
OG4_11471	1	1	5	Other eukaryotes only
OG4_11472	1	2	4	Other eukaryotes only
OG4_11476	1	1	4	Bacteria & Archaea & Eukaryote
OG4_11480	1	1	2	Other eukaryotes only
OG4_11482	1	1	1	Other eukaryotes only
OG4_11492	1	1	7	Bacteria & Eukaryote only
OG4_11494	1	1	2	Other eukaryotes only
OG4_11496	1	1	2	Other eukaryotes only
OG4_11497	1	1	2	Other eukaryotes only
OG4_11498	1	1	0	Bacteria & Archaea & Eukaryote
OG4_11501	1	1	2	Other eukaryotes only
OG4_11503	1	1	2	Other eukaryotes only
OG4_11504	1	1	1	Other eukaryotes only
OG4_11505	1	1	2	Other eukaryotes only
OG4_11508	1	1	2	Other eukaryotes only
OG4_11516	1	1	2	Bacteria & Eukaryote only
OG4_11517	1	1	3	Other eukaryotes only
OG4_11518	1	1	1	Other eukaryotes only
OG4_11520	1	1	3	Bacteria & Archaea & Eukaryote
OG4_11522	1	1	2	Other eukaryotes only
OG4_11524	1	1	1	Other eukaryotes only
OG4_11529	1	1	2	Other eukaryotes only
OG4_11535	1	1	4	Bacteria & Eukaryote only
OG4_11537	1	1	1	Archaea & Eukaryote only
OG4_11544	1	1	2	Bacteria & Eukaryote only
OG4_11548	1	1	2	Other eukaryotes only
OG4_11550	1	1	1	Other eukaryotes only
OG4_11552	1	2	4	Other eukaryotes only
OG4_11553	1	1	2	Bacteria & Archaea & Eukaryote
OG4_11554	1	1	2	Other eukaryotes only
OG4_11555	1	1	5	Other eukaryotes only
OG4_11556	1	1	4	Bacteria & Archaea & Eukaryote
OG4_11557	1	1	2	Bacteria & Archaea & Eukaryote
OG4_11559	1	1	3	Other eukaryotes only
OG4_11560	1	1	2	Bacteria & Archaea & Eukaryote
OG4_11561	1	1	1	Archaea & Eukaryote only
OG4_11563	1	1	5	Other eukaryotes only
OG4_11565	1	1	3	Other eukaryotes only
OG4_11566	1	1	2	Bacteria & Archaea & Eukaryote
OG4_11567	1	1	2	Other eukaryotes only
OG4_11569	1	1	2	Other eukaryotes only
OG4_11570	1	1	2	Other eukaryotes only
OG4_11573	1	1	2	Bacteria & Eukaryote only
OG4_11577	1	1	3	Other eukaryotes only
OG4_11579	1	2	4	Other eukaryotes only
OG4_11583	1	1	2	Other eukaryotes only
OG4_11586	1	1	1	Bacteria & Eukaryote only
OG4_11587	1	1	2	Bacteria & Eukaryote only
OG4_11592	1	1	2	Other eukaryotes only
OG4_11593	1	1	1	Bacteria & Archaea & Eukaryote
OG4_11595	1	1	1	Bacteria & Eukaryote only
OG4_11596	1	1	2	Other eukaryotes only
OG4_11597	1	5	3	Bacteria & Eukaryote only
OG4_11598	1	1	4	Other eukaryotes only
OG4_11601	1	1	2	Other eukaryotes only
OG4_11605	1	1	1	Other eukaryotes only
OG4_11606	1	1	2	Bacteria & Eukaryote only
OG4_11611	1	1	2	Other eukaryotes only
OG4_11614	1	1	2	Other eukaryotes only
OG4_11615	1	1	1	Other eukaryotes only
OG4_11617	1	1	1	Other eukaryotes only
OG4_11618	1	1	2	Other eukaryotes only
OG4_11619	1	1	2	Other eukaryotes only
OG4_11629	1	1	2	Other eukaryotes only
OG4_11631	1	1	3	Other eukaryotes only
OG4_11635	1	1	1	Other eukaryotes only
OG4_11639	1	2	0	Bacteria & Eukaryote only
OG4_116424	1	1	0	Archaea & Eukaryote only
OG4_11644	1	1	2	Bacteria & Archaea & Eukaryote
OG4_11646	1	1	2	Bacteria & Archaea & Eukaryote
OG4_11650	1	1	2	Other eukaryotes only
OG4_11653	1	1	1	Other eukaryotes only
OG4_11654	1	1	2	Bacteria & Eukaryote only
OG4_11657	1	1	3	Other eukaryotes only
OG4_11658	1	1	2	Other eukaryotes only
OG4_11661	1	1	2	Other eukaryotes only
OG4_116624	1	0	0	Other eukaryotes only
OG4_11663	1	1	4	Other eukaryotes only
OG4_11669	1	1	2	Bacteria & Eukaryote only
OG4_11670	1	1	2	Other eukaryotes only
OG4_11671	1	1	2	Other eukaryotes only
OG4_11674	1	1	2	Other eukaryotes only
OG4_11678	1	1	1	Other eukaryotes only
OG4_11679	1	1	2	Other eukaryotes only
OG4_11681	1	1	3	Other eukaryotes only
OG4_11682	1	2	9	Other eukaryotes only
OG4_11684	1	2	4	Other eukaryotes only
OG4_11686	1	1	2	Other eukaryotes only
OG4_11688	1	1	1	Bacteria & Archaea & Eukaryote
OG4_11691	1	3	0	Bacteria & Archaea & Eukaryote
OG4_11697	1	1	2	Other eukaryotes only
OG4_11698	1	0	2	Bacteria & Archaea & Eukaryote
OG4_11702	1	1	2	Bacteria & Archaea & Eukaryote
OG4_11704	1	1	1	Other eukaryotes only
OG4_11705	1	1	2	Other eukaryotes only
OG4_11707	1	1	1	Other eukaryotes only
OG4_11709	1	1	6	Other eukaryotes only
OG4_11712	1	1	2	Other eukaryotes only
OG4_11713	1	1	2	Archaea & Eukaryote only
OG4_11714	1	2	1	Bacteria & Eukaryote only
OG4_11716	1	1	1	Bacteria & Archaea & Eukaryote
OG4_11719	1	1	2	Other eukaryotes only
OG4_11722	1	85	16	Ciliate only
OG4_11723	1	1	3	Other eukaryotes only
OG4_11727	1	1	2	Other eukaryotes only
OG4_11730	1	1	4	Other eukaryotes only
OG4_117329	1	2	1	Ciliate only
OG4_11735	1	1	1	Other eukaryotes only
OG4_11737	1	3	3	Other eukaryotes only
OG4_11738	1	1	4	Other eukaryotes only
OG4_11739	1	2	0	Bacteria & Eukaryote only
OG4_11744	1	1	2	Other eukaryotes only
OG4_117441	1	2	13	Ciliate only
OG4_11745	1	2	5	Bacteria & Eukaryote only
OG4_11746	1	1	8	Other eukaryotes only
OG4_11747	1	1	7	Other eukaryotes only
OG4_11748	1	2	17	Other eukaryotes only
OG4_11749	1	1	2	Other eukaryotes only
OG4_11750	1	1	2	Other eukaryotes only
OG4_11751	1	1	1	Other eukaryotes only
OG4_11760	1	1	3	Other eukaryotes only
OG4_11761	1	1	0	Other eukaryotes only
OG4_11762	1	2	3	Other eukaryotes only
OG4_11765	1	1	1	Other eukaryotes only
OG4_11768	1	1	2	Other eukaryotes only
OG4_11769	1	1	3	Other eukaryotes only
OG4_11771	1	0	1	Bacteria & Eukaryote only
OG4_11772	1	1	2	Bacteria & Archaea & Eukaryote
OG4_11776	1	1	3	Other eukaryotes only
OG4_11778	1	1	2	Other eukaryotes only
OG4_11782	1	1	3	Other eukaryotes only
OG4_11783	1	1	2	Bacteria & Eukaryote only
OG4_11790	1	1	1	Other eukaryotes only
OG4_11792	1	1	2	Archaea & Eukaryote only
OG4_11796	1	1	1	Archaea & Eukaryote only
OG4_11799	1	1	3	Other eukaryotes only
OG4_11800	1	1	1	Other eukaryotes only
OG4_11806	1	1	2	Bacteria & Eukaryote only
OG4_11817	1	1	3	Other eukaryotes only
OG4_11819	1	1	1	Other eukaryotes only
OG4_11822	1	1	3	Other eukaryotes only
OG4_118230	1	2	7	Ciliate only
OG4_11825	1	1	2	Other eukaryotes only
OG4_11826	1	1	2	Other eukaryotes only
OG4_11828	1	1	1	Bacteria & Eukaryote only
OG4_11831	1	2	0	Bacteria & Eukaryote only
OG4_11835	1	1	1	Bacteria & Archaea & Eukaryote
OG4_11837	1	1	2	Other eukaryotes only
OG4_11838	1	1	1	Bacteria & Eukaryote only
OG4_11839	1	2	4	Other eukaryotes only
OG4_11850	1	1	8	Bacteria & Archaea & Eukaryote
OG4_11851	1	1	2	Other eukaryotes only
OG4_11852	1	1	3	Other eukaryotes only
OG4_11854	1	1	1	Other eukaryotes only
OG4_11856	1	1	1	Other eukaryotes only
OG4_11865	1	1	7	Other eukaryotes only
OG4_11866	1	1	2	Other eukaryotes only
OG4_11867	1	1	4	Archaea & Eukaryote only
OG4_11871	1	1	2	Other eukaryotes only
OG4_118739	1	2	4	Ciliate only
OG4_11876	1	1	3	Other eukaryotes only
OG4_11877	1	1	4	Other eukaryotes only
OG4_11881	1	1	1	Other eukaryotes only
OG4_11883	1	1	1	Other eukaryotes only
OG4_11884	1	1	3	Other eukaryotes only
OG4_11885	1	1	2	Other eukaryotes only
OG4_11887	1	1	2	Bacteria & Eukaryote only
OG4_11888	1	1	3	Other eukaryotes only
OG4_11890	1	1	2	Other eukaryotes only
OG4_11892	1	1	2	Other eukaryotes only
OG4_11893	1	1	2	Other eukaryotes only
OG4_11900	1	6	6	Other eukaryotes only
OG4_11902	1	1	1	Other eukaryotes only
OG4_11904	1	1	1	Bacteria & Eukaryote only
OG4_11907	1	1	2	Bacteria & Archaea & Eukaryote
OG4_11910	1	1	3	Other eukaryotes only
OG4_11912	1	1	3	Other eukaryotes only
OG4_11915	1	1	2	Other eukaryotes only
OG4_11916	1	1	2	Other eukaryotes only
OG4_11917	1	1	3	Other eukaryotes only
OG4_11918	1	1	1	Other eukaryotes only
OG4_11919	1	1	3	Bacteria & Archaea & Eukaryote
OG4_11921	1	1	3	Other eukaryotes only
OG4_11923	1	1	4	Other eukaryotes only
OG4_11925	1	1	1	Other eukaryotes only
OG4_11932	1	1	1	Bacteria & Eukaryote only
OG4_11941	1	1	1	Archaea & Eukaryote only
OG4_11942	1	1	1	Other eukaryotes only
OG4_119459	1	1	3	Other eukaryotes only
OG4_11947	1	1	2	Other eukaryotes only
OG4_11948	1	1	7	Other eukaryotes only
OG4_11951	1	3	2	Bacteria & Archaea & Eukaryote
OG4_119528	1	1	1	Other eukaryotes only
OG4_11953	1	1	2	Other eukaryotes only
OG4_11956	1	1	2	Bacteria & Eukaryote only
OG4_11957	1	2	6	Other eukaryotes only
OG4_11960	1	2	4	Other eukaryotes only
OG4_11961	1	1	1	Other eukaryotes only
OG4_11962	1	1	1	Other eukaryotes only
OG4_11964	1	1	1	Other eukaryotes only
OG4_119641	1	1	2	Other eukaryotes only
OG4_11965	1	1	0	Bacteria & Archaea & Eukaryote
OG4_11967	1	1	2	Other eukaryotes only
OG4_11971	1	1	2	Archaea & Eukaryote only
OG4_11972	1	1	1	Bacteria & Archaea & Eukaryote
OG4_11974	1	1	1	Other eukaryotes only
OG4_119746	1	2	0	Ciliate only
OG4_11977	1	1	1	Other eukaryotes only
OG4_11980	1	1	6	Other eukaryotes only
OG4_11983	1	1	7	Other eukaryotes only
OG4_11985	1	1	2	Bacteria & Eukaryote only
OG4_11986	1	1	1	Other eukaryotes only
OG4_11990	1	1	2	Bacteria & Eukaryote only
OG4_11996	1	1	3	Bacteria & Eukaryote only
OG4_11998	1	1	2	Other eukaryotes only
OG4_12003	1	1	1	Bacteria & Eukaryote only
OG4_12005	1	1	2	Other eukaryotes only
OG4_12006	1	1	2	Other eukaryotes only
OG4_12007	1	1	3	Bacteria & Archaea & Eukaryote
OG4_12010	1	1	2	Other eukaryotes only
OG4_12014	1	1	1	Other eukaryotes only
OG4_12015	1	1	4	Other eukaryotes only
OG4_12017	1	7	14	Other eukaryotes only
OG4_12020	1	1	4	Bacteria & Eukaryote only
OG4_12021	1	1	3	Other eukaryotes only
OG4_12023	1	1	4	Bacteria & Archaea & Eukaryote
OG4_12025	1	1	0	Other eukaryotes only
OG4_12028	1	1	3	Archaea & Eukaryote only
OG4_12029	1	1	1	Bacteria & Eukaryote only
OG4_12034	1	1	2	Bacteria & Archaea & Eukaryote
OG4_12035	1	1	2	Other eukaryotes only
OG4_120409	1	2	1	Ciliate only
OG4_12042	1	1	2	Other eukaryotes only
OG4_12043	1	1	3	Other eukaryotes only
OG4_12046	1	1	4	Other eukaryotes only
OG4_12047	1	1	2	Bacteria & Eukaryote only
OG4_120476	1	1	2	Other eukaryotes only
OG4_12054	1	1	3	Bacteria & Archaea & Eukaryote
OG4_12056	1	1	4	Archaea & Eukaryote only
OG4_12068	1	1	2	Other eukaryotes only
OG4_12071	1	1	2	Other eukaryotes only
OG4_12072	1	1	2	Bacteria & Eukaryote only
OG4_12083	1	2	1	Other eukaryotes only
OG4_12087	1	2	2	Bacteria & Archaea & Eukaryote
OG4_12088	1	1	2	Bacteria & Archaea & Eukaryote
OG4_12091	1	1	2	Other eukaryotes only
OG4_12096	1	1	2	Bacteria & Eukaryote only
OG4_12098	1	1	3	Other eukaryotes only
OG4_12100	1	1	2	Other eukaryotes only
OG4_12101	1	1	2	Other eukaryotes only
OG4_12103	1	2	1	Other eukaryotes only
OG4_12105	1	1	1	Bacteria & Archaea & Eukaryote
OG4_12106	1	1	3	Other eukaryotes only
OG4_12108	1	1	2	Other eukaryotes only
OG4_12110	1	1	4	Bacteria & Archaea & Eukaryote
OG4_12117	1	1	1	Other eukaryotes only
OG4_12118	1	2	0	Other eukaryotes only
OG4_12120	1	1	2	Bacteria & Archaea & Eukaryote
OG4_12122	1	1	2	Bacteria & Eukaryote only
OG4_12130	1	1	1	Other eukaryotes only
OG4_12137	1	1	6	Other eukaryotes only
OG4_12141	1	1	1	Other eukaryotes only
OG4_12142	1	2	4	Other eukaryotes only
OG4_12143	1	1	2	Archaea & Eukaryote only
OG4_12145	1	1	2	Other eukaryotes only
OG4_12146	1	2	3	Other eukaryotes only
OG4_12147	1	1	3	Other eukaryotes only
OG4_12149	1	1	2	Bacteria & Eukaryote only
OG4_12151	1	1	1	Other eukaryotes only
OG4_12152	1	1	2	Other eukaryotes only
OG4_12153	1	1	3	Other eukaryotes only
OG4_12154	1	1	0	Bacteria & Archaea & Eukaryote
OG4_12156	1	1	1	Other eukaryotes only
OG4_12157	1	1	2	Other eukaryotes only
OG4_12160	1	1	2	Other eukaryotes only
OG4_12166	1	2	0	Bacteria & Archaea & Eukaryote
OG4_12178	1	1	3	Bacteria & Eukaryote only
OG4_12181	1	1	3	Other eukaryotes only
OG4_12182	1	1	2	Other eukaryotes only
OG4_12190	1	1	4	Other eukaryotes only
OG4_12191	1	1	2	Other eukaryotes only
OG4_12199	1	1	1	Other eukaryotes only
OG4_12202	1	1	1	Other eukaryotes only
OG4_12208	1	2	2	Other eukaryotes only
OG4_12209	1	1	4	Archaea & Eukaryote only
OG4_12212	1	1	2	Other eukaryotes only
OG4_12214	1	1	0	Bacteria & Eukaryote only
OG4_12215	1	1	3	Other eukaryotes only
OG4_12224	1	1	2	Other eukaryotes only
OG4_12227	1	1	1	Other eukaryotes only
OG4_12231	1	1	3	Other eukaryotes only
OG4_12236	1	1	2	Bacteria & Eukaryote only
[truncated: 4,821 more rows]
