# Supplementary material for: Comparative genomics of the pathogenic ciliate Ichthyophthirius multifiliis, its free-living relatives and a host species provide insights into adoption of a parasitic lifestyle and prospects for disease control
Source: Genome Biol. 2011 Oct 17;12(10):R100. doi: 10.1186/gb-2011-12-10-r100 (PMC3341644; doi:10.1186/gb-2011-12-10-r100)
Supplement: Additional file 9 — Table S7 - comparison of kinase families in Ich and selected other species. Comparison of all identifiable kinase families from Ich with other species. The numbers indicate the total number of kinase genes from each species for individual families of kinases. Colors are used to highlight kinase families that are present in all three ciliates (yellow), missing in Ich but present in other two ciliates (light blue), and shared between ciliates and apicomplexa only (green). The atypical histidine kinase family, which is greatly expanded in ciliates, is highlighted in pink. The kinase families that are expanded and have at least ten genes in Ich are indicated with red fonts. [file gb-2011-12-10-r100-S9.XLSX]

## Sheet: Sheet1
Kinase_group	Kinase_family	Ich	T. the	P. tet	P. fal	T. gon	S. cer	C. ele	D. rer	H. sap
AGC	Akt	18	14	48	1	1	3	2	8	3
AGC	AktR	31	18	94		1
AGC	DMPK					1		2	7	7
AGC	GRK							2	8	7
AGC	MAST	4	3	26				1	5	5
AGC	NDR	15	5	16			4	2	6	4
AGC	PDK1	1	1	12			3	2	2	1
AGC	PKA	2	5	6	1		3	2	5	5
AGC	PKC						1	4	12	9
AGC	PKG				1			2	6	2
AGC	PKN							1	5	3
AGC	RSK	6	3	14			3	4	7	8
AGC	RSKL							1	3	2
AGC	RSKR							1		1
AGC	SGK	1	2	3				1		3
AGC	YANK							1	1	3
AGC	AGC-Unique				3	8		1
Atypical	ABC1	4	4	5	2	3	3	3	7	5
Atypical	Alpha	2	9	25				1	7	6
Atypical	BCR								4	1
Atypical	BRD							3	6	4
Atypical	FAST								1	1
Atypical	G11								2	1
Atypical	H11								1	1
Atypical	HisK	27	83	231			1
Atypical	PDHK						2	2	6	5
Atypical	PIKK	3	4	5			5	5	8	6
Atypical	RIO	1	2	2	2	2	2	3	3	3
Atypical	TAF1		1	2			1	1	1	2
Atypical	TIF1								1	3
Atypical	Atypical-Unique				1
CAMK	CAMK1	11	6	92			4	1	13	5
CAMK	CAMK2						12	1		4
CAMK	CAMKL	28	21	112	1		4	16	27	20
CAMK	CAMK-Tt	1	5	29
CAMK	CAMK-Unique		2	1	6	8	2		3	2
CAMK	CDPK	23	22	176	5	14
CAMK	Ciliate-C1	5	6	32
CAMK	CASK							1	2	1
CAMK	DAPK							1	5	5
CAMK	DCAMKL							2	3	3
CAMK	MAPKAPK							3	5	5
CAMK	MLCK							4	19	5
CAMK	PHK							1	3	2
CAMK	PIM							2	1	3
CAMK	PKD							2	3	3
CAMK	PSK							1	1	2
CAMK	RAD53				1	1		2	1	1
CAMK	SgK495								1	1
CAMK	Trbl								3	3
CAMK	Trio								4	4
CAMK	TSSK							3	1	5
CK1	CK1	24	19	125	3	3	4	3	8	7
CK1	CK1-Unique							6
CK1	Dual							3
CK1	TTBK							1	3	2
CK1	TTBKL							31
CK1	VRK							1	3	3
CK1	Worm10							2
CK1	Worm11							1
CK1	Worm6							28
CK1	Worm7							2
CK1	Worm8							3
CK1	Worm9							2
CMGC	CDK	12	14	26	3	4	7	13	19	20
CMGC	CDKL	4	4	11				1	2	5
CMGC	CK2	7	3	8	1	1	2	1	4	2
CMGC	CLK	2	1	1	1		1	3	1	4
CMGC	CMGC-Unique		1		6	9		1
CMGC	DYRK	7	7	29	1	3	1	6	12	10
CMGC	GSK	7	6	23	1	1	4	7	4	2
CMGC	MAPK	14	14	66	2	3	6	14	17	14
CMGC	RCK	10	8	23			1	1	1	3
CMGC	SRPK	5	3	12	1		1	1	5	3
Other	Aur	40	15	91	1	2	1	2	2	3
Other	BUB						1	1	2	2
Other	Bud32		1		1	1	1	1		1
Other	CAMKK	6	9	19			3	1	2	2
Other	CDC7		1	7			1	1	1	1
Other	HAL						9
Other	Haspin						2	13		1
Other	IKK								4	4
Other	IKS						1
Other	IRE	1	1	2			1	1	1	2
Other	KIS								1	1
Other	MOS								1	1
Other	NAK	1	2	6	1		4	2	7	4
Other	NEK	42	38	124	4	9	1	4	8	11
Other	NKF1							1	4	3
Other	NKF2							1	1	1
Other	NKF3								1	2
Other	NKF4								3	2
Other	NKF5									2
Other	NRBP							1	3	2
Other	Other-Unique	1	18	1		7	2	11	2	3
Other	PEK	4	4	8		1	1	3	5	4
Other	PLK	15	7	25			1	3	4	4
Other	RAN						3
Other	SCY1		1	2		2	1	2	4	3
Other	SgK071									1
Other	SgK493								1	1
Other	SgK496								1	1
Other	Slob								1	1
Other	TBCK					1		1	1	1
Other	TLK	2	2	8	1	2	1	1	4	2
Other	TOPK								1	1
Other	TTK								1	1
Other	ULK	52	57	267		4	1	2	4	5
Other	VPS15		1	7			1	1	1	1
Other	WEE		2	7		2	1	2	3	3
Other	WNK	3	2	18				1	6	4
Other	Worm1							2
Other	Worm2							3
Other	Worm3							2
Other	Worm4							1
Other	Worm5							3
Other	Ciliate-A1		6	16
Other	Ciliate-A2	3	15	19
Other	Ciliate-A3		4	1
Other	Ciliate-A4	1	6
Other	Ciliate-A5	11	10	51
Other	Ciliate-A7	1	11	4
Other	Ciliate-A8	2	11	5
Other	Ciliate-A9	4	6	48
Other	Ciliate-B1	2	8	27
Other	Ciliate-B2		8	4
Other	Ciliate-B3		4	2
Other	Ciliate-C3		5	3
Other	Ciliate-C4		6	6
Other	Ciliate-C5		16	1
Other	Ciliate-C6		12	5
Other	Ciliate-C7	3	50	9
Other	Ciliate-C8		57	1
Other	Ciliate-D1	28	145	123
Other	Ciliate-E1	4	60	30
Other	Ciliate-E2	97	102	453
Other	Ciliate-E3	5	6	22
Other	Ciliate-E4	2	4	15
Other	Ciliate-E5		9	1
Other	Ciliate-E6		11	5
Other	Ciliate-E7		4
Other	Ciliate-E8		3
Other	Ciliate-E9		3	4
Other	Ciliate-F1		2	2
Other	Ciliate-F2		2
Other	P. falciparum-FIKK				20
Other	T. gondii-ROPK					40
RSK	RSK-Unclassified	2	1	5
RGC	RGC							27	8	5
STE	STE7	1	7	9			4	10	8	7
STE	STE11	7	1	16			5	2	8	8
STE	STE20	4	7	12	1	1	5	12	33	30
STE	STE-Unique								2	2
STE	Dicty2	1	4	2
TK	Abl							1	2	2
TK	Ack							2	4	2
TK	ALK							1	2	2
TK	Axl								2	3
TK	CCK4								1	1
TK	Csk							1	2	2
TK	DDR							2	4	2
TK	EGFR							1	8	4
TK	Eph							1	17	14
TK	FAK								4	2
TK	Fer							38	2	2
TK	FGFR							1	4	4
TK	InsR							1	4	3
TK	Jak								5	4
TK	KIN16							15
TK	KIN6							5
TK	Lmr								3	3
TK	Met							2	2	2
TK	Musk								1	1
TK	PDGFR								8	5
TK	Ret								1	1
TK	Ror							1	2	2
TK	Ryk							1	1	1
TK	Sev									1
TK	Src							3	11	11
TK	Syk								2	2
TK	Tec								2	5
TK	Tie								2	2
TK	TK-Unique							7	2	1
TK	Trk							1	5	3
TK	VEGFR								4	3
TKL	IRAK							1	3	4
TKL	LISK								5	4
TKL	LRRK							1	2	2
TKL	MLK							7	8	10
TKL	RAF							3	8	5
TKL	RIPK								4	5
TKL	STKR							3	15	12
TKL	TKL-Unique	6	1	6						1
TKL	TKL-ciliate1	5	2	6
TKL	TKL-ciliate2	2	2	3
TKL	TKL-P. falciparum				4
TKL	TKL-T. gondii					7
Unclassified	Unclassified	166			36	23
