# Supplementary material for: Comparative genomics of the pathogenic ciliate Ichthyophthirius multifiliis, its free-living relatives and a host species provide insights into adoption of a parasitic lifestyle and prospects for disease control
Source: Genome Biol. 2011 Oct 17;12(10):R100. doi: 10.1186/gb-2011-12-10-r100 (PMC3341644; doi:10.1186/gb-2011-12-10-r100)
Supplement: Additional file 11 — Table S8 - membrane transporter analysis. Proteins are tabulated according to TC number within the Transporter Classification Database (TCDB) [49,50]. Columns G and H present the query and hit topologies expressed in number of TMSs. [file gb-2011-12-10-r100-S11.XLS]

## Sheet: TableS8_Sheet1_with_pub_loci
Ich gene model ID	Ich pub_locus ID	Hit Genbank ID	Hit TCDB ID	Hit description from TCDB	Match Length	e-Value	Query TMS number	Hit TMS number	Family Abreviation	Substrate
2818.m000053	IMG5_173950	P16389	1.A.1.2.10	gnl|BL_ORD_ID|2627 gnl|TC-DB|P16389 1.A.1.2.10 Potassium voltage-gated channel subfamily A member 2 - Homo sapiens (Human).	266	4.07282e-26	5	8	VIC	K+
2978.m000149	IMG5_203710	P16389	1.A.1.2.10	gnl|BL_ORD_ID|2627 gnl|TC-DB|P16389 1.A.1.2.10 Potassium voltage-gated channel subfamily A member 2 - Homo sapiens (Human).	254	8.20696e-25	5	8	VIC	K+
2884.m000056	IMG5_185050	Q09470	1.A.1.2.12	gnl|BL_ORD_ID|3705 gnl|TC-DB|Q09470 1.A.1.2.12 1.A.1.2.12 Potassium voltage-gated channel subfamily A member 1	115	0.000551419	2	6	VIC	K+
2709.m000127	IMG5_152160	Q62976	1.A.1.3.2	gnl|BL_ORD_ID|2524 gnl|TC-DB|Q62976 1.A.1.3.2 1.A.1.3.2 Calcium-activated potassium channel subunit alpha-1	974	8.08431e-50	6	7	VIC	K+
2903.m000048	IMG5_188880	Q62976	1.A.1.3.2	gnl|BL_ORD_ID|2524 gnl|TC-DB|Q62976 1.A.1.3.2 1.A.1.3.2 Calcium-activated potassium channel subunit alpha-1	827	5.85577e-36	2	7	VIC	K+
2942.m000088	IMG5_195710	Q62976	1.A.1.3.2	gnl|BL_ORD_ID|2524 gnl|TC-DB|Q62976 1.A.1.3.2 1.A.1.3.2 Calcium-activated potassium channel subunit alpha-1	955	7.03566e-58	6	7	VIC	K+
2125.m000042	IMG5_066590	Q38998	1.A.1.4.1	gnl|BL_ORD_ID|3570 gnl|TC-DB|Q38998 1.A.1.4.1 AKT1 POTASSIUM TRANPORTER - Arabidopsis thaliana (Mouse-ear cress).	209	6.48391e-14	2	5	VIC	K+
2201.m000024	IMG5_077050	Q38998	1.A.1.4.1	gnl|BL_ORD_ID|3570 gnl|TC-DB|Q38998 1.A.1.4.1 AKT1 POTASSIUM TRANPORTER - Arabidopsis thaliana (Mouse-ear cress).	238	1.13412e-15	2	5	VIC	K+
2354.m000075	IMG5_094530	Q38998	1.A.1.4.1	gnl|BL_ORD_ID|3570 gnl|TC-DB|Q38998 1.A.1.4.1 AKT1 POTASSIUM TRANPORTER - Arabidopsis thaliana (Mouse-ear cress).	295	4.38416e-22	5	5	VIC	K+
2614.m000181	IMG5_137760	Q38998	1.A.1.4.1	gnl|BL_ORD_ID|3570 gnl|TC-DB|Q38998 1.A.1.4.1 AKT1 POTASSIUM TRANPORTER - Arabidopsis thaliana (Mouse-ear cress).	432	1.26552e-33	5	5	VIC	K+
2674.m000204	IMG5_145890	Q38998	1.A.1.4.1	gnl|BL_ORD_ID|3570 gnl|TC-DB|Q38998 1.A.1.4.1 AKT1 POTASSIUM TRANPORTER - Arabidopsis thaliana (Mouse-ear cress).	278	3.04509e-19	6	5	VIC	K+
2896.m000143	IMG5_187580	Q38998	1.A.1.4.1	gnl|BL_ORD_ID|3570 gnl|TC-DB|Q38998 1.A.1.4.1 AKT1 POTASSIUM TRANPORTER - Arabidopsis thaliana (Mouse-ear cress).	106	6.77414e-13	7	5	VIC	K+
2903.m000053	IMG5_188930	Q38998	1.A.1.4.1	gnl|BL_ORD_ID|3570 gnl|TC-DB|Q38998 1.A.1.4.1 AKT1 POTASSIUM TRANPORTER - Arabidopsis thaliana (Mouse-ear cress).	212	1.37989e-10	8	5	VIC	K+
1814.m000108	IMG5_027180	Q8VX27	1.A.1.4.3	gnl|BL_ORD_ID|1874 gnl|TC-DB|Q8VX27 1.A.1.4.3 Inwardly rectifying potassium channel - Zea mays (Maize).	497	1.28225e-29	4	6	VIC	K+
2508.m000216	IMG5_120030	Q8VX27	1.A.1.4.3	gnl|BL_ORD_ID|1874 gnl|TC-DB|Q8VX27 1.A.1.4.3 Inwardly rectifying potassium channel - Zea mays (Maize).	298	1.24065e-17	6	6	VIC	K+
2719.m000185	IMG5_154180	Q8VX27	1.A.1.4.3	gnl|BL_ORD_ID|1874 gnl|TC-DB|Q8VX27 1.A.1.4.3 Inwardly rectifying potassium channel - Zea mays (Maize).	441	3.71417e-27	12	6	VIC	K+
2043.m000160	IMG5_055130	Q94A76	1.A.1.4.4	gnl|BL_ORD_ID|1989 gnl|TC-DB|Q94A76 1.A.1.4.4 1.A.1.4.4 Potassium channel GORK	397	2.42966e-22	2	7	VIC	K+
2958.m000137	IMG5_198870	Q94A76	1.A.1.4.4	gnl|BL_ORD_ID|1989 gnl|TC-DB|Q94A76 1.A.1.4.4 1.A.1.4.4 Potassium channel GORK	309	1.95571e-23	7	7	VIC	K+
2970.m000478	IMG5_201510	Q94A76	1.A.1.4.4	gnl|BL_ORD_ID|1989 gnl|TC-DB|Q94A76 1.A.1.4.4 1.A.1.4.4 Potassium channel GORK	144	2.30104e-06	8	7	VIC	K+
1690.m000047	IMG5_010550	Q9M8S6	1.A.1.4.5	gnl|BL_ORD_ID|3704 gnl|TC-DB|Q9M8S6 1.A.1.4.5 Potassium channel SKOR (Stelar K(+) outward rectifying channel) - Arabidopsis thaliana (Mouse-ear cress).	255	1.52723e-15	2	7	VIC	K+
2715.m000233	IMG5_153220	Q9M8S6	1.A.1.4.5	gnl|BL_ORD_ID|3704 gnl|TC-DB|Q9M8S6 1.A.1.4.5 Potassium channel SKOR (Stelar K(+) outward rectifying channel) - Arabidopsis thaliana (Mouse-ear cress).	446	9.78316e-27	2	7	VIC	K+
2745.m000058	IMG5_158440	Q9M8S6	1.A.1.4.5	gnl|BL_ORD_ID|3704 gnl|TC-DB|Q9M8S6 1.A.1.4.5 Potassium channel SKOR (Stelar K(+) outward rectifying channel) - Arabidopsis thaliana (Mouse-ear cress).	105	1.14674e-11	2	7	VIC	K+
2817.m000172	IMG5_173720	Q9M8S6	1.A.1.4.5	gnl|BL_ORD_ID|3704 gnl|TC-DB|Q9M8S6 1.A.1.4.5 Potassium channel SKOR (Stelar K(+) outward rectifying channel) - Arabidopsis thaliana (Mouse-ear cress).	230	1.61631e-13	6	7	VIC	K+
2219.m000039	IMG5_079030	Q38898	1.A.1.4.6	gnl|BL_ORD_ID|3211 gnl|TC-DB|Q38898 1.A.1.4.6 Potassium channel AKT2/3 - Arabidopsis thaliana (Mouse-ear cress).	56	3.00149e-05	1	7	VIC	K+
2384.m000021	IMG5_097810	Q38898	1.A.1.4.6	gnl|BL_ORD_ID|3211 gnl|TC-DB|Q38898 1.A.1.4.6 Potassium channel AKT2/3 - Arabidopsis thaliana (Mouse-ear cress).	357	2.91828e-21	2	7	VIC	K+
2755.m000063	IMG5_160540	Q38898	1.A.1.4.6	gnl|BL_ORD_ID|3211 gnl|TC-DB|Q38898 1.A.1.4.6 Potassium channel AKT2/3 - Arabidopsis thaliana (Mouse-ear cress).	440	1.52989e-23	6	7	VIC	K+
2907.m000049	IMG5_189450	Q38898	1.A.1.4.6	gnl|BL_ORD_ID|3211 gnl|TC-DB|Q38898 1.A.1.4.6 Potassium channel AKT2/3 - Arabidopsis thaliana (Mouse-ear cress).	58	4.10174e-08	10	7	VIC	K+
2853.m000189	IMG5_179470	Q8GXE6	1.A.1.4.8	gnl|BL_ORD_ID|460 gnl|TC-DB|Q8GXE6 1.A.1.4.8 Potassium channel AKT6 - Arabidopsis thaliana (Mouse-ear cress).	276	8.53369e-16	3	6	VIC	K+
1629.m000124	IMG5_002400	P92960	1.A.1.4.9	gnl|BL_ORD_ID|1535 gnl|TC-DB|P92960 1.A.1.4.9 Potassium channel KAT3 - Arabidopsis thaliana (Mouse-ear cress).	240	4.86026e-18	8	7	VIC	K+
2037.m000087	IMG5_054050	A5PH36	1.A.1.4.10	gnl|BL_ORD_ID|301 gnl|TC-DB|A5PH36 1.A.1.4.10 AKT1 inward rectifier channel OS=Physcomitrella patens GN=akt1 PE=4 SV=1	74	7.37284e-07	2	7	VIC	K+
2780.m000158	IMG5_165650	A5PH36	1.A.1.4.10	gnl|BL_ORD_ID|301 gnl|TC-DB|A5PH36 1.A.1.4.10 AKT1 inward rectifier channel OS=Physcomitrella patens GN=akt1 PE=4 SV=1	73	5.81595e-06	2	7	VIC	K+
2817.m000163	IMG5_173640	A5PH36	1.A.1.4.10	gnl|BL_ORD_ID|301 gnl|TC-DB|A5PH36 1.A.1.4.10 AKT1 inward rectifier channel OS=Physcomitrella patens GN=akt1 PE=4 SV=1	129	3.25257e-16	2	7	VIC	K+
2922.m000089	IMG5_191890	A5PH36	1.A.1.4.10	gnl|BL_ORD_ID|301 gnl|TC-DB|A5PH36 1.A.1.4.10 AKT1 inward rectifier channel OS=Physcomitrella patens GN=akt1 PE=4 SV=1	130	3.13253e-10	3	7	VIC	K+
2067.m000011	IMG5_058280	P55934	1.A.1.5.1	gnl|BL_ORD_ID|151 gnl|TC-DB|P55934 1.A.1.5.1 Cyclic-nucleotide-gated cation channel - Ictalurus punctatus (Channel catfish).	393	4.03203e-28	6	6	VIC	Non-selective cation
2277.m000012	IMG5_085560	P55934	1.A.1.5.1	gnl|BL_ORD_ID|151 gnl|TC-DB|P55934 1.A.1.5.1 Cyclic-nucleotide-gated cation channel - Ictalurus punctatus (Channel catfish).	528	3.57145e-31	8	6	VIC	Non-selective cation
2382.m000176	IMG5_097530	P55934	1.A.1.5.1	gnl|BL_ORD_ID|151 gnl|TC-DB|P55934 1.A.1.5.1 Cyclic-nucleotide-gated cation channel - Ictalurus punctatus (Channel catfish).	447	9.00374e-26	6	6	VIC	Non-selective cation
2601.m000127	IMG5_135710	P55934	1.A.1.5.1	gnl|BL_ORD_ID|151 gnl|TC-DB|P55934 1.A.1.5.1 Cyclic-nucleotide-gated cation channel - Ictalurus punctatus (Channel catfish).	401	1.70885e-29	5	6	VIC	Non-selective cation
2890.m000099	IMG5_186250	P55934	1.A.1.5.1	gnl|BL_ORD_ID|151 gnl|TC-DB|P55934 1.A.1.5.1 Cyclic-nucleotide-gated cation channel - Ictalurus punctatus (Channel catfish).	168	1.48463e-11	1	6	VIC	Non-selective cation
2417.m000080	IMG5_104800	O88704	1.A.1.5.2	gnl|BL_ORD_ID|1018 gnl|TC-DB|O88704 1.A.1.5.2 1.A.1.5.2 Potassium/sodium hyperpolarization-activated cyclic nucleotide-gated channel 1	334	1.83693e-19	5	3	VIC	K+,Na+
1623.m000757	IMG5_000950	P29973	1.A.1.5.3	gnl|BL_ORD_ID|1499 gnl|TC-DB|P29973 1.A.1.5.3 cGMP-gated cation channel alpha 1 (CNG channel alpha 1) (CNG-1) (CNG1) (Cyclic nucleotide gated channel alpha 1) (Cyclic nucleotide gated channel, photoreceptor) (Cyclic-nucleotide-gated cation channel 1) (Rod photoreceptor cGMP-gate	474	3.3091e-17	5	6	VIC	cation
2000.m000095	IMG5_048560	P29973	1.A.1.5.3	gnl|BL_ORD_ID|1499 gnl|TC-DB|P29973 1.A.1.5.3 cGMP-gated cation channel alpha 1 (CNG channel alpha 1) (CNG-1) (CNG1) (Cyclic nucleotide gated channel alpha 1) (Cyclic nucleotide gated channel, photoreceptor) (Cyclic-nucleotide-gated cation channel 1) (Rod photoreceptor cGMP-gate	250	8.18551e-14	1	6	VIC	cation
2386.m00539	IMG5_098180	P29973	1.A.1.5.3	gnl|BL_ORD_ID|1499 gnl|TC-DB|P29973 1.A.1.5.3 cGMP-gated cation channel alpha 1 (CNG channel alpha 1) (CNG-1) (CNG1) (Cyclic nucleotide gated channel alpha 1) (Cyclic nucleotide gated channel, photoreceptor) (Cyclic-nucleotide-gated cation channel 1) (Rod photoreceptor cGMP-gate	304	1.28442e-27	4	6	VIC	cation
2392.m00169	IMG5_100600	P29973	1.A.1.5.3	gnl|BL_ORD_ID|1499 gnl|TC-DB|P29973 1.A.1.5.3 cGMP-gated cation channel alpha 1 (CNG channel alpha 1) (CNG-1) (CNG1) (Cyclic nucleotide gated channel alpha 1) (Cyclic nucleotide gated channel, photoreceptor) (Cyclic-nucleotide-gated cation channel 1) (Rod photoreceptor cGMP-gate	318	1.50762e-19	7	6	VIC	cation
2404.m000050	IMG5_102980	P29973	1.A.1.5.3	gnl|BL_ORD_ID|1499 gnl|TC-DB|P29973 1.A.1.5.3 cGMP-gated cation channel alpha 1 (CNG channel alpha 1) (CNG-1) (CNG1) (Cyclic nucleotide gated channel alpha 1) (Cyclic nucleotide gated channel, photoreceptor) (Cyclic-nucleotide-gated cation channel 1) (Rod photoreceptor cGMP-gate	398	3.64971e-29	6	6	VIC	Na+/Ca2+
2562.m00061	IMG5_129230	P29973	1.A.1.5.3	gnl|BL_ORD_ID|1499 gnl|TC-DB|P29973 1.A.1.5.3 cGMP-gated cation channel alpha 1 (CNG channel alpha 1) (CNG-1) (CNG1) (Cyclic nucleotide gated channel alpha 1) (Cyclic nucleotide gated channel, photoreceptor) (Cyclic-nucleotide-gated cation channel 1) (Rod photoreceptor cGMP-gate	496	1.63771e-26	8	6	VIC	cation
2824.m000125	IMG5_175080	P29973	1.A.1.5.3	gnl|BL_ORD_ID|1499 gnl|TC-DB|P29973 1.A.1.5.3 cGMP-gated cation channel alpha 1 (CNG channel alpha 1) (CNG-1) (CNG1) (Cyclic nucleotide gated channel alpha 1) (Cyclic nucleotide gated channel, photoreceptor) (Cyclic-nucleotide-gated cation channel 1) (Rod photoreceptor cGMP-gate	366	1.87467e-16	8	6	VIC	cation
1661.m000025	IMG5_007500	A3EYY6	1.A.1.5.9	gnl|BL_ORD_ID|3787 gnl|TC-DB|A3EYY6 1.A.1.5.9 Tetrameric potassium-selective cyclic nucleotide gated channel OS=Strongylocentrotus purpuratus PE=2 SV=1	480	1.60822e-25	8	24	VIC	K+
1979.m000019	IMG5_045170	A3EYY6	1.A.1.5.9	gnl|BL_ORD_ID|3787 gnl|TC-DB|A3EYY6 1.A.1.5.9 Tetrameric potassium-selective cyclic nucleotide gated channel OS=Strongylocentrotus purpuratus PE=2 SV=1	231	4.24369e-16	3	24	VIC	K+
2083.m000103	IMG5_060030	A3EYY6	1.A.1.5.9	gnl|BL_ORD_ID|3787 gnl|TC-DB|A3EYY6 1.A.1.5.9 Tetrameric potassium-selective cyclic nucleotide gated channel OS=Strongylocentrotus purpuratus PE=2 SV=1	421	5.76733e-25	4	24	VIC	K+
2095.m000086	IMG5_062490	A3EYY6	1.A.1.5.9	gnl|BL_ORD_ID|3787 gnl|TC-DB|A3EYY6 1.A.1.5.9 Tetrameric potassium-selective cyclic nucleotide gated channel OS=Strongylocentrotus purpuratus PE=2 SV=1	249	2.88198e-19	1	24	VIC	K+
2163.m000072	IMG5_071530	A3EYY6	1.A.1.5.9	gnl|BL_ORD_ID|3787 gnl|TC-DB|A3EYY6 1.A.1.5.9 Tetrameric potassium-selective cyclic nucleotide gated channel OS=Strongylocentrotus purpuratus PE=2 SV=1	437	1.732e-42	6	24	VIC	K+
2203.m000025	IMG5_077350	A3EYY6	1.A.1.5.9	gnl|BL_ORD_ID|3787 gnl|TC-DB|A3EYY6 1.A.1.5.9 Tetrameric potassium-selective cyclic nucleotide gated channel OS=Strongylocentrotus purpuratus PE=2 SV=1	337	1.74208e-19	6	24	VIC	K+
2227.m000020	IMG5_079950	A3EYY6	1.A.1.5.9	gnl|BL_ORD_ID|3787 gnl|TC-DB|A3EYY6 1.A.1.5.9 Tetrameric potassium-selective cyclic nucleotide gated channel OS=Strongylocentrotus purpuratus PE=2 SV=1	354	4.38691e-08	7	24	VIC	K+
2775.m000067	IMG5_164260	A3EYY6	1.A.1.5.9	gnl|BL_ORD_ID|3787 gnl|TC-DB|A3EYY6 1.A.1.5.9 Tetrameric potassium-selective cyclic nucleotide gated channel OS=Strongylocentrotus purpuratus PE=2 SV=1	273	2.38457e-16	3	24	VIC	K+
2785.m000117	IMG5_166550	A3EYY6	1.A.1.5.9	gnl|BL_ORD_ID|3787 gnl|TC-DB|A3EYY6 1.A.1.5.9 Tetrameric potassium-selective cyclic nucleotide gated channel OS=Strongylocentrotus purpuratus PE=2 SV=1	243	2.85059e-10	8	24	VIC	K+
2878.m000141	IMG5_183890	A3EYY6	1.A.1.5.9	gnl|BL_ORD_ID|3787 gnl|TC-DB|A3EYY6 1.A.1.5.9 Tetrameric potassium-selective cyclic nucleotide gated channel OS=Strongylocentrotus purpuratus PE=2 SV=1	281	2.09756e-23	3	24	VIC	K+
2942.m000087	IMG5_195700	A3EYY6	1.A.1.5.9	gnl|BL_ORD_ID|3787 gnl|TC-DB|A3EYY6 1.A.1.5.9 Tetrameric potassium-selective cyclic nucleotide gated channel OS=Strongylocentrotus purpuratus PE=2 SV=1	237	5.10254e-14	1	24	VIC	K+
2958.m000134	IMG5_198840	A3EYY6	1.A.1.5.9	gnl|BL_ORD_ID|3787 gnl|TC-DB|A3EYY6 1.A.1.5.9 Tetrameric potassium-selective cyclic nucleotide gated channel OS=Strongylocentrotus purpuratus PE=2 SV=1	238	4.72791e-15	1	24	VIC	K+
1835.m000017	IMG5_030060	P90670	1.A.1.10.2	gnl|BL_ORD_ID|1754 gnl|TC-DB|P90670 1.A.1.10.2 Sodium channel alpha-subunit SCAP1 - Aplysia californica (California sea hare).	124	4.12729e-07	3	22	VIC	Na+
1853.m000009	IMG5_032050	P90670	1.A.1.10.2	gnl|BL_ORD_ID|1754 gnl|TC-DB|P90670 1.A.1.10.2 Sodium channel alpha-subunit SCAP1 - Aplysia californica (California sea hare).	452	1.16217e-48	12	22	VIC	Na+
2463.m000028	IMG5_112180	P90670	1.A.1.10.2	gnl|BL_ORD_ID|1754 gnl|TC-DB|P90670 1.A.1.10.2 Sodium channel alpha-subunit SCAP1 - Aplysia californica (California sea hare).	93	6.96786e-09	7	22	VIC	Na+
2742.m000052	IMG5_158060	P90670	1.A.1.10.2	gnl|BL_ORD_ID|1754 gnl|TC-DB|P90670 1.A.1.10.2 Sodium channel alpha-subunit SCAP1 - Aplysia californica (California sea hare).	129	8.61455e-08	3	22	VIC	Na+
2970.m000474	IMG5_201460	P90670	1.A.1.10.2	gnl|BL_ORD_ID|1754 gnl|TC-DB|P90670 1.A.1.10.2 Sodium channel alpha-subunit SCAP1 - Aplysia californica (California sea hare).	689	6.69447e-52	23	22	VIC	Na+
2824.m000116	IMG5_174890	P27732	1.A.1.11.1	gnl|BL_ORD_ID|3841 gnl|TC-DB|P27732 1.A.1.11.1 Voltage-dependent L-type calcium channel alpha-1D subunit (Calcium channel, L type, alpha-1 polypeptide, isoform 2) (RAT brain class D) (RBD) - Rattus norvegicus (Rat).	360	2.83555e-32	8	17	VIC	Ca2+, Ba2+, Sr2+
2008.m000054	IMG5_049970	P07293	1.A.1.11.2	gnl|BL_ORD_ID|829 gnl|TC-DB|P07293 1.A.1.11.2 VOLTAGE-DEPENDENT L-TYPE CALCIUM CHANNEL ALPHA-1S SUBUNIT (CALCIUM CHANNEL, L TYPE, ALPHA-1 POLYPEPTIDE, ISOFORM 3, SKELETAL MUSCLE) - Oryctolagus cuniculus (Rabbit).	1491	1.16652e-53	26	18	VIC	Ca2+
2047.m000024	IMG5_055680	P07293	1.A.1.11.2	gnl|BL_ORD_ID|829 gnl|TC-DB|P07293 1.A.1.11.2 VOLTAGE-DEPENDENT L-TYPE CALCIUM CHANNEL ALPHA-1S SUBUNIT (CALCIUM CHANNEL, L TYPE, ALPHA-1 POLYPEPTIDE, ISOFORM 3, SKELETAL MUSCLE) - Oryctolagus cuniculus (Rabbit).	1116	6.56969e-109	20	18	VIC	Ca2+
2169.m000028	IMG5_072530	P07293	1.A.1.11.2	gnl|BL_ORD_ID|829 gnl|TC-DB|P07293 1.A.1.11.2 VOLTAGE-DEPENDENT L-TYPE CALCIUM CHANNEL ALPHA-1S SUBUNIT (CALCIUM CHANNEL, L TYPE, ALPHA-1 POLYPEPTIDE, ISOFORM 3, SKELETAL MUSCLE) - Oryctolagus cuniculus (Rabbit).	1131	9.80315e-104	16	18	VIC	Ca2+
2169.m000029	IMG5_072540	P07293	1.A.1.11.2	gnl|BL_ORD_ID|829 gnl|TC-DB|P07293 1.A.1.11.2 VOLTAGE-DEPENDENT L-TYPE CALCIUM CHANNEL ALPHA-1S SUBUNIT (CALCIUM CHANNEL, L TYPE, ALPHA-1 POLYPEPTIDE, ISOFORM 3, SKELETAL MUSCLE) - Oryctolagus cuniculus (Rabbit).	363	1.98017e-53	6	18	VIC	Ca2+
2425.m000050	IMG5_106200	P07293	1.A.1.11.2	gnl|BL_ORD_ID|829 gnl|TC-DB|P07293 1.A.1.11.2 VOLTAGE-DEPENDENT L-TYPE CALCIUM CHANNEL ALPHA-1S SUBUNIT (CALCIUM CHANNEL, L TYPE, ALPHA-1 POLYPEPTIDE, ISOFORM 3, SKELETAL MUSCLE) - Oryctolagus cuniculus (Rabbit).	1175	4.53823e-112	24	18	VIC	Ca2+
2465.m000185	IMG5_112530	P07293	1.A.1.11.2	gnl|BL_ORD_ID|829 gnl|TC-DB|P07293 1.A.1.11.2 VOLTAGE-DEPENDENT L-TYPE CALCIUM CHANNEL ALPHA-1S SUBUNIT (CALCIUM CHANNEL, L TYPE, ALPHA-1 POLYPEPTIDE, ISOFORM 3, SKELETAL MUSCLE) - Oryctolagus cuniculus (Rabbit).	709	3.59704e-62	12	18	VIC	Ca2+
2523.m000158	IMG5_122970	P07293	1.A.1.11.2	gnl|BL_ORD_ID|829 gnl|TC-DB|P07293 1.A.1.11.2 VOLTAGE-DEPENDENT L-TYPE CALCIUM CHANNEL ALPHA-1S SUBUNIT (CALCIUM CHANNEL, L TYPE, ALPHA-1 POLYPEPTIDE, ISOFORM 3, SKELETAL MUSCLE) - Oryctolagus cuniculus (Rabbit).	667	2.97777e-87	10	18	VIC	Ca2+
2523.m000157	IMG5_122960	Q61290	1.A.1.11.3	gnl|BL_ORD_ID|2598 gnl|TC-DB|Q61290 1.A.1.11.3 VOLTAGE-DEPENDENT R-TYPE CALCIUM CHANNEL ALPHA-1E SUBUNIT (CALCIUM CHANNEL, L TYPE, ALPHA-1 POLYPEPTIDE, ISOFORM 6) (BRAIN CALCIUM CHANNEL II) (BII) - Mus musculus (Mouse).	149	4.63196e-26	2	19	VIC	Ca2+
1987.m000085	IMG5_045930	Q13936	1.A.1.11.4	gnl|BL_ORD_ID|3020 gnl|TC-DB|Q13936 1.A.1.11.4 Voltage-dependent L-type calcium channel subunit alpha-1C - Homo sapiens (Human).	148	1.26014e-07	4	21	VIC	Ca2+
2482.m000182	IMG5_114640	Q13936	1.A.1.11.4	gnl|BL_ORD_ID|3020 gnl|TC-DB|Q13936 1.A.1.11.4 Voltage-dependent L-type calcium channel subunit alpha-1C - Homo sapiens (Human).	215	1.57572e-12	1	21	VIC	Ca2+
2060.m000116	IMG5_057140	Q01815	1.A.1.11.6	gnl|BL_ORD_ID|2346 gnl|TC-DB|Q01815 1.A.1.11.6 Voltage-dependent L-type calcium channel subunit alpha-1C - Mus musculus (Mouse).	1047	6.95729e-93	24	17	VIC	Ca2+, Ba2+
2215.m000048	IMG5_078640	Q01815	1.A.1.11.6	gnl|BL_ORD_ID|2346 gnl|TC-DB|Q01815 1.A.1.11.6 Voltage-dependent L-type calcium channel subunit alpha-1C - Mus musculus (Mouse).	1149	2.33261e-106	25	17	VIC	Ca2+, Ba2+
2341.m000047	IMG5_093030	Q01815	1.A.1.11.6	gnl|BL_ORD_ID|2346 gnl|TC-DB|Q01815 1.A.1.11.6 Voltage-dependent L-type calcium channel subunit alpha-1C - Mus musculus (Mouse).	179	1.97424e-06	3	17	VIC	Ca2+, Ba2+
2432.m00161	IMG5_107710	Q01815	1.A.1.11.6	gnl|BL_ORD_ID|2346 gnl|TC-DB|Q01815 1.A.1.11.6 Voltage-dependent L-type calcium channel subunit alpha-1C - Mus musculus (Mouse).	1538	2.52153e-133	26	17	VIC	Ca2+, Ba2+
2465.m000184	IMG5_112520	Q01815	1.A.1.11.6	gnl|BL_ORD_ID|2346 gnl|TC-DB|Q01815 1.A.1.11.6 Voltage-dependent L-type calcium channel subunit alpha-1C - Mus musculus (Mouse).	284	2.50036e-49	4	17	VIC	Ca2+, Ba2+
2824.m000115	IMG5_174880	Q01815	1.A.1.11.6	gnl|BL_ORD_ID|2346 gnl|TC-DB|Q01815 1.A.1.11.6 Voltage-dependent L-type calcium channel subunit alpha-1C - Mus musculus (Mouse).	640	4.55959e-81	12	17	VIC	Ca2+, Ba2+
1623.m00408	IMG5_000710	Q9P0X4	1.A.1.11.7	gnl|BL_ORD_ID|3885 gnl|TC-DB|Q9P0X4 1.A.1.11.7 1.A.1.11.7 Voltage-dependent T-type calcium channel subunit alpha-1I	274	1.66596e-11	12	16	VIC	Ca2+, Ba2+
2098.m000096	IMG5_062980	O55017	1.A.1.11.9	gnl|BL_ORD_ID|568 gnl|TC-DB|O55017 1.A.1.11.9 Voltage-dependent N-type calcium channel subunit alpha-1B - Mus musculus (Mouse).	614	6.40332e-16	14	18	VIC	Ca2+
1631.m000103	IMG5_002810	O60840	1.A.1.11.11	gnl|BL_ORD_ID|1442 gnl|TC-DB|O60840 1.A.1.11.11 Voltage-dependent L-type calcium channel subunit alpha-1F OS=Homo sapiens GN=CACNA1F PE=1 SV=2	123	1.39822e-07	3	18	VIC	Ca2+
2465.m000186	IMG5_112540	O60840	1.A.1.11.11	gnl|BL_ORD_ID|1442 gnl|TC-DB|O60840 1.A.1.11.11 Voltage-dependent L-type calcium channel subunit alpha-1F OS=Homo sapiens GN=CACNA1F PE=1 SV=2	369	9.34434e-36	3	18	VIC	Ca2+
2725.m000087	IMG5_155360	Q9WUT2	1.A.1.11.12	gnl|BL_ORD_ID|2301 gnl|TC-DB|Q9WUT2 1.A.1.11.12 Voltage-gated calcium channel, alpha-1-G subunit - Mus musculus (Mouse).	78	3.7346e-08	3	16	VIC	Ca2+
1624.m000069	IMG5_001520	Q5QM84	1.A.1.11.13	gnl|BL_ORD_ID|2637 gnl|TC-DB|Q5QM84 1.A.1.11.13 Two pore calcium channel protein 1 - Oryza sativa subsp. japonica (Rice).	474	6.58646e-20	7	11	VIC	Ca2+
1987.m000082	IMG5_045900	O02038	1.A.1.11.14	gnl|BL_ORD_ID|1655 gnl|TC-DB|O02038 1.A.1.11.14 Voltage-gated calcium channel alpha-1 subunit - Cyanea capillata (Lion's mane jellyfish).	472	7.39355e-22	12	21	VIC	Ca2+
2081.m000099	IMG5_206855	O02038	1.A.1.11.14	gnl|BL_ORD_ID|1655 gnl|TC-DB|O02038 1.A.1.11.14 Voltage-gated calcium channel alpha-1 subunit - Cyanea capillata (Lion's mane jellyfish).	565	3.73213e-50	18	21	VIC	Ca2+
2482.m000183	IMG5_114650	O02038	1.A.1.11.14	gnl|BL_ORD_ID|1655 gnl|TC-DB|O02038 1.A.1.11.14 Voltage-gated calcium channel alpha-1 subunit - Cyanea capillata (Lion's mane jellyfish).	934	7.42211e-76	15	21	VIC	Ca2+
1623.m000752	IMG5_000790	C4IXV8	1.A.1.11.18	gnl|BL_ORD_ID|4045 gnl|TC-DB|C4IXV8 1.A.1.11.18 Two pore channel 3 OS=Bos taurus GN=TPC3 PE=2 SV=1	796	5.23871e-25	12	12	VIC	Ca2+
2462.m000116	IMG5_111980	C4IXV8	1.A.1.11.18	gnl|BL_ORD_ID|4045 gnl|TC-DB|C4IXV8 1.A.1.11.18 Two pore channel 3 OS=Bos taurus GN=TPC3 PE=2 SV=1	428	1.02507e-07	9	12	VIC	Ca2+
2696.m000049	IMG5_149890	C4IXV8	1.A.1.11.18	gnl|BL_ORD_ID|4045 gnl|TC-DB|C4IXV8 1.A.1.11.18 Two pore channel 3 OS=Bos taurus GN=TPC3 PE=2 SV=1	169	2.79682e-09	7	12	VIC	Ca2+
2468.m000060	IMG5_113120	Q9H2S1	1.A.1.16.1	gnl|BL_ORD_ID|2100 gnl|TC-DB|Q9H2S1 1.A.1.16.1 Small conductance calcium-activated potassium channel protein 2 (SK2) - Homo sapiens (Human).	253	7.76107e-10	7	7	VIC	K+
2790.m000071	IMG5_167920	Q9H2S1	1.A.1.16.1	gnl|BL_ORD_ID|2100 gnl|TC-DB|Q9H2S1 1.A.1.16.1 Small conductance calcium-activated potassium channel protein 2 (SK2) - Homo sapiens (Human).	322	9.91497e-20	6	7	VIC	K+
2797.m000059	IMG5_169830	Q9H2S1	1.A.1.16.1	gnl|BL_ORD_ID|2100 gnl|TC-DB|Q9H2S1 1.A.1.16.1 Small conductance calcium-activated potassium channel protein 2 (SK2) - Homo sapiens (Human).	200	8.89389e-13	4	7	VIC	K+
2736.m000085	IMG5_157300	Q8Y5K1	1.A.1.17.2	gnl|BL_ORD_ID|1543 gnl|TC-DB|Q8Y5K1 1.A.1.17.2 Lmo2059 protein OS=Listeria monocytogenes GN=lmo2059 PE=4 SV=1	84	3.64864e-09	3	6	VIC	K+
2699.m000053	IMG5_150420	Q12809	1.A.1.20.1	gnl|BL_ORD_ID|557 gnl|TC-DB|Q12809 1.A.1.20.1 Potassium voltage-gated channel subfamily H member 2 (Voltage-gated potassium channel subunit Kv11.1) (Ether-a-go-go-related gene potassium channel 1) (H-ERG) (Erg1) (Ether-a-go-go-related protein 1) (Eag-related protein 1) (eag homolog)	70	6.09844e-06	1	7	VIC	K+
2972.m000190	IMG5_202320	Q12809	1.A.1.20.1	gnl|BL_ORD_ID|557 gnl|TC-DB|Q12809 1.A.1.20.1 Potassium voltage-gated channel subfamily H member 2 (Voltage-gated potassium channel subunit Kv11.1) (Ether-a-go-go-related gene potassium channel 1) (H-ERG) (Erg1) (Ether-a-go-go-related protein 1) (Eag-related protein 1) (eag homolog)	257	2.72593e-14	6	7	VIC	K+
2978.m000161	IMG5_203830	Q12809	1.A.1.20.1	gnl|BL_ORD_ID|557 gnl|TC-DB|Q12809 1.A.1.20.1 Potassium voltage-gated channel subfamily H member 2 (Voltage-gated potassium channel subunit Kv11.1) (Ether-a-go-go-related gene potassium channel 1) (H-ERG) (Erg1) (Ether-a-go-go-related protein 1) (Eag-related protein 1) (eag homolog)	401	5.29723e-29	5	7	VIC	K+
2199.m00136	IMG5_076370	O54853	1.A.1.20.2	gnl|BL_ORD_ID|49 gnl|TC-DB|O54853 1.A.1.20.2 Potassium voltage-gated channel subfamily H member 6 - Rattus norvegicus (Rat).	310	1.39268e-24	3	5	VIC	K+
2567.m000176	IMG5_130350	O54853	1.A.1.20.2	gnl|BL_ORD_ID|49 gnl|TC-DB|O54853 1.A.1.20.2 Potassium voltage-gated channel subfamily H member 6 - Rattus norvegicus (Rat).	72	0.00017956	2	5	VIC	K+
2890.m000103	IMG5_186290	Q63472	1.A.1.20.4	gnl|BL_ORD_ID|664 gnl|TC-DB|Q63472 1.A.1.20.4 Potassium voltage-gated channel subfamily H member 1 OS=Rattus norvegicus GN=Kcnh1 PE=1 SV=1	430	5.74249e-19	5	7	VIC	K+
2952.m000124	IMG5_198130	Q63472	1.A.1.20.4	gnl|BL_ORD_ID|664 gnl|TC-DB|Q63472 1.A.1.20.4 Potassium voltage-gated channel subfamily H member 1 OS=Rattus norvegicus GN=Kcnh1 PE=1 SV=1	458	1.00484e-25	8	7	VIC	K+
2978.m000145	IMG5_203670	Q63472	1.A.1.20.4	gnl|BL_ORD_ID|664 gnl|TC-DB|Q63472 1.A.1.20.4 Potassium voltage-gated channel subfamily H member 1 OS=Rattus norvegicus GN=Kcnh1 PE=1 SV=1	415	6.76805e-31	9	7	VIC	K+
2379.m000021	IMG5_096730	Q2W0I8	1.A.1.22.1	gnl|BL_ORD_ID|1153 gnl|TC-DB|Q2W0I8 1.A.1.22.1 Kef-type K+ transport systems, predicted NAD-binding component - Magnetospirillum magneticum (strain AMB-1 / ATCC 700264).	110	1.2774e-09	2	6	VIC	K+
2089.m000169	IMG5_061230	P29995	1.A.3.2.1	gnl|BL_ORD_ID|3229 gnl|TC-DB|P29995 1.A.3.2.1 Inositol 1,4,5-trisphosphate receptor type 2 - Rattus norvegicus (Rat).	161	9.54192e-23	2	6	VIC	Ca2+
2095.m000081	IMG5_062440	P29995	1.A.3.2.1	gnl|BL_ORD_ID|3229 gnl|TC-DB|P29995 1.A.3.2.1 Inositol 1,4,5-trisphosphate receptor type 2 - Rattus norvegicus (Rat).	540	4.45413e-39	8	6	VIC	Ca2+
2489.m000087	IMG5_115850	P29995	1.A.3.2.1	gnl|BL_ORD_ID|3229 gnl|TC-DB|P29995 1.A.3.2.1 Inositol 1,4,5-trisphosphate receptor type 2 - Rattus norvegicus (Rat).	929	1.0467e-36	8	6	VIC	Ca2+
2776.m000079	IMG5_164510	P29995	1.A.3.2.1	gnl|BL_ORD_ID|3229 gnl|TC-DB|P29995 1.A.3.2.1 Inositol 1,4,5-trisphosphate receptor type 2 - Rattus norvegicus (Rat).	311	4.37403e-16	2	6	VIC	Ca2+
1834.m000078	IMG5_029930	P29993	1.A.3.2.2	gnl|BL_ORD_ID|3230 gnl|TC-DB|P29993 1.A.3.2.2 Inositol 1,4,5-trisphosphate receptor OS=Drosophila melanogaster GN=Itp-r83A PE=2 SV=3	532	1.92734e-37	4	6	VIC	Ca2+
2213.m000022	IMG5_078330	P29993	1.A.3.2.2	gnl|BL_ORD_ID|3230 gnl|TC-DB|P29993 1.A.3.2.2 Inositol 1,4,5-trisphosphate receptor OS=Drosophila melanogaster GN=Itp-r83A PE=2 SV=3	529	5.57841e-60	6	6	VIC	Ca2+
2709.m000124	IMG5_152130	P29993	1.A.3.2.2	gnl|BL_ORD_ID|3230 gnl|TC-DB|P29993 1.A.3.2.2 Inositol 1,4,5-trisphosphate receptor OS=Drosophila melanogaster GN=Itp-r83A PE=2 SV=3	156	4.44954e-10	3	6	VIC	Ca2+
1631.m000094	IMG5_002710	Q23K98	1.A.3.2.3	gnl|BL_ORD_ID|2334 gnl|TC-DB|Q23K98 1.A.3.2.3 Cation channel family protein OS=Tetrahymena thermophila SB210 GN=TTHERM_00194370 PE=4 SV=1	949	2.49883e-58	8	6	VIC	Ca2+
2043.m00169	IMG5_055060	Q23K98	1.A.3.2.3	gnl|BL_ORD_ID|2334 gnl|TC-DB|Q23K98 1.A.3.2.3 Cation channel family protein OS=Tetrahymena thermophila SB210 GN=TTHERM_00194370 PE=4 SV=1	225	5.59855e-48	8	6	VIC	Ca2+
2060.m000112	IMG5_057100	Q23K98	1.A.3.2.3	gnl|BL_ORD_ID|2334 gnl|TC-DB|Q23K98 1.A.3.2.3 Cation channel family protein OS=Tetrahymena thermophila SB210 GN=TTHERM_00194370 PE=4 SV=1	248	4.89407e-33	6	6	VIC	Ca2+
2167.m000009	IMG5_072330	Q23K98	1.A.3.2.3	gnl|BL_ORD_ID|2334 gnl|TC-DB|Q23K98 1.A.3.2.3 Cation channel family protein OS=Tetrahymena thermophila SB210 GN=TTHERM_00194370 PE=4 SV=1	315	1.43447e-55	6	6	VIC	Ca2+
2260.m000037	IMG5_083820	Q23K98	1.A.3.2.3	gnl|BL_ORD_ID|2334 gnl|TC-DB|Q23K98 1.A.3.2.3 Cation channel family protein OS=Tetrahymena thermophila SB210 GN=TTHERM_00194370 PE=4 SV=1	201	6.74274e-37	3	6	VIC	Ca2+
2597.m000058	IMG5_135140	Q23K98	1.A.3.2.3	gnl|BL_ORD_ID|2334 gnl|TC-DB|Q23K98 1.A.3.2.3 Cation channel family protein OS=Tetrahymena thermophila SB210 GN=TTHERM_00194370 PE=4 SV=1	262	2.6538e-34	6	6	VIC	Ca2+
2853.m000178	IMG5_179370	Q23K98	1.A.3.2.3	gnl|BL_ORD_ID|2334 gnl|TC-DB|Q23K98 1.A.3.2.3 Cation channel family protein OS=Tetrahymena thermophila SB210 GN=TTHERM_00194370 PE=4 SV=1	201	9.41667e-36	2	6	VIC	Ca2+
1638.m000061	IMG5_003980	A0CX44	1.A.3.2.4	gnl|BL_ORD_ID|2905 gnl|TC-DB|A0CX44 1.A.3.2.4 Chromosome undetermined scaffold_3, whole genome shotgun sequence OS=Paramecium tetraurelia GN=GSPATT00001565001 PE=4 SV=1	342	1.20217e-58	8	4	VIC	Ca2+
2005.m000190	IMG5_049380	A0CX44	1.A.3.2.4	gnl|BL_ORD_ID|2905 gnl|TC-DB|A0CX44 1.A.3.2.4 Chromosome undetermined scaffold_3, whole genome shotgun sequence OS=Paramecium tetraurelia GN=GSPATT00001565001 PE=4 SV=1	722	9.86148e-138	6	4	VIC	Ca2+
2095.m000091	IMG5_062550	A0CX44	1.A.3.2.4	gnl|BL_ORD_ID|2905 gnl|TC-DB|A0CX44 1.A.3.2.4 Chromosome undetermined scaffold_3, whole genome shotgun sequence OS=Paramecium tetraurelia GN=GSPATT00001565001 PE=4 SV=1	727	5.62636e-41	15	4	VIC	Ca2+
2116.m000048	IMG5_065360	A0CX44	1.A.3.2.4	gnl|BL_ORD_ID|2905 gnl|TC-DB|A0CX44 1.A.3.2.4 Chromosome undetermined scaffold_3, whole genome shotgun sequence OS=Paramecium tetraurelia GN=GSPATT00001565001 PE=4 SV=1	357	4.49892e-47	6	4	VIC	Ca2+
2164.m000110	IMG5_071810	A0CX44	1.A.3.2.4	gnl|BL_ORD_ID|2905 gnl|TC-DB|A0CX44 1.A.3.2.4 Chromosome undetermined scaffold_3, whole genome shotgun sequence OS=Paramecium tetraurelia GN=GSPATT00001565001 PE=4 SV=1	1220	1.11059e-98	4	4	VIC	Ca2+
2436.m000049	IMG5_108130	A0CX44	1.A.3.2.4	gnl|BL_ORD_ID|2905 gnl|TC-DB|A0CX44 1.A.3.2.4 Chromosome undetermined scaffold_3, whole genome shotgun sequence OS=Paramecium tetraurelia GN=GSPATT00001565001 PE=4 SV=1	634	9.41357e-71	8	4	VIC	Ca2+
2490.m000169	IMG5_116080	A0CX44	1.A.3.2.4	gnl|BL_ORD_ID|2905 gnl|TC-DB|A0CX44 1.A.3.2.4 Chromosome undetermined scaffold_3, whole genome shotgun sequence OS=Paramecium tetraurelia GN=GSPATT00001565001 PE=4 SV=1	603	7.74769e-108	4	4	VIC	Ca2+
2543.m000054	IMG5_126290	A0CX44	1.A.3.2.4	gnl|BL_ORD_ID|2905 gnl|TC-DB|A0CX44 1.A.3.2.4 Chromosome undetermined scaffold_3, whole genome shotgun sequence OS=Paramecium tetraurelia GN=GSPATT00001565001 PE=4 SV=1	1133	5.66003e-127	6	4	VIC	Ca2+
2545.m000053	IMG5_126610	A0CX44	1.A.3.2.4	gnl|BL_ORD_ID|2905 gnl|TC-DB|A0CX44 1.A.3.2.4 Chromosome undetermined scaffold_3, whole genome shotgun sequence OS=Paramecium tetraurelia GN=GSPATT00001565001 PE=4 SV=1	1133	1.6818e-157	6	4	VIC	Ca2+
2581.m000084	IMG5_132830	A0CX44	1.A.3.2.4	gnl|BL_ORD_ID|2905 gnl|TC-DB|A0CX44 1.A.3.2.4 Chromosome undetermined scaffold_3, whole genome shotgun sequence OS=Paramecium tetraurelia GN=GSPATT00001565001 PE=4 SV=1	2376	4.26369e-119	6	4	VIC	Ca2+
2602.m000032	IMG5_135850	A0CX44	1.A.3.2.4	gnl|BL_ORD_ID|2905 gnl|TC-DB|A0CX44 1.A.3.2.4 Chromosome undetermined scaffold_3, whole genome shotgun sequence OS=Paramecium tetraurelia GN=GSPATT00001565001 PE=4 SV=1	347	5.71327e-49	5	4	VIC	Ca2+
2614.m000175	IMG5_137700	A0CX44	1.A.3.2.4	gnl|BL_ORD_ID|2905 gnl|TC-DB|A0CX44 1.A.3.2.4 Chromosome undetermined scaffold_3, whole genome shotgun sequence OS=Paramecium tetraurelia GN=GSPATT00001565001 PE=4 SV=1	1090	0	8	4	VIC	Ca2+
2751.m000104	IMG5_159640	A0CX44	1.A.3.2.4	gnl|BL_ORD_ID|2905 gnl|TC-DB|A0CX44 1.A.3.2.4 Chromosome undetermined scaffold_3, whole genome shotgun sequence OS=Paramecium tetraurelia GN=GSPATT00001565001 PE=4 SV=1	1013	2.08366e-100	6	4	VIC	Ca2+
2763.m000125	IMG5_162140	A0CX44	1.A.3.2.4	gnl|BL_ORD_ID|2905 gnl|TC-DB|A0CX44 1.A.3.2.4 Chromosome undetermined scaffold_3, whole genome shotgun sequence OS=Paramecium tetraurelia GN=GSPATT00001565001 PE=4 SV=1	319	2.34043e-41	3	4	VIC	Ca2+
2846.m000025	IMG5_178380	A0CX44	1.A.3.2.4	gnl|BL_ORD_ID|2905 gnl|TC-DB|A0CX44 1.A.3.2.4 Chromosome undetermined scaffold_3, whole genome shotgun sequence OS=Paramecium tetraurelia GN=GSPATT00001565001 PE=4 SV=1	641	1.27924e-47	13	4	VIC	Ca2+
2886.m00136	IMG5_185610	A0CX44	1.A.3.2.4	gnl|BL_ORD_ID|2905 gnl|TC-DB|A0CX44 1.A.3.2.4 Chromosome undetermined scaffold_3, whole genome shotgun sequence OS=Paramecium tetraurelia GN=GSPATT00001565001 PE=4 SV=1	763	1.93291e-88	8	4	VIC	Ca2+
2904.m000052	IMG5_189090	A0CX44	1.A.3.2.4	gnl|BL_ORD_ID|2905 gnl|TC-DB|A0CX44 1.A.3.2.4 Chromosome undetermined scaffold_3, whole genome shotgun sequence OS=Paramecium tetraurelia GN=GSPATT00001565001 PE=4 SV=1	971	0	5	4	VIC	Ca2+
2912.m000174	IMG5_190300	A0CX44	1.A.3.2.4	gnl|BL_ORD_ID|2905 gnl|TC-DB|A0CX44 1.A.3.2.4 Chromosome undetermined scaffold_3, whole genome shotgun sequence OS=Paramecium tetraurelia GN=GSPATT00001565001 PE=4 SV=1	490	1.60089e-63	6	4	VIC	Ca2+
2723.m000029	IMG5_154920	Q9W0T5	1.A.4.6.4	gnl|BL_ORD_ID|2062 gnl|TC-DB|Q9W0T5 1.A.4.6.4 Transient receptor potential channel pyrexia - Drosophila melanogaster (Fruit fly).	197	4.01909e-09	4	5	TRP-CC	cation channel
2952.m000130	IMG5_198190	Q8R4F0	1.A.5.3.2	gnl|BL_ORD_ID|3367 gnl|TC-DB|Q8R4F0 1.A.5.3.2 Mucolipin-3 - Mus musculus (Mouse).	176	1.45342e-10	7	7	PCC	cation channel
2397.m000044	IMG5_101760	Q8IZK6	1.A.5.3.3	gnl|BL_ORD_ID|699 gnl|TC-DB|Q8IZK6 1.A.5.3.3 Mucolipin-2 OS=Homo sapiens GN=MCOLN2 PE=2 SV=2	116	0.000416927	5	7	PCC	cation channel
2780.m000155	IMG5_165620	Q9UBD6	1.A.11.4.1	gnl|BL_ORD_ID|1497 gnl|TC-DB|Q9UBD6 1.A.11.4.1 RH type C glycoprotein (Tumor-related protein DRC2) - Homo sapiens (Human).	280	1.11844e-42	6	11	ClC	NH3/NH4+
2132.m000108	IMG5_067060	Q9H310	1.A.11.4.2	gnl|BL_ORD_ID|293 gnl|TC-DB|Q9H310 1.A.11.4.2 Ammonium transporter Rh type B - Homo sapiens (Human).	362	1.63096e-53	11	12	ClC	NH3/NH4+
2391.m000063	IMG5_099920	Q9H310	1.A.11.4.2	gnl|BL_ORD_ID|293 gnl|TC-DB|Q9H310 1.A.11.4.2 Ammonium transporter Rh type B - Homo sapiens (Human).	102	2.03004e-18	3	12	ClC	NH3/NH4+
2929.m000101	IMG5_192820	D0VX38	1.A.11.4.5	gnl|BL_ORD_ID|3886 gnl|TC-DB|D0VX38 1.A.11.4.5 Rhesus glycoprotein p2 OS=Triakis scyllium GN=RHp2 PE=2 SV=1	305	4.28681e-38	6	11	ClC	NH3/NH4+
2421.m000081	IMG5_105470	Q9NQ90	1.A.17.1.3	gnl|BL_ORD_ID|3179 gnl|TC-DB|Q9NQ90 1.A.17.1.3 Anoctamin-2 OS=Homo sapiens GN=ANO2 PE=1 SV=2	80	2.34802e-08	5	8		Cl-
2728.m000074	IMG5_156040	D0NGF4	1.A.17.2.1	gnl|BL_ORD_ID|1755 gnl|TC-DB|D0NGF4 1.A.17.2.1 Anoctamin-like protein OS=Phytophthora infestans T30-4 GN=PITG_11203 PE=4 SV=1	120	4.00724e-05	4	9		Cl-
2939.m000178	IMG5_195030	D0NGF4	1.A.17.2.1	gnl|BL_ORD_ID|1755 gnl|TC-DB|D0NGF4 1.A.17.2.1 Anoctamin-like protein OS=Phytophthora infestans T30-4 GN=PITG_11203 PE=4 SV=1	342	1.04397e-27	8	9		Cl-
1690.m000049	IMG5_010570	A0CIB0	1.A.17.3.1	gnl|BL_ORD_ID|3023 gnl|TC-DB|A0CIB0 1.A.17.3.1 Chromosome undetermined scaffold_19, whole genome shotgun sequence OS=Paramecium tetraurelia GN=GSPATT00007662001 PE=4 SV=1	835	2.80317e-42	6	7		Cl-
1993.m000092	IMG5_047010	A0CIB0	1.A.17.3.1	gnl|BL_ORD_ID|3023 gnl|TC-DB|A0CIB0 1.A.17.3.1 Chromosome undetermined scaffold_19, whole genome shotgun sequence OS=Paramecium tetraurelia GN=GSPATT00007662001 PE=4 SV=1	935	0	8	7		Cl-
2194.m000063	IMG5_075400	A0CIB0	1.A.17.3.1	gnl|BL_ORD_ID|3023 gnl|TC-DB|A0CIB0 1.A.17.3.1 Chromosome undetermined scaffold_19, whole genome shotgun sequence OS=Paramecium tetraurelia GN=GSPATT00007662001 PE=4 SV=1	982	1.32769e-155	8	7		Cl-
2568.m000074	IMG5_130500	A0CIB0	1.A.17.3.1	gnl|BL_ORD_ID|3023 gnl|TC-DB|A0CIB0 1.A.17.3.1 Chromosome undetermined scaffold_19, whole genome shotgun sequence OS=Paramecium tetraurelia GN=GSPATT00007662001 PE=4 SV=1	353	3.87923e-28	5	7		Cl-
1623.m00432	IMG5_000860	B2ZXD5	1.A.38.1.1	gnl|BL_ORD_ID|1396 gnl|TC-DB|B2ZXD5 1.A.38.1.1 Golgi pH regulator OS=Cricetulus griseus GN=GPHR PE=2 SV=1	224	3.92592e-10	3	9		anion transport
2726.m000077	IMG5_155510	B2ZXD5	1.A.38.1.1	gnl|BL_ORD_ID|1396 gnl|TC-DB|B2ZXD5 1.A.38.1.1 Golgi pH regulator OS=Cricetulus griseus GN=GPHR PE=2 SV=1	405	1.08384e-34	11	9		anion transport
2751.m000112	IMG5_159720	B2ZXD5	1.A.38.1.1	gnl|BL_ORD_ID|1396 gnl|TC-DB|B2ZXD5 1.A.38.1.1 Golgi pH regulator OS=Cricetulus griseus GN=GPHR PE=2 SV=1	166	1.51088e-10	3	9		anion transport
2515.m000164	IMG5_121530	Q9JJF9	1.A.54.3.1	gnl|BL_ORD_ID|2913 gnl|TC-DB|Q9JJF9 1.A.54.3.1 Signal peptide peptidase-like 2A OS=Mus musculus GN=Sppl2a PE=2 SV=1	336	1.31342e-28	8	8		unknown
2725.m000081	IMG5_155300	P30605	2.A.1.1.8	gnl|BL_ORD_ID|2077 gnl|TC-DB|P30605 2.A.1.1.8 Myo-inositol transporter 1 - Saccharomyces cerevisiae (Baker's yeast).	196	1.13242e-12	5	12	MFS	myoinositol. H+
2789.m000207	IMG5_167760	Q07647	2.A.1.1.12	gnl|BL_ORD_ID|1277 gnl|TC-DB|Q07647 2.A.1.1.12 Glucose transporter type 3, brain - Rattus norvegicus (Rat).	297	3.91323e-18	5	12	MFS	glucose
1623.m00445	IMG5_001150	O97467	2.A.1.1.24	gnl|BL_ORD_ID|3271 gnl|TC-DB|O97467 2.A.1.1.24 HEXOSE TRANSPORTER 1 - Plasmodium falciparum.	457	1.16544e-40	12	12	MFS	carbohydrate
1823.m000015	IMG5_028210	O97467	2.A.1.1.24	gnl|BL_ORD_ID|3271 gnl|TC-DB|O97467 2.A.1.1.24 HEXOSE TRANSPORTER 1 - Plasmodium falciparum.	531	2.98302e-30	12	12	MFS	carbohydrate
2132.m000119	IMG5_067170	O97467	2.A.1.1.24	gnl|BL_ORD_ID|3271 gnl|TC-DB|O97467 2.A.1.1.24 HEXOSE TRANSPORTER 1 - Plasmodium falciparum.	475	2.14042e-26	12	12	MFS	carbohydrate
2163.m000073	IMG5_071540	O97467	2.A.1.1.24	gnl|BL_ORD_ID|3271 gnl|TC-DB|O97467 2.A.1.1.24 HEXOSE TRANSPORTER 1 - Plasmodium falciparum.	438	3.66888e-26	11	12	MFS	carbohydrate
2386.m00386	IMG5_098260	O97467	2.A.1.1.24	gnl|BL_ORD_ID|3271 gnl|TC-DB|O97467 2.A.1.1.24 HEXOSE TRANSPORTER 1 - Plasmodium falciparum.	394	1.39876e-37	9	12	MFS	carbohydrate
2570.m000107	IMG5_130800	O97467	2.A.1.1.24	gnl|BL_ORD_ID|3271 gnl|TC-DB|O97467 2.A.1.1.24 HEXOSE TRANSPORTER 1 - Plasmodium falciparum.	302	1.08113e-14	7	12	MFS	carbohydrate
2882.m000014	IMG5_184670	O97467	2.A.1.1.24	gnl|BL_ORD_ID|3271 gnl|TC-DB|O97467 2.A.1.1.24 HEXOSE TRANSPORTER 1 - Plasmodium falciparum.	414	9.53407e-38	12	12	MFS	carbohydrate
2675.m000041	IMG5_146050	Q8VZ80	2.A.1.1.34	gnl|BL_ORD_ID|2453 gnl|TC-DB|Q8VZ80 2.A.1.1.34 Polyol transporter 5 - Arabidopsis thaliana (Mouse-ear cress).	110	6.69352e-05	12	12	MFS	carbohydrate
2565.m000088	IMG5_129870	O52733	2.A.1.1.41	gnl|BL_ORD_ID|4151 gnl|TC-DB|O52733 2.A.1.1.41 D-xylose-proton symporter - Lactobacillus brevis.	165	1.19444e-07	11	12	MFS	D-xylose, H+
2060.m000104	IMG5_057020	A0ZXK6	2.A.1.1.43	gnl|BL_ORD_ID|1778 gnl|TC-DB|A0ZXK6 2.A.1.1.43 Monosaccharide transporter - Geosiphon pyriformis.	129	2.20358e-08	6	12	MFS	monosaccharide, H+
2386.m00540	IMG5_098160	Q8VZR6	2.A.1.1.66	gnl|BL_ORD_ID|1253 gnl|TC-DB|Q8VZR6 2.A.1.1.66 Probable inositol transporter 1 - Arabidopsis thaliana (Mouse-ear cress).	245	7.66459e-10	8	12	MFS	inositol, H+
2824.m000120	IMG5_174930	Q8VZR6	2.A.1.1.66	gnl|BL_ORD_ID|1253 gnl|TC-DB|Q8VZR6 2.A.1.1.66 Probable inositol transporter 1 - Arabidopsis thaliana (Mouse-ear cress).	246	1.89638e-09	6	12	MFS	inositol, H+
2204.m000030	IMG5_077490	P0A0J7	2.A.1.2.10	gnl|BL_ORD_ID|234 gnl|TC-DB|P0A0J7 2.A.1.2.10 Quinolone resistance protein norA - Staphylococcus aureus.	234	6.367e-06	11	12	MFS	tetracycline, H+
2938.m000158	IMG5_194680	Q01818	2.A.1.2.11	gnl|BL_ORD_ID|2353 gnl|TC-DB|Q01818 2.A.1.2.11 Chromaffin granule amine transporter (Vesicular amine transporter 1) (VAT1) - Rattus norvegicus (Rat).	202	4.06053e-05	7	12	MFS	drug, H+
2901.m000155	IMG5_188410	Q05940	2.A.1.2.29	gnl|BL_ORD_ID|2215 gnl|TC-DB|Q05940 2.A.1.2.29 Synaptic vesicular amine transporter - Homo sapiens (Human).	281	5.64863e-05	8	11	MFS	monoamine
2260.m000040	IMG5_083850	P57057	2.A.1.4.7	gnl|BL_ORD_ID|3678 gnl|TC-DB|P57057 2.A.1.4.7 Glycerol-3-phosphate transporter - Homo sapiens (Human).	273	2.29419e-28	7	12	MFS	carbohydrate
2674.m000201	IMG5_145860	P57057	2.A.1.4.7	gnl|BL_ORD_ID|3678 gnl|TC-DB|P57057 2.A.1.4.7 Glycerol-3-phosphate transporter - Homo sapiens (Human).	386	5.09143e-31	9	12	MFS	carbohydrate
2803.m000100	IMG5_170890	P57057	2.A.1.4.7	gnl|BL_ORD_ID|3678 gnl|TC-DB|P57057 2.A.1.4.7 Glycerol-3-phosphate transporter - Homo sapiens (Human).	315	3.92608e-34	7	12	MFS	carbohydrate
2602.m000034	IMG5_135870	P0C0L7	2.A.1.6.4	gnl|BL_ORD_ID|1227 gnl|TC-DB|P0C0L7 2.A.1.6.4 Proline/betaine transporter - Escherichia coli.	80	0.000350318	2	12	MFS	Proline, H+, Na+
2199.m00163	IMG5_076550	Q51330	2.A.1.11.1	gnl|BL_ORD_ID|858 gnl|TC-DB|Q51330 2.A.1.11.1 OXALATE:FORMATE ANTIPORT PROTEIN - Oxalobacter formigenes.	421	7.58414e-09	12	11	MFS	oxalate, formate
2764.m000201	IMG5_162390	Q51330	2.A.1.11.1	gnl|BL_ORD_ID|858 gnl|TC-DB|Q51330 2.A.1.11.1 OXALATE:FORMATE ANTIPORT PROTEIN - Oxalobacter formigenes.	278	2.86709e-06	11	11	MFS	oxalate, formate
2764.m000207	IMG5_162450	Q51330	2.A.1.11.1	gnl|BL_ORD_ID|858 gnl|TC-DB|Q51330 2.A.1.11.1 OXALATE:FORMATE ANTIPORT PROTEIN - Oxalobacter formigenes.	340	4.25414e-06	11	11	MFS	oxalate, formate
1863.m000012	IMG5_032900	Q63089	2.A.1.19.1	gnl|BL_ORD_ID|2508 gnl|TC-DB|Q63089 2.A.1.19.1 ORGANIC CATION TRANSPORTER - Rattus norvegicus (Rat).	453	1.30218e-20	12	12	MFS	dopamine, norepinephrine, epinephrine (organic cation)
2013.m000020	IMG5_050600	Q63089	2.A.1.19.1	gnl|BL_ORD_ID|2508 gnl|TC-DB|Q63089 2.A.1.19.1 ORGANIC CATION TRANSPORTER - Rattus norvegicus (Rat).	113	2.18599e-05	3	12	MFS	dopamine, norepinephrine, epinephrine (organic cation)
2388.m000109	IMG5_099160	Q63089	2.A.1.19.1	gnl|BL_ORD_ID|2508 gnl|TC-DB|Q63089 2.A.1.19.1 ORGANIC CATION TRANSPORTER - Rattus norvegicus (Rat).	434	7.36727e-22	12	12	MFS	dopamine, norepinephrine, epinephrine (organic cation)
1642.m000057	IMG5_004630	Q9H015	2.A.1.19.2	gnl|BL_ORD_ID|2951 gnl|TC-DB|Q9H015 2.A.1.19.2 2.A.1.19.2 Solute carrier family 22 member 4	433	1.67987e-15	10	12	MFS	carnitine, Na+
2789.m000211	IMG5_167800	Q9H015	2.A.1.19.2	gnl|BL_ORD_ID|2951 gnl|TC-DB|Q9H015 2.A.1.19.2 2.A.1.19.2 Solute carrier family 22 member 4	388	1.66095e-13	14	12	MFS	carnitine, Na+
1678.m000067	IMG5_009410	O76082	2.A.1.19.3	gnl|BL_ORD_ID|3221 gnl|TC-DB|O76082 2.A.1.19.3 Organic cation/carnitine transporter 2 (Solute carrier family 22, member 5) (High-affinity sodium-dependent carnitine cotransporter) - Homo sapiens (Human).	404	7.60837e-17	11	11	MFS	carnitine, Na+, drug
2175.m000059	IMG5_073280	O76082	2.A.1.19.3	gnl|BL_ORD_ID|3221 gnl|TC-DB|O76082 2.A.1.19.3 Organic cation/carnitine transporter 2 (Solute carrier family 22, member 5) (High-affinity sodium-dependent carnitine cotransporter) - Homo sapiens (Human).	438	2.15915e-26	11	11	MFS	carnitine, Na+, drug
2424.m000101	IMG5_105930	O76082	2.A.1.19.3	gnl|BL_ORD_ID|3221 gnl|TC-DB|O76082 2.A.1.19.3 Organic cation/carnitine transporter 2 (Solute carrier family 22, member 5) (High-affinity sodium-dependent carnitine cotransporter) - Homo sapiens (Human).	360	6.68333e-19	9	11	MFS	carnitine, Na+, drug
2550.m000114	IMG5_127440	O76082	2.A.1.19.3	gnl|BL_ORD_ID|3221 gnl|TC-DB|O76082 2.A.1.19.3 Organic cation/carnitine transporter 2 (Solute carrier family 22, member 5) (High-affinity sodium-dependent carnitine cotransporter) - Homo sapiens (Human).	423	8.25605e-23	11	11	MFS	carnitine, Na+, drug
2563.m000086	IMG5_129430	O76082	2.A.1.19.3	gnl|BL_ORD_ID|3221 gnl|TC-DB|O76082 2.A.1.19.3 Organic cation/carnitine transporter 2 (Solute carrier family 22, member 5) (High-affinity sodium-dependent carnitine cotransporter) - Homo sapiens (Human).	333	2.15819e-19	8	11	MFS	carnitine, Na+, drug
2909.m000080	IMG5_189820	O76082	2.A.1.19.3	gnl|BL_ORD_ID|3221 gnl|TC-DB|O76082 2.A.1.19.3 Organic cation/carnitine transporter 2 (Solute carrier family 22, member 5) (High-affinity sodium-dependent carnitine cotransporter) - Homo sapiens (Human).	209	0.000263487	12	11	MFS	carnitine, Na+, drug
2916.m000067	IMG5_191220	O76082	2.A.1.19.3	gnl|BL_ORD_ID|3221 gnl|TC-DB|O76082 2.A.1.19.3 Organic cation/carnitine transporter 2 (Solute carrier family 22, member 5) (High-affinity sodium-dependent carnitine cotransporter) - Homo sapiens (Human).	380	1.58457e-18	13	11	MFS	carnitine, Na+, drug
2974.m000104	IMG5_202960	O76082	2.A.1.19.3	gnl|BL_ORD_ID|3221 gnl|TC-DB|O76082 2.A.1.19.3 Organic cation/carnitine transporter 2 (Solute carrier family 22, member 5) (High-affinity sodium-dependent carnitine cotransporter) - Homo sapiens (Human).	92	1.14981e-05	3	11	MFS	carnitine, Na+, drug
2255.m000028	IMG5_082840	O35956	2.A.1.19.4	gnl|BL_ORD_ID|3845 gnl|TC-DB|O35956 2.A.1.19.4 RENAL ORGANIC ANION TRANSPORT PROTEIN 1 - Rattus norvegicus (Rat).	355	1.0476e-14	9	11	MFS	organic anion
2951.m000142	IMG5_197820	Q86VW1	2.A.1.19.12	gnl|BL_ORD_ID|1730 gnl|TC-DB|Q86VW1 2.A.1.19.12 2.A.1.19.12 Solute carrier family 22 member 16	111	1.07755e-07	13	12	MFS	carnitine
2978.m000147	IMG5_203690	Q8CFZ5	2.A.1.19.14	gnl|BL_ORD_ID|2675 gnl|TC-DB|Q8CFZ5 2.A.1.19.14 Solute carrier family 22 - Mus musculus (Mouse).	105	1.15513e-06	5	11	MFS	urate
2390.m000253	IMG5_099460	Q9Y226	2.A.1.19.17	gnl|BL_ORD_ID|4013 gnl|TC-DB|Q9Y226 2.A.1.19.17 Solute carrier family 22 member 13 - Homo sapiens (Human).	378	3.49914e-16	9	12	MFS	organic cation
2513.m000103	IMG5_120880	Q9Y226	2.A.1.19.17	gnl|BL_ORD_ID|4013 gnl|TC-DB|Q9Y226 2.A.1.19.17 Solute carrier family 22 member 13 - Homo sapiens (Human).	349	9.27125e-25	9	12	MFS	organic cation
2631.m000025	IMG5_140030	Q9Y226	2.A.1.19.17	gnl|BL_ORD_ID|4013 gnl|TC-DB|Q9Y226 2.A.1.19.17 Solute carrier family 22 member 13 - Homo sapiens (Human).	426	3.47868e-21	11	12	MFS	organic cation
2890.m000096	IMG5_186220	Q02563	2.A.1.22.1	gnl|BL_ORD_ID|30 gnl|TC-DB|Q02563 2.A.1.22.1 Synaptic vesicle protein 2 (SV2) - Rattus norvegicus (Rat).	167	1.00025e-12	6	12	MFS	dopamine, neurotransmitter
2707.m000090	IMG5_151580	O00400	2.A.1.25.1	gnl|BL_ORD_ID|958 gnl|TC-DB|O00400 2.A.1.25.1 ACETYL-COENZYME A TRANSPORTER - Homo sapiens (Human).	147	1.45744e-31	4	12	MFS	Acetyl-Coa
1656.m000025	IMG5_006900	Q9Y5Y0	2.A.1.28.1	gnl|BL_ORD_ID|2140 gnl|TC-DB|Q9Y5Y0 2.A.1.28.1 C-RECEPTOR - Homo sapiens (Human).	422	3.5173e-43	11	12	MFS	haem
2019.m000088	IMG5_051970	Q9Y5Y0	2.A.1.28.1	gnl|BL_ORD_ID|2140 gnl|TC-DB|Q9Y5Y0 2.A.1.28.1 C-RECEPTOR - Homo sapiens (Human).	381	1.19203e-28	11	12	MFS	haem
2386.m000572	IMG5_098560	Q9Y5Y0	2.A.1.28.1	gnl|BL_ORD_ID|2140 gnl|TC-DB|Q9Y5Y0 2.A.1.28.1 C-RECEPTOR - Homo sapiens (Human).	393	3.0556e-29	12	12	MFS	haem
2085.m000055	IMG5_060370	Q8CE47	2.A.1.28.2	gnl|BL_ORD_ID|2894 gnl|TC-DB|Q8CE47 2.A.1.28.2 Major facilitator superfamily domain-containing protein 7 - Mus musculus (Mouse).	334	7.71994e-09	8	12	MFS	unknown
2195.m000032	IMG5_075530	Q8CE47	2.A.1.28.2	gnl|BL_ORD_ID|2894 gnl|TC-DB|Q8CE47 2.A.1.28.2 Major facilitator superfamily domain-containing protein 7 - Mus musculus (Mouse).	364	1.1128e-19	14	12	MFS	unknown
2069.m000103	IMG5_058580	Q6NE63	2.A.1.43.1	gnl|BL_ORD_ID|576 gnl|TC-DB|Q6NE63 2.A.1.43.1 MamH protein - Magnetospirillum gryphiswaldense.	392	9.8595e-13	11	12	MFS	tetracycline
2929.m000098	IMG5_192790	Q9GQQ0	2.A.1.49.1	gnl|BL_ORD_ID|647 gnl|TC-DB|Q9GQQ0 2.A.1.49.1 2.A.1.49.1 Protein spinster	298	9.05793e-08	11	12	MFS	lipid transport
1698.m000055	IMG5_011360	A6NID9	2.A.1.53.3	gnl|BL_ORD_ID|3430 gnl|TC-DB|A6NID9 2.A.1.53.3 Putative uncharacterized protein MFSD1 OS=Homo sapiens GN=MFSD1 PE=4 SV=2	373	2.78723e-45	12	12	MFS	unknown
1706.m000022	IMG5_012470	A6NID9	2.A.1.53.3	gnl|BL_ORD_ID|3430 gnl|TC-DB|A6NID9 2.A.1.53.3 Putative uncharacterized protein MFSD1 OS=Homo sapiens GN=MFSD1 PE=4 SV=2	408	1.55658e-62	12	12	MFS	unknown
1818.m000036	IMG5_027640	A6NID9	2.A.1.53.3	gnl|BL_ORD_ID|3430 gnl|TC-DB|A6NID9 2.A.1.53.3 Putative uncharacterized protein MFSD1 OS=Homo sapiens GN=MFSD1 PE=4 SV=2	189	8.47499e-09	6	12	MFS	unknown
1966.m000014	IMG5_043940	A6NID9	2.A.1.53.3	gnl|BL_ORD_ID|3430 gnl|TC-DB|A6NID9 2.A.1.53.3 Putative uncharacterized protein MFSD1 OS=Homo sapiens GN=MFSD1 PE=4 SV=2	174	3.39072e-08	9	12	MFS	unknown
1985.m000015	IMG5_045680	A6NID9	2.A.1.53.3	gnl|BL_ORD_ID|3430 gnl|TC-DB|A6NID9 2.A.1.53.3 Putative uncharacterized protein MFSD1 OS=Homo sapiens GN=MFSD1 PE=4 SV=2	395	1.0587e-21	15	12	MFS	unknown
2256.m000140	IMG5_083300	A6NID9	2.A.1.53.3	gnl|BL_ORD_ID|3430 gnl|TC-DB|A6NID9 2.A.1.53.3 Putative uncharacterized protein MFSD1 OS=Homo sapiens GN=MFSD1 PE=4 SV=2	380	5.0609e-30	11	12	MFS	unknown
2388.m000120	IMG5_099260	A6NID9	2.A.1.53.3	gnl|BL_ORD_ID|3430 gnl|TC-DB|A6NID9 2.A.1.53.3 Putative uncharacterized protein MFSD1 OS=Homo sapiens GN=MFSD1 PE=4 SV=2	390	4.45146e-48	11	12	MFS	unknown
2398.m000025	IMG5_101880	A6NID9	2.A.1.53.3	gnl|BL_ORD_ID|3430 gnl|TC-DB|A6NID9 2.A.1.53.3 Putative uncharacterized protein MFSD1 OS=Homo sapiens GN=MFSD1 PE=4 SV=2	477	1.16414e-40	12	12	MFS	unknown
2564.m000102	IMG5_129550	A6NID9	2.A.1.53.3	gnl|BL_ORD_ID|3430 gnl|TC-DB|A6NID9 2.A.1.53.3 Putative uncharacterized protein MFSD1 OS=Homo sapiens GN=MFSD1 PE=4 SV=2	416	2.04484e-50	12	12	MFS	unknown
2602.m000033	IMG5_135860	A6NID9	2.A.1.53.3	gnl|BL_ORD_ID|3430 gnl|TC-DB|A6NID9 2.A.1.53.3 Putative uncharacterized protein MFSD1 OS=Homo sapiens GN=MFSD1 PE=4 SV=2	143	3.51327e-10	4	12	MFS	unknown
2727.m000170	IMG5_155730	A6NID9	2.A.1.53.3	gnl|BL_ORD_ID|3430 gnl|TC-DB|A6NID9 2.A.1.53.3 Putative uncharacterized protein MFSD1 OS=Homo sapiens GN=MFSD1 PE=4 SV=2	377	1.59538e-30	11	12	MFS	unknown
2859.m000037	IMG5_180170	Q5A7S4	2.A.1.58.1	gnl|BL_ORD_ID|1280 gnl|TC-DB|Q5A7S4 2.A.1.58.1 Putative uncharacterized protein - Candida albicans (Yeast).	199	1.95927e-06	8	10	MFS	unknown
2355.m000024	IMG5_094650	A7ZUZ0	2.A.2.1.1	gnl|BL_ORD_ID|3739 gnl|TC-DB|A7ZUZ0 2.A.2.1.1 Melibiose carrier protein OS=Escherichia coli O139:H28 (strain E24377A / ETEC) GN=melB PE=4 SV=1	197	6.37048e-09	11	11	GPH	unknown
2808.m000057	IMG5_171800	A7ZUZ0	2.A.2.1.1	gnl|BL_ORD_ID|3739 gnl|TC-DB|A7ZUZ0 2.A.2.1.1 Melibiose carrier protein OS=Escherichia coli O139:H28 (strain E24377A / ETEC) GN=melB PE=4 SV=1	213	1.08334e-06	12	11	GPH	unknown
2550.m000108	IMG5_127380	Q9LIC2	2.A.2.1.2	gnl|BL_ORD_ID|1870 gnl|TC-DB|Q9LIC2 2.A.2.1.2 Multispanning membrane protein-like OS=Arabidopsis thaliana GN=TMN7 PE=4 SV=1	470	4.83056e-42	7	10	GPH	unknown
2608.m000050	IMG5_136650	Q9LIC2	2.A.2.1.2	gnl|BL_ORD_ID|1870 gnl|TC-DB|Q9LIC2 2.A.2.1.2 Multispanning membrane protein-like OS=Arabidopsis thaliana GN=TMN7 PE=4 SV=1	176	6.38663e-43	5	10	GPH	unknown
2938.m000159	IMG5_194690	Q9LIC2	2.A.2.1.2	gnl|BL_ORD_ID|1870 gnl|TC-DB|Q9LIC2 2.A.2.1.2 Multispanning membrane protein-like OS=Arabidopsis thaliana GN=TMN7 PE=4 SV=1	623	4.89449e-93	12	10	GPH	unknown
2237.m000046	IMG5_080770	P23936	2.A.2.2.1	gnl|BL_ORD_ID|4145 gnl|TC-DB|P23936 2.A.2.2.1 LACTOSE PERMEASE (LACTOSE-PROTON SYMPORT) (LACTOSE TRANSPORT PROTEIN) - Streptococcus thermophilus.	239	4.21704e-11	12	13	GPH	Sugar, H+, Na+
2355.m000023	IMG5_094640	P23936	2.A.2.2.1	gnl|BL_ORD_ID|4145 gnl|TC-DB|P23936 2.A.2.2.1 LACTOSE PERMEASE (LACTOSE-PROTON SYMPORT) (LACTOSE TRANSPORT PROTEIN) - Streptococcus thermophilus.	129	4.13965e-07	10	13	GPH	Sugar, H+, Na+
2753.m00081	IMG5_160070	P20107	2.A.4.2.2	gnl|BL_ORD_ID|2498 gnl|TC-DB|P20107 2.A.4.2.2 ZINC/CADMIUM RESISTANCE PROTEIN - Saccharomyces cerevisiae (Baker's yeast).	374	3.20672e-07	6	7	CDF	Zn2+
2951.m000143	IMG5_197830	Q99726	2.A.4.3.2	gnl|BL_ORD_ID|2191 gnl|TC-DB|Q99726 2.A.4.3.2 Zinc transporter 3 - Homo sapiens (Human).	319	2.34516e-49	7	6	CDF	Zn2+
2950.m000067	IMG5_197700	Q9ZT63	2.A.4.3.4	gnl|BL_ORD_ID|2465 gnl|TC-DB|Q9ZT63 2.A.4.3.4 Metal tolerance protein 1 - Arabidopsis thaliana (Mouse-ear cress).	64	1.17605e-10	3	6	CDF	Zn2+
1623.m000761	IMG5_001020	A4HJM3	2.A.4.4.2	gnl|BL_ORD_ID|1817 gnl|TC-DB|A4HJM3 2.A.4.4.2 Zinc transporter-like protein OS=Leishmania braziliensis GN=LbrM31_V2.2680 PE=4 SV=1	456	4.27488e-41	6	6	CDF	Zn2+
2390.m000266	IMG5_099590	Q8NEW0	2.A.4.4.5	gnl|BL_ORD_ID|2775 gnl|TC-DB|Q8NEW0 2.A.4.4.5 Zinc transporter ZnT-7 (Solute carrier family 30 (Zinc transporter), member 7) (Zinc transporter like 2) (Hypothetical protein DKFZp686D18111) - Homo sapiens (Human).	279	1.72834e-43	5	5	CDF	Zn2+
1960.m000013	IMG5_043190	Q9NY26	2.A.5.3.2	gnl|BL_ORD_ID|1114 gnl|TC-DB|Q9NY26 2.A.5.3.2 Zinc transporter ZIP1 - Homo sapiens (Human).	150	6.04523e-15	5	8	ZIP	Zn2+
2247.m000028	IMG5_082100	Q9NY26	2.A.5.3.2	gnl|BL_ORD_ID|1114 gnl|TC-DB|Q9NY26 2.A.5.3.2 Zinc transporter ZIP1 - Homo sapiens (Human).	115	1.51212e-13	4	8	ZIP	Zn2+
2896.m000144	IMG5_187590	Q9NY26	2.A.5.3.2	gnl|BL_ORD_ID|1114 gnl|TC-DB|Q9NY26 2.A.5.3.2 Zinc transporter ZIP1 - Homo sapiens (Human).	306	5.91716e-18	7	8	ZIP	Zn2+
2910.m000008	IMG5_189960	Q9NY26	2.A.5.3.2	gnl|BL_ORD_ID|1114 gnl|TC-DB|Q9NY26 2.A.5.3.2 Zinc transporter ZIP1 - Homo sapiens (Human).	106	0.000133446	3	8	ZIP	Zn2+
2247.m000026	IMG5_082080	Q9BRY0	2.A.5.3.3	gnl|BL_ORD_ID|1662 gnl|TC-DB|Q9BRY0 2.A.5.3.3 Solute carrier family 39 member 3 - Homo sapiens (Human).	345	8.45429e-13	7	8	ZIP	Zn2+
2471.m000012	IMG5_113570	Q9BRY0	2.A.5.3.3	gnl|BL_ORD_ID|1662 gnl|TC-DB|Q9BRY0 2.A.5.3.3 Solute carrier family 39 member 3 - Homo sapiens (Human).	354	2.62738e-16	11	8	ZIP	Zn2+
2979.m000192	IMG5_204030	Q92504	2.A.5.4.3	gnl|BL_ORD_ID|2189 gnl|TC-DB|Q92504 2.A.5.4.3 Zinc transporter SLC39A7 - Homo sapiens (Human).	324	2.51292e-25	7	7	ZIP	Zn2+
1742.m000078	IMG5_017650	Q8BZH0	2.A.5.4.9	gnl|BL_ORD_ID|3234 gnl|TC-DB|Q8BZH0 2.A.5.4.9 Zinc transporter ZIP13 OS=Mus musculus GN=Slc39a13 PE=2 SV=1	233	1.33722e-20	6	7	ZIP	Zn2+
2536.m000099	IMG5_125350	O15118	2.A.6.6.1	gnl|BL_ORD_ID|2692 gnl|TC-DB|O15118 2.A.6.6.1 NIEMANN-PICK C1 PROTEIN PRECURSOR - Homo sapiens (Human).	1013	5.21582e-98	12	13	RND	lipid, cholesterol
2308.m00029	IMG5_088880	P78383	2.A.7.11.1	gnl|BL_ORD_ID|3304 gnl|TC-DB|P78383 2.A.7.11.1 UGTREL1 - Homo sapiens (Human).	315	7.11828e-32	9	8	DMT	galactose
2199.m00139	IMG5_076440	Q8N357	2.A.7.12.13	gnl|BL_ORD_ID|3409 gnl|TC-DB|Q8N357 2.A.7.12.13 Transmembrane protein C2orf18 OS=Homo sapiens GN=C2orf18 PE=1 SV=1	338	5.94134e-39	9	10	DMT	nucleotide, sugar
2402.m000242	IMG5_102670	Q8N357	2.A.7.12.13	gnl|BL_ORD_ID|3409 gnl|TC-DB|Q8N357 2.A.7.12.13 Transmembrane protein C2orf18 OS=Homo sapiens GN=C2orf18 PE=1 SV=1	367	1.1318e-40	10	10	DMT	nucleotide, sugar
2961.m000216	IMG5_199220	Q8N357	2.A.7.12.13	gnl|BL_ORD_ID|3409 gnl|TC-DB|Q8N357 2.A.7.12.13 Transmembrane protein C2orf18 OS=Homo sapiens GN=C2orf18 PE=1 SV=1	105	1.15477e-06	4	10	DMT	nucleotide, sugar
2579.m000073	IMG5_132430	Q15070	2.A.9.1.2	gnl|BL_ORD_ID|2979 gnl|TC-DB|Q15070 2.A.9.1.2 Mitochondrial inner membrane protein OXA1L OS=Homo sapiens GN=OXA1L PE=1 SV=3	169	1.36213e-05	4	4	Oxa1	protein, H+
1889.m00028	IMG5_036500	Q8NE00	2.A.18.10.1	gnl|BL_ORD_ID|3614 gnl|TC-DB|Q8NE00 2.A.18.10.1 Transmembrane protein 104 OS=Homo sapiens GN=TMEM104 PE=1 SV=2	265	1.57776e-06	10	11	AAAP	amino acid, Na+
2070.m000031	IMG5_058690	O35633	2.A.18.5.3	gnl|BL_ORD_ID|3649 gnl|TC-DB|O35633 2.A.18.5.3 Vesicular inhibitory amino acid transporter - Mus musculus (Mouse).	83	8.86561e-06	5	12	AAAP	amino acid
2869.m000102	IMG5_182220	P36062	2.A.18.7.1	gnl|BL_ORD_ID|3036 gnl|TC-DB|P36062 2.A.18.7.1 Hypothetical 75.5 kDa protein in SDH1-CIM5/YTA3 intergenic region - Saccharomyces cerevisiae (Baker's yeast).	317	1.21358e-22	11	11	AAAP	glycine
2885.m000056	IMG5_185220	P36062	2.A.18.7.1	gnl|BL_ORD_ID|3036 gnl|TC-DB|P36062 2.A.18.7.1 Hypothetical 75.5 kDa protein in SDH1-CIM5/YTA3 intergenic region - Saccharomyces cerevisiae (Baker's yeast).	402	1.41748e-24	11	11	AAAP	tyr, gln, asn, leu, ile, neutral amino acids
2072.m000082	IMG5_059260	Q8NBW4	2.A.18.9.1	gnl|BL_ORD_ID|1891 gnl|TC-DB|Q8NBW4 2.A.18.9.1 Putative sodium-coupled neutral amino acid transporter 9 OS=Homo sapiens GN=SLC38A9 PE=1 SV=2	450	6.43755e-12	11	12	AAAP	tyr, gln, asn, leu, ile, neutral amino acids
2121.m000129	IMG5_066010	Q6J4K2	2.A.19.4.4	gnl|BL_ORD_ID|2444 gnl|TC-DB|Q6J4K2 2.A.19.4.4 Sodium/potassium/calcium exchanger 6 OS=Homo sapiens GN=SLC24A6 PE=2 SV=2	506	1.79452e-39	12	13	CaCA	Ca2+, Na+
2420.m000067	IMG5_105260	Q6J4K2	2.A.19.4.4	gnl|BL_ORD_ID|2444 gnl|TC-DB|Q6J4K2 2.A.19.4.4 Sodium/potassium/calcium exchanger 6 OS=Homo sapiens GN=SLC24A6 PE=2 SV=2	102	3.51412e-15	4	13	CaCA	Ca2+, Na+
2694.m000039	IMG5_149610	Q9LJI2	2.A.19.4.7	gnl|BL_ORD_ID|3800 gnl|TC-DB|Q9LJI2 2.A.19.4.7 Na/Ca,K-exchanger-like protein OS=Arabidopsis thaliana GN=At3g14070 PE=4 SV=1	161	5.56154e-18	4	12	CaCA	K+, Mn2+, H+, Na+
2697.m000066	IMG5_150030	Q58715	2.A.22.5.1	gnl|BL_ORD_ID|1176 gnl|TC-DB|Q58715 2.A.22.5.1 HYPOTHETICAL SODIUM-DEPENDENT TRANSPORTER MJ1319 - Methanococcus jannaschii.	328	5.75637e-33	10	12	NSS	Neurotransmitter, Na+
1767.m00018	IMG5_021560	Q695T7	2.A.22.6.3	gnl|BL_ORD_ID|3737 gnl|TC-DB|Q695T7 2.A.22.6.3 Sodium-dependent neutral amino acid transporter B(0) - Homo sapiens (Human).	178	2.60251e-31	7	12	NSS	Neurotransmitter, Na+
1624.m000071	IMG5_001540	P05141	2.A.29.1.1	gnl|BL_ORD_ID|1928 gnl|TC-DB|P05141 2.A.29.1.1 ADP/ATP translocase 2 OS=Homo sapiens GN=SLC25A5 PE=1 SV=6	157	1.13853e-07	2	4	MC	adenine
2500.m000280	IMG5_118060	P05141	2.A.29.1.1	gnl|BL_ORD_ID|1928 gnl|TC-DB|P05141 2.A.29.1.1 ADP/ATP translocase 2 OS=Homo sapiens GN=SLC25A5 PE=1 SV=6	292	3.8539e-82	4	4	MC	adenine
2979.m000204	IMG5_204160	P12235	2.A.29.1.2	gnl|BL_ORD_ID|3198 gnl|TC-DB|P12235 2.A.29.1.2 ADP,ATP carrier protein, heart/skeletal muscle isoform T1 (ADP/ATP translocase 1) (Adenine nucleotide translocator 1) (ANT 1) - Homo sapiens (Human).	251	9.78842e-59	4	6	MC	adenine
2780.m000167	IMG5_165740	Q8TFA7	2.A.29.1.4	gnl|BL_ORD_ID|3013 gnl|TC-DB|Q8TFA7 2.A.29.1.4 ADP/ATP carrier - Neocallimastix frontalis (Rumen fungus).	111	9.24694e-10	1	4	MC	ATP/ADP
2412.m000060	IMG5_104090	P18239	2.A.29.1.7	gnl|BL_ORD_ID|1848 gnl|TC-DB|P18239 2.A.29.1.7 ADP,ATP carrier protein 2 - Saccharomyces cerevisiae (Baker's yeast).	297	1.65935e-110	4	4	MC	ATP/ADP, heme
2156.m000246	IMG5_070810	Q9H0C2	2.A.29.1.8	gnl|BL_ORD_ID|2087 gnl|TC-DB|Q9H0C2 2.A.29.1.8 ADP/ATP translocase 4 OS=Homo sapiens GN=SLC25A31 PE=1 SV=1	268	2.12955e-40	4	5	MC	ATP/ADP
2153.m000068	IMG5_070060	P22292	2.A.29.2.1	gnl|BL_ORD_ID|1449 gnl|TC-DB|P22292 2.A.29.2.1 MITOCHONDRIAL 2-OXOGLUTARATE/MALATE CARRIER PROTEIN (OGCP) - Bos taurus (Bovine).	149	7.42965e-13	3	6	MC	Oxogularate/malate
2327.m000252	IMG5_091130	Q8SF04	2.A.29.2.6	gnl|BL_ORD_ID|1889 gnl|TC-DB|Q8SF04 2.A.29.2.6 Dicarboxylate/tricarboxylate carrier - Nicotiana tabacum (Common tobacco).	290	8.07812e-71	4	4	MC	dicarboxylate/tricarboxylate
2496.m000107	IMG5_117170	Q8SF04	2.A.29.2.6	gnl|BL_ORD_ID|1889 gnl|TC-DB|Q8SF04 2.A.29.2.6 Dicarboxylate/tricarboxylate carrier - Nicotiana tabacum (Common tobacco).	293	6.2136e-35	4	4	MC	dicarboxylate/tricarboxylate
2719.m000171	IMG5_154040	Q8SF04	2.A.29.2.6	gnl|BL_ORD_ID|1889 gnl|TC-DB|Q8SF04 2.A.29.2.6 Dicarboxylate/tricarboxylate carrier - Nicotiana tabacum (Common tobacco).	178	2.45822e-11	4	4	MC	dicarboxylate/tricarboxylate
2865.m000438	IMG5_181060	Q8SF04	2.A.29.2.6	gnl|BL_ORD_ID|1889 gnl|TC-DB|Q8SF04 2.A.29.2.6 Dicarboxylate/tricarboxylate carrier - Nicotiana tabacum (Common tobacco).	283	5.06195e-60	4	4	MC	dicarboxylate/tricarboxylate
2982.m000053	IMG5_204820	Q8SF04	2.A.29.2.6	gnl|BL_ORD_ID|1889 gnl|TC-DB|Q8SF04 2.A.29.2.6 Dicarboxylate/tricarboxylate carrier - Nicotiana tabacum (Common tobacco).	189	2.5647e-46	4	4	MC	dicarboxylate/tricarboxylate
2361.m000032	IMG5_095380	O65623	2.A.29.3.3	gnl|BL_ORD_ID|1995 gnl|TC-DB|O65623 2.A.29.3.3 Plant uncoupling mitochondrial protein - Arabidopsis thaliana (Mouse-ear cress).	301	6.78975e-81	6	3	MC	unknown
2807.m000060	IMG5_171620	P12234	2.A.29.4.1	gnl|BL_ORD_ID|1734 gnl|TC-DB|P12234 2.A.29.4.1 PHOSPHATE CARRIER PROTEIN, MITOCHONDRIAL PRECURSOR (PTP) - Bos taurus (Bovine).	288	6.79991e-78	7	6	MC	phosphate
2531.m000135	IMG5_124490	P10566	2.A.29.5.1	gnl|BL_ORD_ID|2450 gnl|TC-DB|P10566 2.A.29.5.1 Mitochondrial RNA-splicing protein MRS3 OS=Saccharomyces cerevisiae GN=MRS3 PE=1 SV=4	344	3.70435e-36	5	6	MC	Fe2+
1743.m000031	IMG5_017770	Q00319	2.A.29.6.1	gnl|BL_ORD_ID|3126 gnl|TC-DB|Q00319 2.A.29.6.1 Peroxisomal membrane protein PMP47B - Candida boidinii (Yeast).	258	5.59143e-18	5	7	MC	unknown
2339.m000013	IMG5_092820	Q7KSQ0	2.A.29.7.4	gnl|BL_ORD_ID|575 gnl|TC-DB|Q7KSQ0 2.A.29.7.4 CG6782, isoform A OS=Drosophila melanogaster GN=CG6782 PE=2 SV=1	296	1.35285e-71	5	6	MC	citrate
2895.m000277	IMG5_187160	O43772	2.A.29.8.3	gnl|BL_ORD_ID|2509 gnl|TC-DB|O43772 2.A.29.8.3 Mitochondrial carnitine/acylcarnitine carrier protein (Carnitine/acylcarnitine translocase) (CAC) - Homo sapiens (Human).	293	3.47067e-40	10	6	MC	carnitine/acyl carnitine
1640.m000028	IMG5_004370	Q8BL03	2.A.29.8.5	gnl|BL_ORD_ID|837 gnl|TC-DB|Q8BL03 2.A.29.8.5 Mitochondrial carnitine/acylcarnitine carrier protein CACL - Mus musculus (Mouse).	271	4.52804e-44	6	4	MC	carnitine/acyl carnitine
2607.m000083	IMG5_136530	Q8BL03	2.A.29.8.5	gnl|BL_ORD_ID|837 gnl|TC-DB|Q8BL03 2.A.29.8.5 Mitochondrial carnitine/acylcarnitine carrier protein CACL - Mus musculus (Mouse).	271	2.42943e-42	4	4	MC	carnitine/acyl carnitine
2794.m000129	IMG5_169010	Q8BL03	2.A.29.8.5	gnl|BL_ORD_ID|837 gnl|TC-DB|Q8BL03 2.A.29.8.5 Mitochondrial carnitine/acylcarnitine carrier protein CACL - Mus musculus (Mouse).	213	1.75672e-29	6	4	MC	carnitine/acyl carnitine
2484.m000118	IMG5_115020	Q12375	2.A.29.9.2	gnl|BL_ORD_ID|643 gnl|TC-DB|Q12375 2.A.29.9.2 Mitochondrial ornithine carrier protein - Saccharomyces cerevisiae (Baker's yeast).	250	4.12103e-20	5	2	MC	Ornithine/arginine
2736.m000086	IMG5_157310	Q4A3R4	2.A.29.10.3	gnl|BL_ORD_ID|2677 gnl|TC-DB|Q4A3R4 2.A.29.10.3 Folate transporter precursor - Arabidopsis thaliana (Mouse-ear cress)	295	1.85559e-37	5	4	MC	folate
2019.m000092	IMG5_052010	Q6E5A5	2.A.29.11.3	gnl|BL_ORD_ID|492 gnl|TC-DB|Q6E5A5 2.A.29.11.3 Plastidial ADP-glucose transporter OS=Hordeum vulgare var. distichum PE=2 SV=2	288	1.37194e-16	4	4	MC	NAD+
2452.m000064	IMG5_110520	Q01888	2.A.29.12.1	gnl|BL_ORD_ID|860 gnl|TC-DB|Q01888 2.A.29.12.1 GRAVE'S DISEASE CARRIER PROTEIN (GDC) (MITOCHONDRIAL SOLUTE CARRIER PROTEIN HOMOLOG) - Bos taurus (Bovine).	292	1.49338e-39	6	6	MC	NAD+
2500.m000279	IMG5_118050	Q01888	2.A.29.12.1	gnl|BL_ORD_ID|860 gnl|TC-DB|Q01888 2.A.29.12.1 GRAVE'S DISEASE CARRIER PROTEIN (GDC) (MITOCHONDRIAL SOLUTE CARRIER PROTEIN HOMOLOG) - Bos taurus (Bovine).	178	1.28308e-25	4	6	MC	ADP/glucose
2786.m000056	IMG5_166760	P33303	2.A.29.13.1	gnl|BL_ORD_ID|18 gnl|TC-DB|P33303 2.A.29.13.1 REGULATOR OF ACETYL-COA SYNTHETASE ACTIVITY - Saccharomyces cerevisiae (Baker's yeast).	296	1.82368e-28	6	2	MC	Succinate/fumarate
1662.m000054	IMG5_007660	Q12482	2.A.29.14.4	gnl|BL_ORD_ID|84 gnl|TC-DB|Q12482 2.A.29.14.4 Hypothetical protein YPR020C - Saccharomyces cerevisiae (Baker's yeast).	236	3.18603e-22	5	2	MC	aspartate/glutamate
1827.m00095	IMG5_028910	Q7K0L7	2.A.29.16.2	gnl|BL_ORD_ID|1003 gnl|TC-DB|Q7K0L7 2.A.29.16.2 CG6608, isoform A OS=Drosophila melanogaster GN=CG6608 PE=2 SV=1	184	1.91979e-16	4	2	MC	ATP
2393.m000073	IMG5_100740	P38921	2.A.29.18.1	gnl|BL_ORD_ID|2870 gnl|TC-DB|P38921 2.A.29.18.1 Putative mitochondrial carrier protein PET8 - Saccharomyces cerevisiae (Baker's yeast).	276	1.67872e-19	6	4	MC	S-adenosylmethionine
2851.m000035	IMG5_179040	Q94AG6	2.A.29.18.2	gnl|BL_ORD_ID|523 gnl|TC-DB|Q94AG6 2.A.29.18.2 Putative mitochondrial carrier protein - Arabidopsis thaliana (Mouse-ear cress).	262	4.23295e-38	6	5	MC	S-adenosylmethionine
1792.m000045	IMG5_024840	O43808	2.A.29.20.1	gnl|BL_ORD_ID|3634 gnl|TC-DB|O43808 2.A.29.20.1 Peroxisomal membrane protein PMP34 (34 kDa peroxisomal membrane protein) (Solute carrier family 25, member 17) - Homo sapiens (Human).	285	1.88728e-35	7	6	MC	adenine
2245.m000056	IMG5_081830	Q6KCM7	2.A.29.23.1	gnl|BL_ORD_ID|2177 gnl|TC-DB|Q6KCM7 2.A.29.23.1 2.A.29.23.1 Calcium-binding mitochondrial carrier protein SCaMC-2	417	1.75984e-79	4	4	MC	ATP-Mg2+/inorganic phosphate
2634.m000041	IMG5_140400	Q6KCM7	2.A.29.23.1	gnl|BL_ORD_ID|2177 gnl|TC-DB|Q6KCM7 2.A.29.23.1 2.A.29.23.1 Calcium-binding mitochondrial carrier protein SCaMC-2	272	5.20728e-19	5	4	MC	ATP-Mg2+/inorganic phosphate
1996.m000090	IMG5_047650	O04619	2.A.29.23.4	gnl|BL_ORD_ID|809 gnl|TC-DB|O04619 2.A.29.23.4 Adenine nucleotide transporter, ADNT1 OS=Arabidopsis thaliana GN=A_IG002N01.16 PE=2 SV=1	307	1.38373e-32	2	5	MC	adenine
1682.m000042	IMG5_009920	P40556	2.A.29.27.1	gnl|BL_ORD_ID|3698 gnl|TC-DB|P40556 2.A.29.27.1 Putative mitochondrial carrier YIL006W - Saccharomyces cerevisiae (Baker's yeast).	233	3.21312e-35	6	4	MC	NAD+
2709.m000134	IMG5_152230	P40556	2.A.29.27.1	gnl|BL_ORD_ID|3698 gnl|TC-DB|P40556 2.A.29.27.1 Putative mitochondrial carrier YIL006W - Saccharomyces cerevisiae (Baker's yeast).	148	1.47234e-05	4	4	MC	NAD+
2044.m000039	IMG5_055320	O22261	2.A.29.27.2	gnl|BL_ORD_ID|2685 gnl|TC-DB|O22261 2.A.29.27.2 AT2G47490 protein OS=Arabidopsis thaliana GN=AT2G47490 PE=2 SV=2	256	2.81122e-22	4	4	MC	NAD+
1834.m000076	IMG5_029910	Q93YH1	2.A.36.1.5	gnl|BL_ORD_ID|472 gnl|TC-DB|Q93YH1 2.A.36.1.5 Na+/H+ antiporter, isoform 2 - Lycopersicon esculentum (Tomato).	174	1.9469e-16	4	12	CPA1	Na+,K+/H+
1833.m000024	IMG5_029680	Q9Y2E8	2.A.36.1.9	gnl|BL_ORD_ID|1533 gnl|TC-DB|Q9Y2E8 2.A.36.1.9 Sodium/hydrogen exchanger 8 OS=Homo sapiens GN=SLC9A8 PE=1 SV=4	476	3.36848e-47	11	12	CPA1	Na+, H+
2658.m000044	IMG5_143020	Q9Y2E8	2.A.36.1.9	gnl|BL_ORD_ID|1533 gnl|TC-DB|Q9Y2E8 2.A.36.1.9 Sodium/hydrogen exchanger 8 OS=Homo sapiens GN=SLC9A8 PE=1 SV=4	405	9.15592e-54	9	12	CPA1	Na+, H+
2880.m000147	IMG5_184440	Q9Y2E8	2.A.36.1.9	gnl|BL_ORD_ID|1533 gnl|TC-DB|Q9Y2E8 2.A.36.1.9 Sodium/hydrogen exchanger 8 OS=Homo sapiens GN=SLC9A8 PE=1 SV=4	427	1.01091e-44	15	12	CPA1	Na+, H+
2809.m000072	IMG5_171990	Q68KI4	2.A.36.5.1	gnl|BL_ORD_ID|4116 gnl|TC-DB|Q68KI4 2.A.36.5.1 2.A.36.5.1 Sodium/hydrogen exchanger 1	387	9.14347e-37	9	12	CPA1	Na+, K+, Li+, Cs+/H+
1682.m000044	IMG5_009940	Q3YL57	2.A.36.7.3	gnl|BL_ORD_ID|698 gnl|TC-DB|Q3YL57 2.A.36.7.3 Sodium/hydrogen exchanger 8 OS=Arabidopsis thaliana GN=NHX8 PE=2 SV=1	775	5.49842e-84	12	11	CPA1	Li/H+
2421.m000082	IMG5_105480	Q3YL57	2.A.36.7.3	gnl|BL_ORD_ID|698 gnl|TC-DB|Q3YL57 2.A.36.7.3 Sodium/hydrogen exchanger 8 OS=Arabidopsis thaliana GN=NHX8 PE=2 SV=1	738	1.25939e-70	12	11	CPA1	Li/H+
2490.m000172	IMG5_116100	Q3YL57	2.A.36.7.3	gnl|BL_ORD_ID|698 gnl|TC-DB|Q3YL57 2.A.36.7.3 Sodium/hydrogen exchanger 8 OS=Arabidopsis thaliana GN=NHX8 PE=2 SV=1	653	5.99937e-60	10	11	CPA1	Li/H+
2560.m000114	IMG5_128840	Q3YL57	2.A.36.7.3	gnl|BL_ORD_ID|698 gnl|TC-DB|Q3YL57 2.A.36.7.3 Sodium/hydrogen exchanger 8 OS=Arabidopsis thaliana GN=NHX8 PE=2 SV=1	760	2.77143e-56	10	11	CPA1	Li/H+
2563.m000083	IMG5_129400	Q3YL57	2.A.36.7.3	gnl|BL_ORD_ID|698 gnl|TC-DB|Q3YL57 2.A.36.7.3 Sodium/hydrogen exchanger 8 OS=Arabidopsis thaliana GN=NHX8 PE=2 SV=1	631	3.92877e-63	12	11	CPA1	Li/H+
2579.m000078	IMG5_132480	Q3YL57	2.A.36.7.3	gnl|BL_ORD_ID|698 gnl|TC-DB|Q3YL57 2.A.36.7.3 Sodium/hydrogen exchanger 8 OS=Arabidopsis thaliana GN=NHX8 PE=2 SV=1	769	4.90619e-65	12	11	CPA1	Li/H+
2673.m000038	IMG5_145620	Q3YL57	2.A.36.7.3	gnl|BL_ORD_ID|698 gnl|TC-DB|Q3YL57 2.A.36.7.3 Sodium/hydrogen exchanger 8 OS=Arabidopsis thaliana GN=NHX8 PE=2 SV=1	496	9.89414e-34	5	11	CPA1	Li/H+
2709.m000136	IMG5_152250	Q3YL57	2.A.36.7.3	gnl|BL_ORD_ID|698 gnl|TC-DB|Q3YL57 2.A.36.7.3 Sodium/hydrogen exchanger 8 OS=Arabidopsis thaliana GN=NHX8 PE=2 SV=1	408	9.77803e-61	12	11	CPA1	Li/H+
2736.m000082	IMG5_157270	Q3YL57	2.A.36.7.3	gnl|BL_ORD_ID|698 gnl|TC-DB|Q3YL57 2.A.36.7.3 Sodium/hydrogen exchanger 8 OS=Arabidopsis thaliana GN=NHX8 PE=2 SV=1	190	6.79525e-24	7	11	CPA1	Li/H+
2831.m000026	IMG5_176200	Q3YL57	2.A.36.7.3	gnl|BL_ORD_ID|698 gnl|TC-DB|Q3YL57 2.A.36.7.3 Sodium/hydrogen exchanger 8 OS=Arabidopsis thaliana GN=NHX8 PE=2 SV=1	734	2.93417e-69	13	11	CPA1	Li/H+
2969.m000159	IMG5_201020	Q3YL57	2.A.36.7.3	gnl|BL_ORD_ID|698 gnl|TC-DB|Q3YL57 2.A.36.7.3 Sodium/hydrogen exchanger 8 OS=Arabidopsis thaliana GN=NHX8 PE=2 SV=1	739	1.22918e-83	14	11	CPA1	Li/H+
2795.m000290	IMG5_169470	O60931	2.A.43.1.1	gnl|BL_ORD_ID|1502 gnl|TC-DB|O60931 2.A.43.1.1 Cystinosin - Homo sapiens (Human).	263	3.82446e-38	7	7	LCT	cystine
2406.m000110	IMG5_103350	Q60441	2.A.43.3.1	gnl|BL_ORD_ID|2641 gnl|TC-DB|Q60441 2.A.43.3.1 MANNOSE-P-DOLICHOL UTILIZATION DEFECT 1 PROTEIN (SUPPRESSOR OF LEC15 AND LEC35 GLYCOSYLATION MUTATION) (SL15) - Cricetulus griseus (Chinese hamster).	240	8.80378e-21	7	5	LCT	unknown
2880.m000132	IMG5_184300	P53154	2.A.50.1.1	gnl|BL_ORD_ID|3887 gnl|TC-DB|P53154 2.A.50.1.1 HYPOTHETICAL 65.3 KDA PROTEIN IN MAD1-SCY1 INTERGENIC REGION - Saccharomyces cerevisiae (Baker's yeast).	243	1.46385e-40	8	11	GUP	Glycerol: H+
2936.m000241	IMG5_194260	P39580	2.A.50.2.1	gnl|BL_ORD_ID|311 gnl|TC-DB|P39580 2.A.50.2.1 Protein dltB - Bacillus subtilis.	111	0.000170461	9	12	GUP	activated alanine
2874.m000159	IMG5_183010	P14285	2.A.51.1.3	gnl|BL_ORD_ID|3038 gnl|TC-DB|P14285 2.A.51.1.3 Chromate transport protein - Pseudomonas aeruginosa.	358	1.06671e-17	12	11	CHR	chromate
1632.m00078	IMG5_002970	A0L3E7	2.A.51.1.4	gnl|BL_ORD_ID|534 gnl|TC-DB|A0L3E7 2.A.51.1.4 Chromate transporter, chromate ion transporter (CHR) family OS=Shewanella sp. (strain ANA-3) GN=Shewana3_4365 PE=4 SV=1	382	1.23108e-09	11	10	CHR	chromate
2833.m000090	IMG5_176550	Q63965	2.A.54.1.1	gnl|BL_ORD_ID|1075 gnl|TC-DB|Q63965 2.A.54.1.1 TRICARBOXYLATE CARRIER (FRAGMENT) - Rattus norvegicus (Rat).	304	7.85065e-20	5	3	MTC	tricarboxylate, iron ion
2912.m000172	IMG5_190280	P49281	2.A.55.2.1	gnl|BL_ORD_ID|2578 gnl|TC-DB|P49281 2.A.55.2.1 NATURAL RESISTANCE-ASSOCIATED MACROPHAGE PROTEIN 2 (NRAMP 2) (DIVALENT METAL TRANSPORTER 1) (DMT1) - Homo sapiens (Human).	302	4.86271e-48	7	11	Nramp	(Fe2+, Zn2+, Mn2+, Cu2+, Cd2+, Co2+, Ni2+ and Pb2+) ion:H+
2746.m000089	IMG5_158630	O54902	2.A.55.2.2	gnl|BL_ORD_ID|322 gnl|TC-DB|O54902 2.A.55.2.2 NATURAL RESISTANCE-ASSOCIATED MACROPHAGE PROTEIN 2 (NRAMP 2) (METAL ION TRANSPORTER DCT1) - Rattus norvegicus (Rat).	409	1.3183e-72	11	12	Nramp	Me2+ (Fe2+, Cd2+, Co2+):H+
2973.m000176	IMG5_202610	P49279	2.A.55.2.3	gnl|BL_ORD_ID|2857 gnl|TC-DB|P49279 2.A.55.2.3 Natural resistance-associated macrophage protein 1 - Homo sapiens (Human).	243	7.9149e-52	6	12	Nramp	(Mn2+ > Fe2+):H+
2437.m000073	IMG5_108310	Q61672	2.A.57.1.2	gnl|BL_ORD_ID|4102 gnl|TC-DB|Q61672 2.A.57.1.2 EQUILIBRATIVE NUCLEOSIDE TRANSPORTER 2 (EQUILIBRATIVE NITROBENZYLMERCAPTOPURINE RIBOSIDE-INSENSITIVE NUCLEOSIDE TRANSPORTER) (EQUILIBRATIVE NBMPR-INSENSITIVE NUCLEOSIDE TRANSPORTER) (NUCLEOSIDE TRANSPORTER, EI-TYPE) (36 KDA NUCLEOLAR	123	2.10389e-07	5	8	ENT	unknown
2494.m000176	IMG5_116900	Q9M0Y3	2.A.57.1.7	gnl|BL_ORD_ID|779 gnl|TC-DB|Q9M0Y3 2.A.57.1.7 Putative uncharacterized protein AT4g05120 (Putative equilibrative nucleoside transporter ENT3) OS=Arabidopsis thaliana GN=ENT3 PE=2 SV=1	394	2.22046e-11	11	11	ENT	pyrimidine
2691.m000089	IMG5_149130	Q9M0Y3	2.A.57.1.7	gnl|BL_ORD_ID|779 gnl|TC-DB|Q9M0Y3 2.A.57.1.7 Putative uncharacterized protein AT4g05120 (Putative equilibrative nucleoside transporter ENT3) OS=Arabidopsis thaliana GN=ENT3 PE=2 SV=1	438	1.18845e-09	11	11	ENT	pyrimidine
2691.m000086	IMG5_149100	Q9U763	2.A.57.2.4	gnl|BL_ORD_ID|1923 gnl|TC-DB|Q9U763 2.A.57.2.4 Nucleoside transporter 2 - Trypanosoma brucei brucei.	383	1.89059e-07	11	11	ENT	adenosine/inosine
1663.m000068	IMG5_007780	Q3V050	2.A.66.1.16	gnl|BL_ORD_ID|3109 gnl|TC-DB|Q3V050 2.A.66.1.16 Multidrug and toxin extrusion protein 2 OS=Mus musculus GN=Slc47a2 PE=1 SV=1	441	7.6297e-20	11	13	MOP	nicotine and anabasine, and other alkaloids, such as hyoscyamine and berberine, but not flavonoids
1999.m000063	IMG5_048390	B7ZGM0	2.A.66.1.19	gnl|BL_ORD_ID|1005 gnl|TC-DB|B7ZGM0 2.A.66.1.19 Putative MATE transporter OS=Nicotiana tabacum GN=T401 PE=2 SV=1	420	7.26077e-34	12	12	MOP	Drug (norfloxacin, ciprofoxacin, ethidium, tetramethylammonium, pyrrolidinone, polyvinylpyrrolidone)
2432.m000413	IMG5_107700	B7ZGM0	2.A.66.1.19	gnl|BL_ORD_ID|1005 gnl|TC-DB|B7ZGM0 2.A.66.1.19 Putative MATE transporter OS=Nicotiana tabacum GN=T401 PE=2 SV=1	398	1.40072e-27	12	12	MOP	nicotine and anabasine, and other alkaloids, such as hyoscyamine and berberine, but not flavonoids
2748.m000111	IMG5_159060	B7ZGM0	2.A.66.1.19	gnl|BL_ORD_ID|1005 gnl|TC-DB|B7ZGM0 2.A.66.1.19 Putative MATE transporter OS=Nicotiana tabacum GN=T401 PE=2 SV=1	275	1.87533e-19	8	12	MOP	nicotine and anabasine, and other alkaloids, such as hyoscyamine and berberine, but not flavonoids
1688.m000021	IMG5_010260	Q9LUH2	2.A.66.1.6	gnl|BL_ORD_ID|2376 gnl|TC-DB|Q9LUH2 2.A.66.1.6 Aberrant lateral root formation 5 (Hypothetical 51.9 kDa protein) - Arabidopsis thaliana (Mouse-ear cress).	215	1.91965e-05	6	12	MOP	Drug, organic cation:H+
2970.m000497	IMG5_201770	A0D5K0	2.A.66.3.4	gnl|BL_ORD_ID|54 gnl|TC-DB|A0D5K0 2.A.66.3.4 Chromosome undetermined scaffold_39, whole genome shotgun sequence - Paramecium tetraurelia.	537	1.13677e-70	11	14	MOP	lipid transport
2832.m000027	IMG5_176320	O68867	2.A.71.2.1	gnl|BL_ORD_ID|506 gnl|TC-DB|O68867 2.A.71.2.1 Hypothetical 49.2 kDa protein - Synechococcus sp. (strain PCC 7942) (Anacystis nidulans R2).	255	1.77853e-44	8	12	FBT	unknown
2935.m000183	IMG5_193790	O68867	2.A.71.2.1	gnl|BL_ORD_ID|506 gnl|TC-DB|O68867 2.A.71.2.1 Hypothetical 49.2 kDa protein - Synechococcus sp. (strain PCC 7942) (Anacystis nidulans R2).	391	1.37112e-74	11	12	FBT	unknown
2084.m000027	IMG5_060130	Q9SKZ5	2.A.71.2.2	gnl|BL_ORD_ID|588 gnl|TC-DB|Q9SKZ5 2.A.71.2.2 Expressed protein - Arabidopsis thaliana (Mouse-ear cress).	163	1.84794e-33	5	12	FBT	5-formyl tetrahydrofolate monoglutamate
2945.m000079	IMG5_196850	Q55721	2.A.71.2.3	gnl|BL_ORD_ID|3623 gnl|TC-DB|Q55721 2.A.71.2.3 Integral membrane protein - Synechocystis sp. (strain PCC 6803).	92	2.10702e-22	5	12	FBT	methotrexate and aminopterin
2360.m000065	IMG5_095220	Q9ZUA5	2.A.89.1.2	gnl|BL_ORD_ID|1453 gnl|TC-DB|Q9ZUA5 2.A.89.1.2 Putative membrane protein - Arabidopsis thaliana (Mouse-ear cress).	241	2.18246e-19	4	5		Fe2+ uptake
2491.m000093	IMG5_116370	Q9ZUA5	2.A.89.1.2	gnl|BL_ORD_ID|1453 gnl|TC-DB|Q9ZUA5 2.A.89.1.2 Putative membrane protein - Arabidopsis thaliana (Mouse-ear cress).	233	1.37737e-30	5	5		Fe2+ uptake
2757.m000100	IMG5_161060	Q6X893	2.A.92.1.1	gnl|BL_ORD_ID|2035 gnl|TC-DB|Q6X893 2.A.92.1.1 Choline transporter-like protein 1 - Mus musculus (Mouse).	654	8.87505e-35	9	9		Choline
1827.m000087	IMG5_028920	Q8BY89	2.A.92.1.2	gnl|BL_ORD_ID|4125 gnl|TC-DB|Q8BY89 2.A.92.1.2 Choline transporter-like protein 2 - Mus musculus (Mouse).	703	5.89662e-23	9	11		Choline
1831.m000025	IMG5_029450	Q8BY89	2.A.92.1.2	gnl|BL_ORD_ID|4125 gnl|TC-DB|Q8BY89 2.A.92.1.2 Choline transporter-like protein 2 - Mus musculus (Mouse).	249	7.58922e-09	9	11		Choline
1847.m000010	IMG5_031390	Q8BY89	2.A.92.1.2	gnl|BL_ORD_ID|4125 gnl|TC-DB|Q8BY89 2.A.92.1.2 Choline transporter-like protein 2 - Mus musculus (Mouse).	657	4.46768e-18	9	11		Choline
1904.m000013	IMG5_038140	Q8BY89	2.A.92.1.2	gnl|BL_ORD_ID|4125 gnl|TC-DB|Q8BY89 2.A.92.1.2 Choline transporter-like protein 2 - Mus musculus (Mouse).	570	3.78206e-36	11	11		Choline
2514.m000124	IMG5_121210	Q8BY89	2.A.92.1.2	gnl|BL_ORD_ID|4125 gnl|TC-DB|Q8BY89 2.A.92.1.2 Choline transporter-like protein 2 - Mus musculus (Mouse).	680	8.65638e-48	10	11		Choline
2539.m000091	IMG5_125770	Q8BY89	2.A.92.1.2	gnl|BL_ORD_ID|4125 gnl|TC-DB|Q8BY89 2.A.92.1.2 Choline transporter-like protein 2 - Mus musculus (Mouse).	674	1.28451e-32	9	11		Choline
2845.m000064	IMG5_178260	Q8BY89	2.A.92.1.2	gnl|BL_ORD_ID|4125 gnl|TC-DB|Q8BY89 2.A.92.1.2 Choline transporter-like protein 2 - Mus musculus (Mouse).	641	2.4242e-40	11	11		Choline
1632.m00076	IMG5_002930	P0AC98	2.A.96.1.1	gnl|BL_ORD_ID|630 gnl|TC-DB|P0AC98 2.A.96.1.1 Inner membrane protein yaaH OS=Escherichia coli (strain K12) GN=yaaH PE=1 SV=1	180	1.74164e-48	6	6		unknown
1844.m000021	IMG5_031030	Q5ZAL4	2.A.102.5.1	gnl|BL_ORD_ID|4047 gnl|TC-DB|Q5ZAL4 2.A.102.5.1 Membrane protein-like (Putative uncharacterized protein) (Os01g0786700 protein) OS=Oryza sativa subsp. japonica GN=B1070A12.47 PE=4 SV=1	366	1.19214e-18	11	8	TSUP	unknown
2876.m000156	IMG5_183410	Q5ZAL4	2.A.102.5.1	gnl|BL_ORD_ID|4047 gnl|TC-DB|Q5ZAL4 2.A.102.5.1 Membrane protein-like (Putative uncharacterized protein) (Os01g0786700 protein) OS=Oryza sativa subsp. japonica GN=B1070A12.47 PE=4 SV=1	113	4.71328e-07	8	8	TSUP	unknown
2972.m000207	IMG5_202500	P08183	3.A.1.201.1	gnl|BL_ORD_ID|4065 gnl|TC-DB|P08183 3.A.1.201.1 Multidrug resistance protein 1 (P-glycoprotein 1) - Homo sapiens (Human).	1298	0	11	12	ABC	organic cations and amphiphilic compounds of unrelated chemical structure)
2611.m000052	IMG5_137140	Q0WML0	3.A.1.201.8	gnl|BL_ORD_ID|3689 gnl|TC-DB|Q0WML0 3.A.1.201.8 Antigen peptide transporter-like 2 - Arabidopsis thaliana (Mouse-ear cress).	483	3.32751e-87	3	6	ABC	aluminum chelator
2671.m000115	IMG5_145100	Q0WML0	3.A.1.201.8	gnl|BL_ORD_ID|3689 gnl|TC-DB|Q0WML0 3.A.1.201.8 Antigen peptide transporter-like 2 - Arabidopsis thaliana (Mouse-ear cress).	628	1.48416e-93	4	6	ABC	aluminum chelator
2005.m000181	IMG5_049280	P28288	3.A.1.203.1	gnl|BL_ORD_ID|1946 gnl|TC-DB|P28288 3.A.1.203.1 ATP-binding cassette, sub-family D, member 3 (70 kDa peroxisomal membrane protein) (PMP70) - Homo sapiens (Human).	592	1.63689e-140	3	5	ABC	long chain fatty acyl
2868.m000101	IMG5_182040	P28288	3.A.1.203.1	gnl|BL_ORD_ID|1946 gnl|TC-DB|P28288 3.A.1.203.1 ATP-binding cassette, sub-family D, member 3 (70 kDa peroxisomal membrane protein) (PMP70) - Homo sapiens (Human).	614	1.9608e-140	4	5	ABC	long chain fatty acyl
2963.m000143	IMG5_200060	P10090	3.A.1.204.1	gnl|BL_ORD_ID|79 gnl|TC-DB|P10090 3.A.1.204.1 White protein - Drosophila melanogaster (Fruit fly).	515	2.6433e-72	7	5	ABC	eyepigment, cGMP
2132.m000107	IMG5_067050	Q9UNQ0	3.A.1.204.2	gnl|BL_ORD_ID|3909 gnl|TC-DB|Q9UNQ0 3.A.1.204.2 3.A.1.204.3 ATP-binding cassette sub-family G member 2	574	5.72785e-90	5	7	ABC	xenobiotic
2531.m000132	IMG5_124460	Q9UNQ0	3.A.1.204.2	gnl|BL_ORD_ID|3909 gnl|TC-DB|Q9UNQ0 3.A.1.204.2 3.A.1.204.3 ATP-binding cassette sub-family G member 2	548	1.10273e-64	7	7	ABC	xenobiotic
2922.m000090	IMG5_191900	Q9UNQ0	3.A.1.204.2	gnl|BL_ORD_ID|3909 gnl|TC-DB|Q9UNQ0 3.A.1.204.2 3.A.1.204.3 ATP-binding cassette sub-family G member 2	635	4.99982e-79	7	7	ABC	xenobiotic
2395.m000253	IMG5_101460	A4HWI7	3.A.1.204.6	gnl|BL_ORD_ID|3277 gnl|TC-DB|A4HWI7 3.A.1.204.6 ABC transporter, putative - Leishmania infantum.	506	2.48101e-74	6	5	ABC	phosphatidylcholine and its analogues
2794.m000139	IMG5_169120	Q22NS1	3.A.1.207.2	gnl|BL_ORD_ID|916 gnl|TC-DB|Q22NS1 3.A.1.207.2 Permease, putative family protein - Tetrahymena thermophila SB210.	970	0	9	10	ABC	unknown
2390.m000255	IMG5_099480	C4LT38	3.A.1.207.4	gnl|BL_ORD_ID|625 gnl|TC-DB|C4LT38 3.A.1.207.4 Putative uncharacterized protein OS=Entamoeba histolytica HM-1:IMSS GN=EHI_148680 PE=4 SV=1	845	1.32571e-55	10	10	ABC	unknown
2447.m000049	IMG5_109740	Q92887	3.A.1.208.2	gnl|BL_ORD_ID|3528 gnl|TC-DB|Q92887 3.A.1.208.2 Canalicular multispecific organic anion transporter 1 (Multidrug resistance-associated protein 2) (Canalicular multidrug resistance protein) - Homo sapiens (Human).	324	2.90868e-35	3	16	ABC	organic anion
1623.m00345	IMG5_000340	O15439	3.A.1.208.7	gnl|BL_ORD_ID|1181 gnl|TC-DB|O15439 3.A.1.208.7 Multidrug resistance-associated protein 4 (MRP/cMOAT-related ABC transporter) (MOAT-B) - Homo sapiens (Human).	923	6.5471e-152	6	10	ABC	specificity organic anion exporter, Cl-
2789.m000201	IMG5_167720	O15439	3.A.1.208.7	gnl|BL_ORD_ID|1181 gnl|TC-DB|O15439 3.A.1.208.7 Multidrug resistance-associated protein 4 (MRP/cMOAT-related ABC transporter) (MOAT-B) - Homo sapiens (Human).	1164	2.90138e-155	10	10	ABC	specificity organic anion exporter, Cl-
2165.m000014	IMG5_072110	P33527	3.A.1.208.8	gnl|BL_ORD_ID|124 gnl|TC-DB|P33527 3.A.1.208.8 Multidrug resistance-associated protein 1 - Homo sapiens (Human).	262	1.23272e-38	2	17	ABC	specificity organic anion exporter, Cl-
2719.m000181	IMG5_154140	P33527	3.A.1.208.8	gnl|BL_ORD_ID|124 gnl|TC-DB|P33527 3.A.1.208.8 Multidrug resistance-associated protein 1 - Homo sapiens (Human).	1125	2.73702e-110	8	17	ABC	organic anion
2795.m000274	IMG5_169310	P33527	3.A.1.208.8	gnl|BL_ORD_ID|124 gnl|TC-DB|P33527 3.A.1.208.8 Multidrug resistance-associated protein 1 - Homo sapiens (Human).	1424	0	12	17	ABC	organic anion
2449.m000051	IMG5_110000	P32386	3.A.1.208.12	gnl|BL_ORD_ID|1899 gnl|TC-DB|P32386 3.A.1.208.12 ATP-dependent bile acid permease - Saccharomyces cerevisiae (Baker's yeast).	171	2.82109e-09	2	17	ABC	organic anion
2692.m000098	IMG5_149230	P32386	3.A.1.208.12	gnl|BL_ORD_ID|1899 gnl|TC-DB|P32386 3.A.1.208.12 ATP-dependent bile acid permease - Saccharomyces cerevisiae (Baker's yeast).	1239	2.08027e-106	10	17	ABC	bile acid
2865.m000447	IMG5_181250	P32386	3.A.1.208.12	gnl|BL_ORD_ID|1899 gnl|TC-DB|P32386 3.A.1.208.12 ATP-dependent bile acid permease - Saccharomyces cerevisiae (Baker's yeast).	417	3.43842e-52	4	17	ABC	bile acid
2447.m000048	IMG5_109730	Q6J0P5	3.A.1.208.14	gnl|BL_ORD_ID|3205 gnl|TC-DB|Q6J0P5 3.A.1.208.14 Multidrug-resistance associated protein 3 - Zea mays (Maize).	586	6.42094e-39	8	12	ABC	bile acid
2628.m000034	IMG5_139690	O15440	3.A.1.208.15	gnl|BL_ORD_ID|284 gnl|TC-DB|O15440 3.A.1.208.15 Multidrug resistance-associated protein 5 (ATP-binding cassette sub- family C member 5) (Multi-specific organic anion transporter-C) (MOAT- C) (pABC11) (SMRP) - Homo sapiens (Human).	764	2.05602e-65	6	14	ABC	general organic anion
2761.m000041	IMG5_161730	O15440	3.A.1.208.15	gnl|BL_ORD_ID|284 gnl|TC-DB|O15440 3.A.1.208.15 Multidrug resistance-associated protein 5 (ATP-binding cassette sub- family C member 5) (Multi-specific organic anion transporter-C) (MOAT- C) (pABC11) (SMRP) - Homo sapiens (Human).	1006	4.92208e-104	8	14	ABC	anthocyanin pigment
2830.m000131	IMG5_175940	Q9LK64	3.A.1.208.17	gnl|BL_ORD_ID|1844 gnl|TC-DB|Q9LK64 3.A.1.208.17 Multidrug resistance-associated protein 3 - Arabidopsis thaliana (Mouse-ear cress).	830	3.88982e-89	6	17	ABC	general organic anion
1623.m00465	IMG5_000350	B2WTI0	3.A.1.208.23	gnl|BL_ORD_ID|3935 gnl|TC-DB|B2WTI0 3.A.1.208.23 ABCC/MRP-like protein OS=Mytilus californianus PE=2 SV=1	186	6.35242e-54	6	14	ABC	drug
2939.m000188	IMG5_195130	O75027	3.A.1.210.4	gnl|BL_ORD_ID|1283 gnl|TC-DB|O75027 3.A.1.210.4 ATP-binding cassette, sub-family B, member 7, mitochondrial precursor (ATP-binding cassette transporter 7) (ABC transporter 7 protein) - Homo sapiens (Human).	491	1.06265e-85	1	5	ABC	iron transporter
1671.m000058	IMG5_008730	P41233	3.A.1.211.1	gnl|BL_ORD_ID|441 gnl|TC-DB|P41233 3.A.1.211.1 ATP-binding cassette, sub-family A, member 1 (ATP-binding cassette transporter 1) (ATP-binding cassette 1) (ABC-1) - Mus musculus (Mouse).	347	3.40593e-58	1	15	ABC	cholesterol/phospholipid flippase, channel, peptide secretion
2200.m000034	IMG5_076830	P41233	3.A.1.211.1	gnl|BL_ORD_ID|441 gnl|TC-DB|P41233 3.A.1.211.1 ATP-binding cassette, sub-family A, member 1 (ATP-binding cassette transporter 1) (ATP-binding cassette 1) (ABC-1) - Mus musculus (Mouse).	606	2.45991e-68	6	15	ABC	cholesterol/phospholipid flippase, channel, peptide secretion
2902.m000105	IMG5_188750	Q9BZC7	3.A.1.211.3	gnl|BL_ORD_ID|2452 gnl|TC-DB|Q9BZC7 3.A.1.211.3 ATP-binding cassette, sub-family A, member 2 (ATP-binding cassette transporter 2) (ATP-binding cassette 2) - Homo sapiens (Human).	408	2.13843e-32	7	14	ABC	Drug ?
2902.m000106	IMG5_188760	Q9BZC7	3.A.1.211.3	gnl|BL_ORD_ID|2452 gnl|TC-DB|Q9BZC7 3.A.1.211.3 ATP-binding cassette, sub-family A, member 2 (ATP-binding cassette transporter 2) (ATP-binding cassette 2) - Homo sapiens (Human).	615	1.09347e-69	9	14	ABC	Drug ?
2961.m000246	IMG5_199550	Q9BZC7	3.A.1.211.3	gnl|BL_ORD_ID|2452 gnl|TC-DB|Q9BZC7 3.A.1.211.3 ATP-binding cassette, sub-family A, member 2 (ATP-binding cassette transporter 2) (ATP-binding cassette 2) - Homo sapiens (Human).	317	8.09147e-74	3	14	ABC	Drug ?
1758.m000024	IMG5_020170	Q99758	3.A.1.211.5	gnl|BL_ORD_ID|2469 gnl|TC-DB|Q99758 3.A.1.211.5 ATP-binding cassette sub-family A member 3 - Homo sapiens (Human).	412	2.81183e-65	6	12	ABC	Lipids & Proteins
2184.m000012	IMG5_074470	Q99758	3.A.1.211.5	gnl|BL_ORD_ID|2469 gnl|TC-DB|Q99758 3.A.1.211.5 ATP-binding cassette sub-family A member 3 - Homo sapiens (Human).	521	3.31982e-99	6	12	ABC	Lipids & Proteins
2190.m000010	IMG5_075120	Q99758	3.A.1.211.5	gnl|BL_ORD_ID|2469 gnl|TC-DB|Q99758 3.A.1.211.5 ATP-binding cassette sub-family A member 3 - Homo sapiens (Human).	799	1.48537e-122	8	12	ABC	Lipids & Proteins
2432.m000402	IMG5_107500	Q99758	3.A.1.211.5	gnl|BL_ORD_ID|2469 gnl|TC-DB|Q99758 3.A.1.211.5 ATP-binding cassette sub-family A member 3 - Homo sapiens (Human).	310	2.52239e-67	6	12	ABC	Lipids & Proteins
1876.m000095	IMG5_034790	Q8T5Z7	3.A.1.211.7	gnl|BL_ORD_ID|783 gnl|TC-DB|Q8T5Z7 3.A.1.211.7 3.A.1.211.7 ABC transporter A family member 1	546	2.18768e-59	6	7	ABC	unknown
2742.m000050	IMG5_158040	Q8T5Z7	3.A.1.211.7	gnl|BL_ORD_ID|783 gnl|TC-DB|Q8T5Z7 3.A.1.211.7 3.A.1.211.7 ABC transporter A family member 1	640	1.47195e-87	7	7	ABC	unknown
2944.m000225	IMG5_196680	Q8T5Z7	3.A.1.211.7	gnl|BL_ORD_ID|783 gnl|TC-DB|Q8T5Z7 3.A.1.211.7 3.A.1.211.7 ABC transporter A family member 1	667	2.0651e-87	8	7	ABC	unknown
2402.m000234	IMG5_102590	P33311	3.A.1.212.2	gnl|BL_ORD_ID|328 gnl|TC-DB|P33311 3.A.1.212.2 ATP-dependent permease MDL2, mitochondrial - Saccharomyces cerevisiae (Baker's yeast).	312	1.06178e-46	2	5	ABC	unknown
2097.m000069	IMG5_062830	Q9HBG4	3.A.2.2.4	gnl|BL_ORD_ID|1158 gnl|TC-DB|Q9HBG4 3.A.2.2.4 Vacuolar proton translocating ATPase 116 kDa subunit a isoform 4 - Homo sapiens (Human).	477	4.94356e-85	6	9	F-ATPase	H+
2493.m000030	IMG5_116590	Q9HBG4	3.A.2.2.4	gnl|BL_ORD_ID|1158 gnl|TC-DB|Q9HBG4 3.A.2.2.4 Vacuolar proton translocating ATPase 116 kDa subunit a isoform 4 - Homo sapiens (Human).	918	6.24523e-109	6	9	F-ATPase	H+
2512.m000078	IMG5_120750	Q9HBG4	3.A.2.2.4	gnl|BL_ORD_ID|1158 gnl|TC-DB|Q9HBG4 3.A.2.2.4 Vacuolar proton translocating ATPase 116 kDa subunit a isoform 4 - Homo sapiens (Human).	442	3.53363e-35	1	9	F-ATPase	H+
2512.m000079	IMG5_120760	Q9HBG4	3.A.2.2.4	gnl|BL_ORD_ID|1158 gnl|TC-DB|Q9HBG4 3.A.2.2.4 Vacuolar proton translocating ATPase 116 kDa subunit a isoform 4 - Homo sapiens (Human).	250	2.27244e-28	6	9	F-ATPase	H+
2790.m000078	IMG5_168010	Q9HBG4	3.A.2.2.4	gnl|BL_ORD_ID|1158 gnl|TC-DB|Q9HBG4 3.A.2.2.4 Vacuolar proton translocating ATPase 116 kDa subunit a isoform 4 - Homo sapiens (Human).	458	2.06087e-71	8	9	F-ATPase	H+
2840.m000041	IMG5_177540	Q9HBG4	3.A.2.2.4	gnl|BL_ORD_ID|1158 gnl|TC-DB|Q9HBG4 3.A.2.2.4 Vacuolar proton translocating ATPase 116 kDa subunit a isoform 4 - Homo sapiens (Human).	320	1.4594e-61	6	9	F-ATPase	H+
2840.m000042	IMG5_177550	Q9HBG4	3.A.2.2.4	gnl|BL_ORD_ID|1158 gnl|TC-DB|Q9HBG4 3.A.2.2.4 Vacuolar proton translocating ATPase 116 kDa subunit a isoform 4 - Homo sapiens (Human).	464	2.98471e-31	1	9	F-ATPase	H+
2929.m000097	IMG5_192780	Q9HBG4	3.A.2.2.4	gnl|BL_ORD_ID|1158 gnl|TC-DB|Q9HBG4 3.A.2.2.4 Vacuolar proton translocating ATPase 116 kDa subunit a isoform 4 - Homo sapiens (Human).	916	5.17053e-113	8	9	F-ATPase	H+
2983.m000026	IMG5_205040	Q9HBG4	3.A.2.2.4	gnl|BL_ORD_ID|1158 gnl|TC-DB|Q9HBG4 3.A.2.2.4 Vacuolar proton translocating ATPase 116 kDa subunit a isoform 4 - Homo sapiens (Human).	883	8.4945e-117	6	9	F-ATPase	H+
1634.m000093	IMG5_003340	P59227	3.A.2.2.5	gnl|BL_ORD_ID|127 gnl|TC-DB|P59227 3.A.2.2.5 V-type proton ATPase 16 kDa proteolipid subunit c1/c3/c5 OS=Arabidopsis thaliana GN=VHA-C1 PE=1 SV=1	121	1.82244e-35	3	4	F-ATPase	H+
2003.m000046	IMG5_049040	P59227	3.A.2.2.5	gnl|BL_ORD_ID|127 gnl|TC-DB|P59227 3.A.2.2.5 V-type proton ATPase 16 kDa proteolipid subunit c1/c3/c5 OS=Arabidopsis thaliana GN=VHA-C1 PE=1 SV=1	150	5.8025e-44	4	4	F-ATPase	H+
2551.m000127	IMG5_127660	P59228	3.A.2.2.5	gnl|BL_ORD_ID|2131 gnl|TC-DB|P59228 3.A.2.2.5 V-type proton ATPase 16 kDa proteolipid subunit c2 OS=Arabidopsis thaliana GN=VHA-C2 PE=2 SV=1	145	7.8196e-51	4	4	F-ATPase	H+
2972.m000189	IMG5_202310	P59228	3.A.2.2.5	gnl|BL_ORD_ID|2131 gnl|TC-DB|P59228 3.A.2.2.5 V-type proton ATPase 16 kDa proteolipid subunit c2 OS=Arabidopsis thaliana GN=VHA-C2 PE=2 SV=1	145	1.16124e-50	4	4	F-ATPase	H+
1710.m000049	IMG5_013030	P50993	3.A.3.1.1	gnl|BL_ORD_ID|782 gnl|TC-DB|P50993 3.A.3.1.1 Sodium/potassium-transporting ATPase subunit alpha-2 OS=Homo sapiens GN=ATP1A2 PE=1 SV=1	1105	0	8	10	P-ATPase	Na+, K+
2489.m000095	IMG5_115930	P50993	3.A.3.1.1	gnl|BL_ORD_ID|782 gnl|TC-DB|P50993 3.A.3.1.1 Sodium/potassium-transporting ATPase subunit alpha-2 OS=Homo sapiens GN=ATP1A2 PE=1 SV=1	944	7.05136e-84	5	10	P-ATPase	Na+, K+
2522.m000074	IMG5_122720	P50993	3.A.3.1.1	gnl|BL_ORD_ID|782 gnl|TC-DB|P50993 3.A.3.1.1 Sodium/potassium-transporting ATPase subunit alpha-2 OS=Homo sapiens GN=ATP1A2 PE=1 SV=1	910	0	8	10	P-ATPase	Na+, K+
2936.m000220	IMG5_194050	P50993	3.A.3.1.1	gnl|BL_ORD_ID|782 gnl|TC-DB|P50993 3.A.3.1.1 Sodium/potassium-transporting ATPase subunit alpha-2 OS=Homo sapiens GN=ATP1A2 PE=1 SV=1	891	0	9	10	P-ATPase	Na+, K+
2939.m000175	IMG5_195000	P50993	3.A.3.1.1	gnl|BL_ORD_ID|782 gnl|TC-DB|P50993 3.A.3.1.1 Sodium/potassium-transporting ATPase subunit alpha-2 OS=Homo sapiens GN=ATP1A2 PE=1 SV=1	873	0	9	10	P-ATPase	Na+, K+
1827.m000090	IMG5_028960	P23634	3.A.3.2.1	gnl|BL_ORD_ID|3186 gnl|TC-DB|P23634 3.A.3.2.1 Plasma membrane calcium-transporting ATPase 4 (EC 3.6.3.8) (PMCA4) (Plasma membrane calcium pump isoform 4) (Plasma membrane calcium ATPase isoform 4) - Homo sapiens (Human).	1105	0	9	10	P-ATPase	Ca2+
1841.m000075	IMG5_030810	P23634	3.A.3.2.1	gnl|BL_ORD_ID|3186 gnl|TC-DB|P23634 3.A.3.2.1 Plasma membrane calcium-transporting ATPase 4 (EC 3.6.3.8) (PMCA4) (Plasma membrane calcium pump isoform 4) (Plasma membrane calcium ATPase isoform 4) - Homo sapiens (Human).	1040	2.31545e-158	8	10	P-ATPase	Ca2+
2043.m000162	IMG5_055150	P23634	3.A.3.2.1	gnl|BL_ORD_ID|3186 gnl|TC-DB|P23634 3.A.3.2.1 Plasma membrane calcium-transporting ATPase 4 (EC 3.6.3.8) (PMCA4) (Plasma membrane calcium pump isoform 4) (Plasma membrane calcium ATPase isoform 4) - Homo sapiens (Human).	1129	0	11	10	P-ATPase	Ca2+
2050.m000074	IMG5_056210	P23634	3.A.3.2.1	gnl|BL_ORD_ID|3186 gnl|TC-DB|P23634 3.A.3.2.1 Plasma membrane calcium-transporting ATPase 4 (EC 3.6.3.8) (PMCA4) (Plasma membrane calcium pump isoform 4) (Plasma membrane calcium ATPase isoform 4) - Homo sapiens (Human).	1123	0	8	10	P-ATPase	Ca2+
2156.m000220	IMG5_070450	P23634	3.A.3.2.1	gnl|BL_ORD_ID|3186 gnl|TC-DB|P23634 3.A.3.2.1 Plasma membrane calcium-transporting ATPase 4 (EC 3.6.3.8) (PMCA4) (Plasma membrane calcium pump isoform 4) (Plasma membrane calcium ATPase isoform 4) - Homo sapiens (Human).	1129	0	11	10	P-ATPase	Ca2+
2386.m000582	IMG5_098730	P23634	3.A.3.2.1	gnl|BL_ORD_ID|3186 gnl|TC-DB|P23634 3.A.3.2.1 Plasma membrane calcium-transporting ATPase 4 (EC 3.6.3.8) (PMCA4) (Plasma membrane calcium pump isoform 4) (Plasma membrane calcium ATPase isoform 4) - Homo sapiens (Human).	1075	0	7	10	P-ATPase	Ca2+
2711.m000070	IMG5_152530	P23634	3.A.3.2.1	gnl|BL_ORD_ID|3186 gnl|TC-DB|P23634 3.A.3.2.1 Plasma membrane calcium-transporting ATPase 4 (EC 3.6.3.8) (PMCA4) (Plasma membrane calcium pump isoform 4) (Plasma membrane calcium ATPase isoform 4) - Homo sapiens (Human).	1099	0	8	10	P-ATPase	Ca2+
2777.m000182	IMG5_164760	P23634	3.A.3.2.1	gnl|BL_ORD_ID|3186 gnl|TC-DB|P23634 3.A.3.2.1 Plasma membrane calcium-transporting ATPase 4 (EC 3.6.3.8) (PMCA4) (Plasma membrane calcium pump isoform 4) (Plasma membrane calcium ATPase isoform 4) - Homo sapiens (Human).	1035	0	12	10	P-ATPase	Ca2+
2869.m000112	IMG5_182320	P23634	3.A.3.2.1	gnl|BL_ORD_ID|3186 gnl|TC-DB|P23634 3.A.3.2.1 Plasma membrane calcium-transporting ATPase 4 (EC 3.6.3.8) (PMCA4) (Plasma membrane calcium pump isoform 4) (Plasma membrane calcium ATPase isoform 4) - Homo sapiens (Human).	726	4.63444e-121	10	10	P-ATPase	Ca2+
2982.m000052	IMG5_204810	P23634	3.A.3.2.1	gnl|BL_ORD_ID|3186 gnl|TC-DB|P23634 3.A.3.2.1 Plasma membrane calcium-transporting ATPase 4 (EC 3.6.3.8) (PMCA4) (Plasma membrane calcium pump isoform 4) (Plasma membrane calcium ATPase isoform 4) - Homo sapiens (Human).	318	3.7289e-42	8	10	P-ATPase	Ca2+
2451.m000154	IMG5_110240	Q9LF79	3.A.3.2.10	gnl|BL_ORD_ID|13 gnl|TC-DB|Q9LF79 3.A.3.2.10 Calcium-transporting ATPase 8, plasma membrane-type (EC 3.6.3.8) (Ca(2+)-ATPase isoform 8) - Arabidopsis thaliana (Mouse-ear cress).	979	8.64892e-93	11	12	P-ATPase	Ca2+
1631.m000098	IMG5_002750	P92939	3.A.3.2.13	gnl|BL_ORD_ID|2405 gnl|TC-DB|P92939 3.A.3.2.13 Calcium-transporting ATPase 1, endoplasmic reticulum-type - Arabidopsis thaliana (Mouse-ear cress).	1020	0	8	10	P-ATPase	Ca2+
2537.m000013	IMG5_125530	P20020	3.A.3.2.25	gnl|BL_ORD_ID|3421 gnl|TC-DB|P20020 3.A.3.2.25 3.A.3.2.25 Plasma membrane calcium-transporting ATPase 1	465	1.88972e-109	10	10	P-ATPase	Ca2+
2081.m000096		Q29449	3.A.3.8.1	gnl|BL_ORD_ID|3789 gnl|TC-DB|Q29449 3.A.3.8.1 POTENTIAL PHOSPHOLIPID-TRANSPORTING ATPASE IA (EC 3.6.3.13) (CHROMAFFIN GRANULE ATPASE II) - Bos taurus (Bovine).	402	4.96852e-61	2	7	P-ATPase	Phospholipid
2116.m000047	IMG5_065350	Q29449	3.A.3.8.1	gnl|BL_ORD_ID|3789 gnl|TC-DB|Q29449 3.A.3.8.1 POTENTIAL PHOSPHOLIPID-TRANSPORTING ATPASE IA (EC 3.6.3.13) (CHROMAFFIN GRANULE ATPASE II) - Bos taurus (Bovine).	997	5.84307e-58	13	7	P-ATPase	Phospholipid
2395.m000235	IMG5_101170	Q29449	3.A.3.8.1	gnl|BL_ORD_ID|3789 gnl|TC-DB|Q29449 3.A.3.8.1 POTENTIAL PHOSPHOLIPID-TRANSPORTING ATPASE IA (EC 3.6.3.13) (CHROMAFFIN GRANULE ATPASE II) - Bos taurus (Bovine).	1043	1.52849e-171	8	7	P-ATPase	Phospholipid
2494.m000159	IMG5_116740	Q29449	3.A.3.8.1	gnl|BL_ORD_ID|3789 gnl|TC-DB|Q29449 3.A.3.8.1 POTENTIAL PHOSPHOLIPID-TRANSPORTING ATPASE IA (EC 3.6.3.13) (CHROMAFFIN GRANULE ATPASE II) - Bos taurus (Bovine).	1078	1.21488e-164	9	7	P-ATPase	Phospholipid
2865.m000451	IMG5_181330	Q29449	3.A.3.8.1	gnl|BL_ORD_ID|3789 gnl|TC-DB|Q29449 3.A.3.8.1 POTENTIAL PHOSPHOLIPID-TRANSPORTING ATPASE IA (EC 3.6.3.13) (CHROMAFFIN GRANULE ATPASE II) - Bos taurus (Bovine).	1064	1.2913e-159	12	7	P-ATPase	Phospholipid
2012.m000074	IMG5_050460	P39524	3.A.3.8.2	gnl|BL_ORD_ID|2716 gnl|TC-DB|P39524 3.A.3.8.2 POTENTIAL PHOSPHOLIPID-TRANSPORTING ATPASE 1 (EC 3.6.3.13) - Saccharomyces cerevisiae (Baker's yeast).	1124	1.52868e-171	10	8	P-ATPase	Phospholipid
2031.m000042	IMG5_053380	P39524	3.A.3.8.2	gnl|BL_ORD_ID|2716 gnl|TC-DB|P39524 3.A.3.8.2 POTENTIAL PHOSPHOLIPID-TRANSPORTING ATPASE 1 (EC 3.6.3.13) - Saccharomyces cerevisiae (Baker's yeast).	832	1.04064e-142	6	8	P-ATPase	Phospholipid
2093.m000067	IMG5_062090	P39524	3.A.3.8.2	gnl|BL_ORD_ID|2716 gnl|TC-DB|P39524 3.A.3.8.2 POTENTIAL PHOSPHOLIPID-TRANSPORTING ATPASE 1 (EC 3.6.3.13) - Saccharomyces cerevisiae (Baker's yeast).	1108	0	7	8	P-ATPase	Phospholipid
2533.m000159	IMG5_124950	P39524	3.A.3.8.2	gnl|BL_ORD_ID|2716 gnl|TC-DB|P39524 3.A.3.8.2 POTENTIAL PHOSPHOLIPID-TRANSPORTING ATPASE 1 (EC 3.6.3.13) - Saccharomyces cerevisiae (Baker's yeast).	1064	0	8	8	P-ATPase	Phospholipid
2576.m000092	IMG5_131910	P39524	3.A.3.8.2	gnl|BL_ORD_ID|2716 gnl|TC-DB|P39524 3.A.3.8.2 POTENTIAL PHOSPHOLIPID-TRANSPORTING ATPASE 1 (EC 3.6.3.13) - Saccharomyces cerevisiae (Baker's yeast).	993	4.40083e-152	6	8	P-ATPase	Phospholipid
2880.m000144	IMG5_184410	P39524	3.A.3.8.2	gnl|BL_ORD_ID|2716 gnl|TC-DB|P39524 3.A.3.8.2 POTENTIAL PHOSPHOLIPID-TRANSPORTING ATPASE 1 (EC 3.6.3.13) - Saccharomyces cerevisiae (Baker's yeast).	1121	0	12	8	P-ATPase	Phospholipid
2564.m000112	IMG5_129650	P32660	3.A.3.8.4	gnl|BL_ORD_ID|470 gnl|TC-DB|P32660 3.A.3.8.4 Probable phospholipid-transporting ATPase DNF1 (EC 3.6.3.1) - Saccharomyces cerevisiae (Baker's yeast)	473	8.04778e-12	8	10	P-ATPase	Phospholipid
2585.m000090	IMG5_133420	P32660	3.A.3.8.4	gnl|BL_ORD_ID|470 gnl|TC-DB|P32660 3.A.3.8.4 Probable phospholipid-transporting ATPase DNF1 (EC 3.6.3.1) - Saccharomyces cerevisiae (Baker's yeast)	513	1.81237e-20	22	10	P-ATPase	Phospholipid
2561.m000063	IMG5_129030	Q12675	3.A.3.8.5	gnl|BL_ORD_ID|3062 gnl|TC-DB|Q12675 3.A.3.8.5 Probable phospholipid-transporting ATPase DNF2 (EC 3.6.3.1) - Saccharomyces cerevisiae (Baker's yeast)	588	4.58015e-26	23	10	P-ATPase	Phospholipid
2592.m000067	IMG5_134360	Q12675	3.A.3.8.5	gnl|BL_ORD_ID|3062 gnl|TC-DB|Q12675 3.A.3.8.5 Probable phospholipid-transporting ATPase DNF2 (EC 3.6.3.1) - Saccharomyces cerevisiae (Baker's yeast)	453	5.32815e-28	20	10	P-ATPase	Phospholipid
2886.m00138	IMG5_185650	Q12675	3.A.3.8.5	gnl|BL_ORD_ID|3062 gnl|TC-DB|Q12675 3.A.3.8.5 Probable phospholipid-transporting ATPase DNF2 (EC 3.6.3.1) - Saccharomyces cerevisiae (Baker's yeast)	574	1.03386e-26	20	10	P-ATPase	Phospholipid
1733.m000099	IMG5_016080	Q9XIE6	3.A.3.8.6	gnl|BL_ORD_ID|1184 gnl|TC-DB|Q9XIE6 3.A.3.8.6 Putative phospholipid-transporting ATPase 3 - Arabidopsis thaliana (Mouse-ear cress).	457	3.66131e-64	5	9	P-ATPase	Phospholipid
2081.m000095		Q9XIE6	3.A.3.8.6	gnl|BL_ORD_ID|1184 gnl|TC-DB|Q9XIE6 3.A.3.8.6 Putative phospholipid-transporting ATPase 3 - Arabidopsis thaliana (Mouse-ear cress).	462	3.28192e-74	7	9	P-ATPase	Phospholipid
2149.m000016	IMG5_069380	Q9XIE6	3.A.3.8.6	gnl|BL_ORD_ID|1184 gnl|TC-DB|Q9XIE6 3.A.3.8.6 Putative phospholipid-transporting ATPase 3 - Arabidopsis thaliana (Mouse-ear cress).	550	6.67623e-80	8	9	P-ATPase	Phospholipid
2395.m000234	IMG5_101150	Q9XIE6	3.A.3.8.6	gnl|BL_ORD_ID|1184 gnl|TC-DB|Q9XIE6 3.A.3.8.6 Putative phospholipid-transporting ATPase 3 - Arabidopsis thaliana (Mouse-ear cress).	1128	2.71642e-180	10	9	P-ATPase	Phospholipid
2498.m000158	IMG5_117600	Q9XIE6	3.A.3.8.6	gnl|BL_ORD_ID|1184 gnl|TC-DB|Q9XIE6 3.A.3.8.6 Putative phospholipid-transporting ATPase 3 - Arabidopsis thaliana (Mouse-ear cress).	903	1.49806e-134	10	9	P-ATPase	Phospholipid
2571.m000100	IMG5_131030	Q9XIE6	3.A.3.8.6	gnl|BL_ORD_ID|1184 gnl|TC-DB|Q9XIE6 3.A.3.8.6 Putative phospholipid-transporting ATPase 3 - Arabidopsis thaliana (Mouse-ear cress).	1062	1.9555e-175	6	9	P-ATPase	Phospholipid
2819.m000048	IMG5_174080	Q9XIE6	3.A.3.8.6	gnl|BL_ORD_ID|1184 gnl|TC-DB|Q9XIE6 3.A.3.8.6 Putative phospholipid-transporting ATPase 3 - Arabidopsis thaliana (Mouse-ear cress).	976	1.22888e-174	6	9	P-ATPase	Phospholipid
2903.m000049	IMG5_188890	Q9XIE6	3.A.3.8.6	gnl|BL_ORD_ID|1184 gnl|TC-DB|Q9XIE6 3.A.3.8.6 Putative phospholipid-transporting ATPase 3 - Arabidopsis thaliana (Mouse-ear cress).	1060	2.80478e-174	7	9	P-ATPase	Phospholipid
2913.m000231	IMG5_190640	Q9XIE6	3.A.3.8.6	gnl|BL_ORD_ID|1184 gnl|TC-DB|Q9XIE6 3.A.3.8.6 Putative phospholipid-transporting ATPase 3 - Arabidopsis thaliana (Mouse-ear cress).	933	1.09112e-174	6	9	P-ATPase	Phospholipid
2958.m000123	IMG5_198720	Q9XIE6	3.A.3.8.6	gnl|BL_ORD_ID|1184 gnl|TC-DB|Q9XIE6 3.A.3.8.6 Putative phospholipid-transporting ATPase 3 - Arabidopsis thaliana (Mouse-ear cress).	590	9.20944e-59	11	9	P-ATPase	Phospholipid
2149.m000017	IMG5_069390	P98200	3.A.3.8.8	gnl|BL_ORD_ID|3384 gnl|TC-DB|P98200 3.A.3.8.8 Probable phospholipid-transporting ATPase IB OS=Mus musculus GN=Atp8a2 PE=1 SV=1	366	3.23507e-59	4	7	P-ATPase	Phospholipid
2287.m000023	IMG5_086690	P98200	3.A.3.8.8	gnl|BL_ORD_ID|3384 gnl|TC-DB|P98200 3.A.3.8.8 Probable phospholipid-transporting ATPase IB OS=Mus musculus GN=Atp8a2 PE=1 SV=1	1035	5.13508e-132	8	7	P-ATPase	Phospholipid
2338.m000174	IMG5_092690	P98200	3.A.3.8.8	gnl|BL_ORD_ID|3384 gnl|TC-DB|P98200 3.A.3.8.8 Probable phospholipid-transporting ATPase IB OS=Mus musculus GN=Atp8a2 PE=1 SV=1	943	3.11255e-164	4	7	P-ATPase	Phospholipid
2694.m000038	IMG5_149600	P98200	3.A.3.8.8	gnl|BL_ORD_ID|3384 gnl|TC-DB|P98200 3.A.3.8.8 Probable phospholipid-transporting ATPase IB OS=Mus musculus GN=Atp8a2 PE=1 SV=1	664	7.37106e-12	20	7	P-ATPase	Phospholipid
2212.m000050	IMG5_078220	P98205	3.A.3.8.9	gnl|BL_ORD_ID|2078 gnl|TC-DB|P98205 3.A.3.8.9 Putative phospholipid-transporting ATPase 2 OS=Arabidopsis thaliana GN=ALA2 PE=1 SV=1	691	2.98441e-93	9	7	P-ATPase	Phospholipid
2319.m000011	IMG5_090120	P98205	3.A.3.8.9	gnl|BL_ORD_ID|2078 gnl|TC-DB|P98205 3.A.3.8.9 Putative phospholipid-transporting ATPase 2 OS=Arabidopsis thaliana GN=ALA2 PE=1 SV=1	941	7.82911e-133	11	7	P-ATPase	Phospholipid
2384.m000020	IMG5_097800	P98205	3.A.3.8.9	gnl|BL_ORD_ID|2078 gnl|TC-DB|P98205 3.A.3.8.9 Putative phospholipid-transporting ATPase 2 OS=Arabidopsis thaliana GN=ALA2 PE=1 SV=1	806	6.91835e-71	9	7	P-ATPase	Phospholipid
2465.m000187	IMG5_112550	P98205	3.A.3.8.9	gnl|BL_ORD_ID|2078 gnl|TC-DB|P98205 3.A.3.8.9 Putative phospholipid-transporting ATPase 2 OS=Arabidopsis thaliana GN=ALA2 PE=1 SV=1	235	7.83413e-49	4	7	P-ATPase	Phospholipid
2518.m000091	IMG5_122000	P98205	3.A.3.8.9	gnl|BL_ORD_ID|2078 gnl|TC-DB|P98205 3.A.3.8.9 Putative phospholipid-transporting ATPase 2 OS=Arabidopsis thaliana GN=ALA2 PE=1 SV=1	826	1.78078e-122	4	7	P-ATPase	Phospholipid
2755.m000064	IMG5_160550	P39986	3.A.3.10.1	gnl|BL_ORD_ID|2816 gnl|TC-DB|P39986 3.A.3.10.1 Probable cation-transporting ATPase 1 - Saccharomyces cerevisiae (Baker's yeast).	1184	5.7029e-161	7	12	P-ATPase	cation
1762.m000149	IMG5_020700	Q12697	3.A.3.14.1	gnl|BL_ORD_ID|3150 gnl|TC-DB|Q12697 3.A.3.14.1 Probable cation-transporting ATPase 2 - Saccharomyces cerevisiae (Baker's yeast).	763	8.76615e-76	6	10	P-ATPase	cation
2988.m000111	IMG5_205740	Q12697	3.A.3.14.1	gnl|BL_ORD_ID|3150 gnl|TC-DB|Q12697 3.A.3.14.1 Probable cation-transporting ATPase 2 - Saccharomyces cerevisiae (Baker's yeast).	721	3.11451e-108	4	10	P-ATPase	cation
2212.m000046	IMG5_078180	Q23QW3	3.A.3.16.1	gnl|BL_ORD_ID|2400 gnl|TC-DB|Q23QW3 3.A.3.16.1 Cation-transporting ATPase - Tetrahymena thermophila SB210.	347	3.6693e-53	2	7	P-ATPase	cation
2212.m000047	IMG5_078190	Q23QW3	3.A.3.16.1	gnl|BL_ORD_ID|2400 gnl|TC-DB|Q23QW3 3.A.3.16.1 Cation-transporting ATPase - Tetrahymena thermophila SB210.	203	5.63094e-52	2	7	P-ATPase	cation
2513.m000109	IMG5_120940	Q23QW3	3.A.3.16.1	gnl|BL_ORD_ID|2400 gnl|TC-DB|Q23QW3 3.A.3.16.1 Cation-transporting ATPase - Tetrahymena thermophila SB210.	1218	0	7	7	P-ATPase	cation
2944.m000212	IMG5_196550	Q23QW3	3.A.3.16.1	gnl|BL_ORD_ID|2400 gnl|TC-DB|Q23QW3 3.A.3.16.1 Cation-transporting ATPase - Tetrahymena thermophila SB210.	1144	0	8	7	P-ATPase	cation
2199.m00115	IMG5_076200	Q5CW06	3.A.3.18.1	gnl|BL_ORD_ID|4015 gnl|TC-DB|Q5CW06 3.A.3.18.1 Cation-transporting ATpase 2 with 8 transmembrane domains - Cryptosporidium parvum Iowa II.	148	3.60594e-05	14	13	P-ATPase	cation
2064.m000049	IMG5_057770	Q22V52	3.A.3.20.1	gnl|BL_ORD_ID|4004 gnl|TC-DB|Q22V52 3.A.3.20.1 Cation-transporting ATPase - Tetrahymena thermophila SB210.	674	1.97119e-127	5	9	P-ATPase	cation
2460.m000080	IMG5_111710	Q22V52	3.A.3.20.1	gnl|BL_ORD_ID|4004 gnl|TC-DB|Q22V52 3.A.3.20.1 Cation-transporting ATPase - Tetrahymena thermophila SB210.	202	2.02036e-46	1	9	P-ATPase	cation
2756.m000128	IMG5_160690	Q22V52	3.A.3.20.1	gnl|BL_ORD_ID|4004 gnl|TC-DB|Q22V52 3.A.3.20.1 Cation-transporting ATPase - Tetrahymena thermophila SB210.	1104	0	9	9	P-ATPase	cation
2986.m000018	IMG5_205370	Q22V52	3.A.3.20.1	gnl|BL_ORD_ID|4004 gnl|TC-DB|Q22V52 3.A.3.20.1 Cation-transporting ATPase - Tetrahymena thermophila SB210.	483	3.18906e-72	7	9	P-ATPase	cation
2432.m000411	IMG5_107670	P61619	3.A.5.9.1	gnl|BL_ORD_ID|2474 gnl|TC-DB|P61619 3.A.5.9.1 Protein transport protein Sec61 alpha subunit isoform 1 (Sec61 alpha- 1) - Homo sapiens (Human).	467	9.3219e-157	10	12	Sec	protein
2465.m000188	IMG5_112560	P61619	3.A.5.9.1	gnl|BL_ORD_ID|2474 gnl|TC-DB|P61619 3.A.5.9.1 Protein transport protein Sec61 alpha subunit isoform 1 (Sec61 alpha- 1) - Homo sapiens (Human).	467	1.67219e-155	10	12	Sec	protein
2567.m000159	IMG5_130080	P61619	3.A.5.9.1	gnl|BL_ORD_ID|2474 gnl|TC-DB|P61619 3.A.5.9.1 Protein transport protein Sec61 alpha subunit isoform 1 (Sec61 alpha- 1) - Homo sapiens (Human).	404	2.02402e-130	9	12	Sec	protein
2195.m000031	IMG5_075520	P39515	3.A.8.1.1	gnl|BL_ORD_ID|1096 gnl|TC-DB|P39515 3.A.8.1.1 Mitochondrial import inner membrane translocase subunit TIM17 (Mitochondrial protein import protein 2) (Mitochondrial inner membrane protein MIM17) - Saccharomyces cerevisiae (Baker's yeast).	158	7.292e-23	4	4	MPT	protein
1623.m000744	IMG5_000610	P31414	3.A.10.1.1	gnl|BL_ORD_ID|2321 gnl|TC-DB|P31414 3.A.10.1.1 PYROPHOSPHATE-ENERGIZED VACUOLAR MEMBRANE PROTON PUMP (EC 3.6.1.1) (PYROPHOSPHATE-ENERGIZED INORGANIC PYROPHOSPHATASE) (H+-PPASE) - Arabidopsis thaliana (Mouse-ear cress).	407	2.46567e-92	15	16	H+-PPase	H+
2672.m000126	IMG5_145380	P31414	3.A.10.1.1	gnl|BL_ORD_ID|2321 gnl|TC-DB|P31414 3.A.10.1.1 PYROPHOSPHATE-ENERGIZED VACUOLAR MEMBRANE PROTON PUMP (EC 3.6.1.1) (PYROPHOSPHATE-ENERGIZED INORGANIC PYROPHOSPHATASE) (H+-PPASE) - Arabidopsis thaliana (Mouse-ear cress).	795	0	16	16	H+-PPase	H+
2749.m000084	IMG5_159360	P31414	3.A.10.1.1	gnl|BL_ORD_ID|2321 gnl|TC-DB|P31414 3.A.10.1.1 PYROPHOSPHATE-ENERGIZED VACUOLAR MEMBRANE PROTON PUMP (EC 3.6.1.1) (PYROPHOSPHATE-ENERGIZED INORGANIC PYROPHOSPHATASE) (H+-PPASE) - Arabidopsis thaliana (Mouse-ear cress).	764	0	16	16	H+-PPase	H+
2758.m000101	IMG5_161260	P31414	3.A.10.1.1	gnl|BL_ORD_ID|2321 gnl|TC-DB|P31414 3.A.10.1.1 PYROPHOSPHATE-ENERGIZED VACUOLAR MEMBRANE PROTON PUMP (EC 3.6.1.1) (PYROPHOSPHATE-ENERGIZED INORGANIC PYROPHOSPHATASE) (H+-PPASE) - Arabidopsis thaliana (Mouse-ear cress).	776	0	16	16	H+-PPase	H+
2804.m000063	IMG5_171090	Q93Y49	3.A.10.1.2	gnl|BL_ORD_ID|360 gnl|TC-DB|Q93Y49 3.A.10.1.2 Proton-translocating inorganic pyrophosphatase (EC 3.6.1.1) - Chlamydomonas reinhardtii.	445	6.17375e-07	13	16	H+-PPase	H+
2897.m000104	IMG5_187870	Q93Y49	3.A.10.1.2	gnl|BL_ORD_ID|360 gnl|TC-DB|Q93Y49 3.A.10.1.2 Proton-translocating inorganic pyrophosphatase (EC 3.6.1.1) - Chlamydomonas reinhardtii.	417	3.10887e-09	11	16	H+-PPase	H+
2798.m000152	IMG5_170150	Q56ZN6	3.A.10.2.3	gnl|BL_ORD_ID|338 gnl|TC-DB|Q56ZN6 3.A.10.2.3 Pyrophosphate-energized membrane proton pump 2 - Arabidopsis thaliana (Mouse-ear cress).	727	0	15	17	H+-PPase	H+
2203.m000027	IMG5_077370	Q9BUN8	3.A.16.1.1	gnl|BL_ORD_ID|1058 gnl|TC-DB|Q9BUN8 3.A.16.1.1 Derlin-1 (Der1-like protein 1) (DERtrin 1) (UNQ243/PRO276) - Homo sapiens (Human).	139	1.32059e-10	5	4		unknown
2386.m00160	IMG5_098270	Q9BUN8	3.A.16.1.1	gnl|BL_ORD_ID|1058 gnl|TC-DB|Q9BUN8 3.A.16.1.1 Derlin-1 (Der1-like protein 1) (DERtrin 1) (UNQ243/PRO276) - Homo sapiens (Human).	207	1.63048e-24	5	4		unknown
2940.m000089	IMG5_195250	Q3TWN3	9.A.40.3.1	gnl|BL_ORD_ID|1881 gnl|TC-DB|Q3TWN3 9.A.40.3.1 Metal transporter CNNM2 - Mus musculus (Mouse).	379	1.00181e-28	4	5		heavy metal
1623.m00174	IMG5_001400	C4Q3C5	9.A.40.3.2	gnl|BL_ORD_ID|1042 gnl|TC-DB|C4Q3C5 9.A.40.3.2 Ancient conserved domain protein 2 (Cyclin m2), putative (Fragment) OS=Schistosoma mansoni GN=Smp_134460 PE=3 SV=1	123	3.23974e-09	4	12		possible Na+/H+
1769.m000017	IMG5_021690	Q13454	9.A.45.1.2	gnl|BL_ORD_ID|2732 gnl|TC-DB|Q13454 9.A.45.1.2 Tumor suppressor candidate 3 OS=Homo sapiens GN=TUSC3 PE=2 SV=1	267	1.44515e-08	4	5		Mg2+
2417.m000087	IMG5_104870	Q9NUN5	9.A.54.1.1	gnl|BL_ORD_ID|1201 gnl|TC-DB|Q9NUN5 9.A.54.1.1 Probable lysosomal cobalamin transporter OS=Homo sapiens GN=LMBRD1 PE=1 SV=1	253	5.37244e-11	8	9		cobalamin
2527.m000139	IMG5_123640	B9SQ26	9.A.54.2.2	gnl|BL_ORD_ID|1245 gnl|TC-DB|B9SQ26 9.A.54.2.2 Putative uncharacterized protein OS=Ricinus communis GN=RCOM_0643760 PE=4 SV=1	496	3.5143e-65	14	9		unknown
1851.m000020	IMG5_031830	P36051	9.A.6.1.1	gnl|BL_ORD_ID|2743 gnl|TC-DB|P36051 9.A.6.1.1 GPI-anchor biosynthetic protein MCD4 - Saccharomyces cerevisiae (Baker's yeast).	196	0.000187525	11	14	ATP-E	ATP
