# Supplementary material for: Comparative genomics of the pathogenic ciliate Ichthyophthirius multifiliis, its free-living relatives and a host species provide insights into adoption of a parasitic lifestyle and prospects for disease control
Source: Genome Biol. 2011 Oct 17;12(10):R100. doi: 10.1186/gb-2011-12-10-r100 (PMC3341644; doi:10.1186/gb-2011-12-10-r100)
Supplement: Additional file 12 — Table S9 - membrane transporter family distribution. [file gb-2011-12-10-r100-S12.XLS]

## Sheet: Sheet1
Superfamily	TC subclass	Family ID	Substrate	Number of proteins in Ich	Number of proteins in Tetrahymena
VIC				140	404
	1.A.1
		1.A.1.2	K+	3	6
		1.A.1.3	K+	3	6
		1.A.1.4	K+	26	124
		1.A.1.5	Non-selective or K+	25	131
		1.A.1.10	Na+	5	7
		1.A.1.11	Ca2+	29	12
		1.A.1.16	K+	3	3
		1.A.1.17	K+	1	1
		1.A.1.20	K+	8	69
		1.A.1.22	K+	1	0
	1.A.3
		1.A.3.2	Ca2+	32	25
	1.A.4		Ca2+	1	2
	1.A.5		cation	2	9
	1.A.10		cation	0	3
MFS				75	146
	2.A.1
		2.A.1.1	Carbohydrate	14	28
		2.A.1.2	Drug	3	7
		2.A.1.4	Carbohydrate	3	6
		2.A.1.6	Metabolite	1	0
		2.A.1.11	Oxalate	3	18
		2.A.1.19	Carnitine/Organic Anion	19	31
		2.A.1.22	Neurotransmitter	1	0
		2.A.1.25	Acetyl-CoA	1	3
		2.A.1.28	Heme	5	14
		2.A.1.43	?	1	1
		2.A.1.49	?	1	1
		2.A.1.53	Amino Acid	11	16
		2.A.1.58	N-acetylglucosamine	0	2
CPA				16	20
	2.A.36
		2.A.36.1	Na+/H+	4	8
		2.A.36.5	Na+/H+	1	8
		2.A.36.7	Na+/H+	11	3
MC				38	43
	2.A.29
		2.A.29.1	ATP	6	13
		2.A.29.2	Oxoglutarate	6	4
		2.A.29.3	?	1	0
		2.A.29.4	Phosphate	1	2
		2.A.29.5	Fe2+	1	3
		2.A.29.6	?	1	1
		2.A.29.7	Tricarboxylate	1	1
		2.A.29.8	Carnitine	4	5
		2.A.29.9	Amino Acid	1	0
		2.A.29.10	FAD+	1	3
		2.A.29.11	ADP/Glucose	1	0
		2.A.29.12	Coenzyme A	2	2
		2.A.29.13	Succinate	1	1
		2.A.29.14	Ca2+	1	2
		2.A.29.16	DNT	1	0
		2.A.29.18	SAM	2	3
		2.A.29.20	ANC	1	0
		2.A.29.23	Mg2+	3	0
		2.A.29.27	NAD+	3	2
ABC				40	159
	3.A.1
		3.A.1.201	Aluminum Chelator	3	17
		3.A.1.203	long chain fatty acids	2	2
		3.A.1.204	xenobiotics	5	36
		3.A.1.207	?	2	4
		3.A.1.208	organic anion	14	62
		3.A.1.210	iron	1	2
		3.A.1.211	cholesterol/lipid/drug	12	31
		3.A.1.212	?	1	2
P-type ATPase				65	91
	3.A.3
		3.A.3.1	Na+, K+	5	23
		3.A.3.2	Ca2+	13	11
		3.A.3.8	Phospholipid	35	32
		3.A.3.10	cation	1	1
		3.A.3.14	cation	2	0
		3.A.3.16	cation	4	7
		3.A.3.18	cation	1	0
		3.A.3.20	cation	4	11
