# Supplementary material for: Comparative genomics of the pathogenic ciliate Ichthyophthirius multifiliis, its free-living relatives and a host species provide insights into adoption of a parasitic lifestyle and prospects for disease control
Source: Genome Biol. 2011 Oct 17;12(10):R100. doi: 10.1186/gb-2011-12-10-r100 (PMC3341644; doi:10.1186/gb-2011-12-10-r100)
Supplement: Additional file 14 — Table S10 - complete listing of all predicted Ich protease-encoding genes. [file gb-2011-12-10-r100-S14.XLSX]

## Sheet: inh_annotation
Catalytic Class	Protease family/ nomenclature	Ich Gene ID	Genbank Pub Locus ID
Aspartic	A1 (pepsin family)	2156.m000235	IMG5_070700
		2485.m000013	IMG5_115220
		2518.m000092	IMG5_122010
		2913.m000226	IMG5_190590
		2070.m000033	IMG5_058710
		2544.m000063	IMG5_126440
		2766.m000152	IMG5_162980
		1792.m000044	IMG5_024830
		2465.m000194	IMG5_112710
		1790.m000178	IMG5_024540
		2916.m000071	IMG5_191260
		2515.m000149	IMG5_121370
		2827.m000054	IMG5_175560
	A22 (impas 1 endopeptidase)	2515.m000164	IMG5_121530
Cysteine	C1 (papain family)	1814.m000109	IMG5_027190
		2564.m000109	IMG5_129620
		2842.m000030	IMG5_177790
		1632.m00077	IMG5_002950
		1625.m000126	IMG5_001760
		2407.m000159	IMG5_103490
		1783.m000256	IMG5_023500
		2671.m000116	IMG5_145110
		1887.m000070	IMG5_036330
		2488.m000048	IMG5_115740
		1623.m00168	IMG5_001180
		2415.m000044	IMG5_104510
		2005.m000197	IMG5_049450
	C2 (calpain family)	2973.m000192	IMG5_202770
		2116.m000051	IMG5_065390
		2489.m000094	IMG5_115920
		2738.m000052	IMG5_157590
		2946.m000081	IMG5_197040
		2156.m000234	IMG5_070690
		2196.m000038	IMG5_075640
		2570.m000110	IMG5_130830
		2424.m000109	IMG5_106010
		2388.m000111	IMG5_099180
		2936.m000236	IMG5_194210
		2724.m000115	IMG5_155050
		2817.m000177	IMG5_173770
		2152.m000084	IMG5_069930
	C12 (ubiquitin C-terminal hydrolase 1 family)	2664.m000090	IMG5_143990
		2049.m000061	IMG5_055980
		2199.m00155	IMG5_076630
	C13 (legumain)	2988.m000114	IMG5_205770
		2866.m000041	IMG5_181750
		2852.m000035	IMG5_179180
		1730.m000035	IMG5_015760
	C19 (ubiquitin-specific protease family)	1762.m000151	IMG5_020720
		2255.m000029	IMG5_082850
		2837.m000108	IMG5_177060
		2749.m000083	IMG5_159350
		2890.m000102	IMG5_186280
		1763.m000100	IMG5_021030
		2810.m000060	IMG5_172110
		2943.m00171	IMG5_196170
		2695.m000066	IMG5_149710
		1762.m000154	IMG5_020750
		2874.m000163	IMG5_183050
		2727.m000175	IMG5_155790
		1746.m000024	IMG5_018270
		2824.m000121	IMG5_174940
		2110.m000018	IMG5_064750
		2651.m000027	IMG5_142160
		2675.m000042	IMG5_146060
		2584.m000081	IMG5_133260
		2506.m000069	IMG5_119500
		2052.m000029	IMG5_056490
		2706.m000121	IMG5_151370
		2490.m000175	IMG5_116130
		2912.m000177	IMG5_190330
		1688.m000020	IMG5_010250
		2758.m000110	IMG5_161350
		2454.m000093	IMG5_110970
		2608.m000051	IMG5_136660
		2513.m000106	IMG5_120910
		2561.m000065	IMG5_129050
		2509.m000081	IMG5_120260
		2531.m000133	IMG5_124470
		1704.m000038	IMG5_012180
		2018.m000237	IMG5_051310
		2727.m000186	IMG5_155900
		2755.m000068	IMG5_160590
		2943.m00193	IMG5_196370
		2054.m000076	IMG5_056760
		2432.m000414	IMG5_107740
		2215.m000049	IMG5_078650
	C26 (gamma-glutamyl hydrolase )	1654.m000048	IMG5_006480
		2974.m000107	IMG5_202990
	C51 (D-alanyl-glycyl peptidase )	2697.m000072	IMG5_150090
	C54 (ATG4 peptidase)	2941.m000094	IMG5_195560
		1819.m000018	IMG5_027770
		1763.m000104	IMG5_021070
	C65 (otubain-1)	2609.m000064	IMG5_136870
	C78(UfSP1 peptidase()	2385.m000073	IMG5_097930
Metallo	M1 (aminopeptidase N )	2812.m000203	IMG5_172390
		2820.m000030	IMG5_174220
		2512.m000076	IMG5_120730
		2494.m000169	IMG5_116840
	M8 (leishmanolysin family)	1821.m000039	IMG5_027980
		2989.m000133	IMG5_206020
		2989.m000132	IMG5_206010
		2989.m000135	IMG5_206040
		2987.m000052	IMG5_205590
		1824.m000043	IMG5_028330
		2904.m000051	IMG5_189080
		2760.m000034	IMG5_161630
		2956.m000010	IMG5_198510
		2181.m000085	IMG5_073950
		2400.m000117	IMG5_102260
		1827.m000086	IMG5_028800
		2352.m000010	IMG5_094010
		2181.m000088	IMG5_073980
		2991.m000048	IMG5_206250
		1844.m000023	IMG5_031050
		2987.m000055	IMG5_205620
		1793.m000026	IMG5_025170
		1833.m000022	IMG5_029660
		2596.m000059	IMG5_134930
		2181.m000087	IMG5_073970
		2762.m000027	IMG5_161860
		1685.m000012	IMG5_010040
		2134.m000066	IMG5_067420
		2704.m000010	IMG5_151100
		2307.m000019	IMG5_088750
		2987.m000050	IMG5_205570
		2989.m000127	IMG5_205960
		2762.m000028	IMG5_161870
		2977.m000034	IMG5_203530
		2989.m000134	IMG5_206030
		1976.m000015	IMG5_044860
		2627.m000021	IMG5_139530
		1774.m000009	IMG5_022170
		1864.m000014	IMG5_033010
		1785.m000033	IMG5_023820
		2230.m000010	IMG5_080250
		1931.m000035	IMG5_040900
		2835.m000089	IMG5_176840
		1992.m000018	IMG5_046770
		2181.m000089	IMG5_073990
		2760.m000033	IMG5_161620
		2181.m000091	IMG5_074110
		2989.m000129	IMG5_205980
		2416.m000054	IMG5_104690
		2662.m000020	IMG5_143600
		1893.m000018	IMG5_037030
		2993.m000074	IMG5_206710
		2993.m000076	IMG5_206720
		2989.m000126	IMG5_205950
		2663.m000133	IMG5_143740
		2263.m000018	IMG5_084320
		2133.m000010	IMG5_067270
		2714.m000116	IMG5_153080
	M14 (carboxypeptidase A)	2089.m000170	IMG5_061240
		1995.m00099	IMG5_047420
		2112.m000026	IMG5_064980
		2031.m000041	IMG5_053370
		2880.m000133	IMG5_184310
		1749.m000020	IMG5_018620
		2109.m000007	IMG5_064650
		2750.m000015	IMG5_159480
	M16 (pitrilysin family)	2425.m000047	IMG5_106170
		2676.m000107	IMG5_146240
		2674.m000208	IMG5_145920
		1845.m000040	IMG5_031150
		2766.m000148	IMG5_162940
		2864.m000019	IMG5_180910
		2547.m000068	IMG5_126850
		2417.m000089	IMG5_104890
		2823.m000062	IMG5_174780
		2843.m000121	IMG5_178130
		2132.m000113	IMG5_067110
		2392.m000379	IMG5_100570
		1800.m000007	IMG5_025970
		2565.m000089	IMG5_129880
		2289.m000007	IMG5_086810
		2455.m000071	IMG5_111090
		1880.m000017	IMG5_035330
		2803.m000094	IMG5_170830
	M17 (leucyl aminopeptidase)	2876.m000163	IMG5_183480
		2462.m000115	IMG5_111970
	M18 (aminopeptidase I)	2869.m000109	IMG5_182290
		1814.m000106	IMG5_027160
		1814.m000107	IMG5_027170
	M20 (carboxypeptidase family)	2527.m000151	IMG5_123770
		2490.m000165	IMG5_116040
		1749.m000019	IMG5_018610
		2509.m000078	IMG5_120230
		2422.m000070	IMG5_105670
	M22 (O-sialoglycoprotein endopeptidase)	2981.m000174	IMG5_204500
	M24 (methionyl aminopeptidase)	2392.m00185	IMG5_100320
		2392.m000374	IMG5_100490
		1635.m000054	IMG5_003620
		2929.m000099	IMG5_192800
		2574.m000040	IMG5_131630
		2527.m000150	IMG5_123750
		1757.m000100	IMG5_019890
		2803.m000103	IMG5_170920
		2687.m000183	IMG5_148130
		2853.m000187	IMG5_179450
		1845.m000041	IMG5_031160
	M28 (aminopeptidase)	2809.m000067	IMG5_171940
	M41 (FtsH endopeptidase)	2567.m000164	IMG5_130230
		2567.m000170	IMG5_130290
		2865.m00145	IMG5_181490
		1900.m000023	IMG5_037830
		2498.m000155	IMG5_117570
		2523.m000149	IMG5_122890
		2722.m000122	IMG5_154700
		2402.m000247	IMG5_102720
	M48 (Ste24 endopeptidase)	2482.m000197	IMG5_114790
	M49 (dipeptidyl-peptidase)	2692.m000109	IMG5_149350
		2043.m000155	IMG5_055080
	M54(archaelysin)	2086.m000114	IMG5_060580
Serine	S8 (subtilisin family)	1997.m000074	IMG5_047900
	S10 (carboxypeptidase Y)	2164.m000107	IMG5_071780
		2787.m000272	IMG5_167100
	S11 (D-Ala-D-Ala carboxypeptidase A)	2901.m000164	IMG5_188490
		2946.m000080	IMG5_197030
		2779.m000187	IMG5_165400
		2505.m000094	IMG5_119300
		2657.m000142	IMG5_142710
		2508.m000218	IMG5_120050
	S15(Xaa-Pro dipeptidyl-peptidase)	1671.m000061	IMG5_008760
	S16 (Lon-A peptidase)	2400.m000116	IMG5_102250
		2533.m000152	IMG5_124880
		2490.m000186	IMG5_116250
	S26 (signal peptidase)	2465.m000183	IMG5_112510
		1651.m000119	IMG5_006060
	S28 (lysosomal Pro-Xaa carboxypeptidase)	1849.m000038	IMG5_031610
		2972.m000204	IMG5_202470
	S45 (penicillin G acylase precursor)	2564.m000112	IMG5_129650
		2327.m000243	IMG5_091040
		2387.m000151	IMG5_099040
		2387.m000152	IMG5_099050
	S49 (signal peptide peptidase)	2468.m000062	IMG5_113140
		2373.m000007	IMG5_096290
	S54 (Rhomboid-1)	2748.m000121	IMG5_159170
		2752.m000101	IMG5_159910
Threonine	T1A ( proteasome, beta component)	2488.m000046	IMG5_115720
		2482.m000191	IMG5_114730
		1625.m000123	IMG5_001720
		1625.m000127	IMG5_001770
		1882.m000024	IMG5_035650
		1651.m000115	IMG5_006020
		2777.m000177	IMG5_164710
		2872.m000042	IMG5_182660
		2337.m000013	IMG5_092430
		1712.m000044	IMG5_013310
		2072.m000081	IMG5_059250
		2122.m000058	IMG5_066240
		1951.m000013	IMG5_042470
		2117.m000019	IMG5_065490
		1652.m000044	IMG5_006240
