# Supplementary material for: Comparative genomics of the pathogenic ciliate Ichthyophthirius multifiliis, its free-living relatives and a host species provide insights into adoption of a parasitic lifestyle and prospects for disease control
Source: Genome Biol. 2011 Oct 17;12(10):R100. doi: 10.1186/gb-2011-12-10-r100 (PMC3341644; doi:10.1186/gb-2011-12-10-r100)
Supplement: Additional file 15 — Table S11 - comparative listing of protease-encoding gene classes in ciliates. [file gb-2011-12-10-r100-S15.XLSX]

## Sheet: inh_annotation
Catalytic Class	Protease family/ nomenclature	number of proteases in Ich	percentage in Ich degradome	number of proteases in P. tetraurelia	percentage in P. tetraurelia degradome	number of proteases in T. thermophila	percentage in T. thermophila degradome
Aspartic	A1 (pepsin family)	13	0.0511811	40	0.0692042	40	0.0851064
	A22 (impas 1 endopeptidase)	1	0.00393701	8	0.0138408	3	0.00638298
Cysteine	C1 (papain family)	13	0.0511811	54	0.0934256	114	0.242553
	C2 (calpain family)	14	0.0551181	26	0.0449827	26	0.0553191
	C12 (ubiquitin C-terminal hydrolase 1 family)	3	0.011811	5	0.00865052	3	0.00638298
	C13 (legumain)	4	0.015748	4	0.00692042	5	0.0106383
	C15 (pyroglutamyl-peptidase)	0	0	2	0.00346021	2	0.00425532
	C19 (ubiquitin-specific protease family)	39	0.153543	108	0.186851	47	0.1
	C26 (gamma-glutamyl hydrolase )	2	0.00787402	7	0.0121107	2	0.00425532
	C48 (Ulp1 endopeptidase)	0	0	4	0.00692042	5	0.0106383
	C50 (separase)	0	0	0	0	1	0.00212766
	C51 (D-alanyl-glycyl peptidase )	1	0.00393701	1	0.0017301	0	0
	C54 (ATG4 peptidase)	3	0.011811	10	0.017301	5	0.0106383
	C56 (PfpI endopeptidase family)	0	0	2	0.00346021	1	0.00212766
	C65 (otubain-1)	1	0.00393701	2	0.00346021	0	0
	C78 (UfSP1 peptidase()	1	0.00393701	0	0	0	0
Metallo	M1 (aminopeptidase N )	4	0.015748	17	0.0294118	13	0.0276596
	M8 (leishmanolysin family)	54	0.212598	13	0.0224913	48	0.102128
	M12 (astacin/adamalysin family)	0	0	1	0.0017301	0	0
	M14 (carboxypeptidase A)	8	0.0314961	49	0.0847751	28	0.0595745
	M15 (D-Ala-D-Ala carboxypeptidase family)	0	0	1	0.0017301	2	0.00425532
	M16 (pitrilysin family)	18	0.0708661	26	0.0449827	16	0.0340426
	M17 (leucyl aminopeptidase)	2	0.00787402	4	0.00692042	2	0.00425532
	M18 (aminopeptidase I)	3	0.011811	2	0.00346021	3	0.00638298
	M20 (carboxypeptidase family)	5	0.019685	6	0.0103806	7	0.0148936
	M22 (O-sialoglycoprotein endopeptidase)	1	0.00393701	2	0.00346021	1	0.00212766
	M24 (methionyl aminopeptidase)	11	0.0433071	18	0.0311419	10	0.0212766
	M28 (aminopeptidase)	1	0.00393701	6	0.0103806	1	0.00212766
	M41 (FtsH endopeptidase)	8	0.0314961	12	0.0207612	4	0.00851064
	M48 (Ste24 endopeptidase)	1	0.00393701	2	0.00346021	2	0.00425532
	M49 (dipeptidyl-peptidase)	2	0.00787402	3	0.00519031	2	0.00425532
	M54(archaelysin)	1	0.00393701	0	0	0	0
	M67 (Poh1 peptidase)	0	0	6	0.0103806	0	0
Serine	S1 (chymotrypsin family)	0	0	1	0.0017301	2	0.00425532
	S8 (subtilisin family)	1	0.00393701	0	0	6	0.012766
	S9 (prolyl oligopeptidase)	0	0	4	0.00692042	5	0.0106383
	S10 (carboxypeptidase Y)	2	0.00787402	34	0.0588235	25	0.0531915
	S11 (D-Ala-D-Ala carboxypeptidase A)	6	0.023622	21	0.0363322	12	0.0255319
	S15(Xaa-Pro dipeptidyl-peptidase)	1	0.00393701	0	0	0	0
	S16 (Lon-A peptidase)	3	0.011811	8	0.0138408	2	0.00425532
	S26 (signal peptidase)	2	0.00787402	3	0.00519031	2	0.00425532
	S28 (lysosomal Pro-Xaa carboxypeptidase)	2	0.00787402	6	0.0103806	6	0.012766
	S33 (prolyl aminopeptidase)	0	0	4	0.00692042	3	0.00638298
	S45 (penicillin G acylase precursor)	4	0.015748	2	0.00346021	6	0.012766
	S49 (signal peptide peptidase)	2	0.00787402	7	0.0121107	3	0.00638298
	S54 (Rhomboid-1)	2	0.00787402	5	0.00865052	0	0
	S59 (nucleoporin)	0	0	0	0	1	0.00212766
Threonine	T1A ( proteasome, beta component)	15	0.0590551	42	0.0726644	4	0.00851064
Total		254	1	578	1	470	1
