# Supplementary material for: Comparative genomics of the pathogenic ciliate Ichthyophthirius multifiliis, its free-living relatives and a host species provide insights into adoption of a parasitic lifestyle and prospects for disease control
Source: Genome Biol. 2011 Oct 17;12(10):R100. doi: 10.1186/gb-2011-12-10-r100 (PMC3341644; doi:10.1186/gb-2011-12-10-r100)
Supplement: Additional file 16 — Figure S5 - comparison of Ich metabolic enzymes painted on KEGG pathways with those of T. thermophila, P. tetraurelia and D. rerio. For each pathway, hyperlinks are provided to view the relevant KEGG map painted in red foreground to indicate enzymes present in Ich and green background to indicate enzymes present in other organisms. [file gb-2011-12-10-r100-S16.ZIP]

Archive with 56 entries (54 files):
- Fig-S5/.DS_Store
- Fig-S5/index.docx
- Fig-S5/index.htm
- Fig-S5/maps/
- Fig-S5/maps/Alanine&Aspartate&Glutamate.png
- Fig-S5/maps/Amino&Nucleotide-sugar.png
- Fig-S5/maps/Aminoacyl-tRNA.png
- Fig-S5/maps/Arginine&Proline.png
- Fig-S5/maps/betaOxidation-FA.png
- Fig-S5/maps/Beta_alanine.png
- Fig-S5/maps/Biotin.png
- Fig-S5/maps/carbonfixation_photosynthetic.png
- Fig-S5/maps/carbonfixation_prokaryotic.png
- Fig-S5/maps/CitrateCycle.png
- Fig-S5/maps/Cysteine&Methionine.png
- Fig-S5/maps/ec00920.png
- Fig-S5/maps/FA-elongation.png
- Fig-S5/maps/FA-synthesis.png
- Fig-S5/maps/Folate-biosynthesis.png
- Fig-S5/maps/Folate-oneCarbonPool.png
- Fig-S5/maps/Glutathione.png
- Fig-S5/maps/Glycerolipid.png
- Fig-S5/maps/Glycerophospholipid.png
- Fig-S5/maps/Glycine&serine&Threonine.png
- Fig-S5/maps/glycolysis.png
- Fig-S5/maps/Glyoxalate&dicarboxylate.png
- Fig-S5/maps/GPI-anchor.png
- Fig-S5/maps/histidine.png
- Fig-S5/maps/Inositol-P.png
- Fig-S5/maps/ketoneBodies.png
- Fig-S5/maps/Lipoate.png
- Fig-S5/maps/Lysine-biosynthesis.png
- Fig-S5/maps/Lysine-degradation.png
- Fig-S5/maps/N-glycan.png
- Fig-S5/maps/Nitrogen.png
- Fig-S5/maps/OxPhos.png
- Fig-S5/maps/Pentose-P_pathway.png
- Fig-S5/maps/Phenylalanine.png
- Fig-S5/maps/Pheylalanine&Tyrosine&Tryptophan-biosynthesis.png
- Fig-S5/maps/Propanoate.png
- Fig-S5/maps/purine.png
- Fig-S5/maps/pyrimidine.png
- Fig-S5/maps/Pyruvate.png
- Fig-S5/maps/Selenoamino-acid.png
- Fig-S5/maps/Sphingolipid.png
- Fig-S5/maps/Starch&Sucrose.png
- Fig-S5/maps/Steroid.png
- Fig-S5/maps/Sulfur.png
- Fig-S5/maps/Terpenoid_biosynthesis.png
- Fig-S5/maps/Tetrapyrrole.png
- Fig-S5/maps/Tryptophan.png
- Fig-S5/maps/tyrosine.png
- Fig-S5/maps/Unsaturated-FA_biosynthesis.png
- Fig-S5/maps/Valine&Leucine&Isoleucine-biosynthesis.png
- Fig-S5/maps/Valine&Leucine&Isoleucine-degradation.png
- Fig-S5/
